# Supplementary material for: Integrated phenomic and genomic analyses unveil modes of altered phenotypic plasticity during wheat improvement
Source: Genome Biol. 2025 Aug 28;26:256. doi: 10.1186/s13059-025-03740-1 (PMC12392622; doi:10.1186/s13059-025-03740-1)
Supplement: Supplementary file 1 — Additional file 1: Tables S1–8. [file 13059_2025_3740_MOESM1_ESM.xlsx]

## Sheet: Table S1
Table S1: Information of 406 wheat accessions.
Sample ID	Variety name	Category	Years	Material source
K1	UNIVERSALⅡ	Landrace		Argentina
K2	PENNY	Landrace	1900	Australia
K3	SUNSET	Landrace		Australia
K4	JOHN BROWN	Landrace	1890	Australia
K5	RED-BOBS-222	Landrace	1926	Canada
K6	PUSA 80-5	Landrace		US
K7	ALSHVEDE	Landrace		Denmark
K8	LAGODEKHIS-GRDZEL TAVTAVA	Landrace		Asia
K9	IWA 8606392	Landrace		Iran
K10	IWA 8606268	Landrace		Iran
K11	IRAGI	Landrace		Iraq
K12	2821:AE	Landrace		Israel
K13	2495:AE	Landrace		Israel
K14	1748:AE	Landrace		Israel
K15	KENNEDY HARLAN J.R 38	Landrace		Asia
K16	MISHRAGANI	Landrace		Lebanon
K17	CHIH95.10.1	Landrace		Mexico
K18	MICH89.1.3	Landrace		Mexico
K19	MEX94.10.1	Landrace		Mexico
K20	QRO94.1.1	Landrace		Mexico
K21	MEX92.1.1.1	Landrace		Mexico
K22	PUE94.1	Landrace		Mexico
K23	TOL93.1.2	Landrace		Mexico
K24	OAX93.1.1.1	Landrace		Mexico
K25	"CADET.MAR"	Landrace		Africa
K26	GHARFLOR-1611	Landrace		Morocco
K27	LOHARI Y91-92 NO.123	Landrace		Nepal
K28	OS JAKOWSKI	Landrace		Europe
K29	GRIFONE 235	Landrace		Italy
K30	WGRU89-9	Landrace		Syria
K31	SBEI-NOIR	Landrace		Tunisia
K33	MONTEZUMA-CLUB	Landrace		US
K34	AimengniuⅣ	Cultivar	1985	Yellow and Huai wheat zone
K35	AimengniuⅤ	Cultivar	1985	Yellow and Huai wheat zone
K36	Baihuomai	Landrace	1920	Yellow and Huai wheat zone
K37	Baiyoubao	Cultivar	1964	Yellow and Huai wheat zone
K38	Bainong791	Cultivar	1987	Yellow and Huai wheat zone
K39	Dongfanghong3	Cultivar	1968	Northern winter wheat zone
K40	Fengkang7	Cultivar	1981	Northern winter wheat zone
K41	Jinan16	Cultivar	1998	Yellow and Huai wheat zone
K42	Jinan4	Cultivar	1955	Yellow and Huai wheat zone
K43	Jinan8	Cultivar	1965	Yellow and Huai wheat zone
K44	Jimai23	Cultivar	1986	Yellow and Huai wheat zone
K45	Jimai3	Cultivar	1973	Yellow and Huai wheat zone
K46	Keqiang	Cultivar	1954	Northeast spring wheat zone
K47	Lianmai2	Cultivar	2005	Yellow and Huai wheat zone
K48	Longmai26	Cultivar	2001	Northeast spring wheat zone
K49	Lumai11	Cultivar	1981	Yellow and Huai wheat zone
K50	Machang2	Cultivar	1973	Yangtze River wheat zone
K51	Mala	Landrace	1920	Italy
K52	Ningmai13	Cultivar	2006	Yangtze River wheat zone
K53	Qingchun5	Cultivar	1969	Qingha-Tibet wheat zone
K54	Shaanhe6	Cultivar	1960	Yellow and Huai wheat zone
K55	Shaannong1	Cultivar	1965	Yellow and Huai wheat zone
K56	Wanmai50	Cultivar	2004	Yellow and Huai wheat zone
K57	Xibei612	Cultivar	1957	Yellow and Huai wheat zone
K58	Xiaoyan4	Cultivar	1967	Yellow and Huai wheat zone
K59	Xiaoyan759	Cultivar	1990	Yellow and Huai wheat zone
K60	Xindong20	Cultivar	1995	Xinjiang winter-spring wheat zone
K61	Xuzhou8	Cultivar	1962	Yellow and Huai wheat zone
K62	Yumai15	Cultivar	1989	Yellow and Huai wheat zone
K63	Yumai16	Cultivar	1979	Yellow and Huai wheat zone
K64	Yumai19	Cultivar	1991	Yellow and Huai wheat zone
K65	Maoyingafu	Cultivar	1961	Northern winter wheat zone
K66	Chuanmai42	Cultivar	2004	Southwest winter wheat zone
K67	Zhengzhou5	Cultivar	1980	Yellow and Huai wheat zone
K68	Zhoumai32	Cultivar	2014	Yellow and Huai wheat zone
K69	Qinmai1	Cultivar	1983	Yellow and Huai wheat zone
K70	Xiannong39	Cultivar	1964	Yellow and Huai wheat zone
K71	Xuzhou25	Cultivar	1997	Yellow and Huai wheat zone
K72	Yangmai2	Cultivar	1972	Yangtze River wheat zone
K73	Zhoumai20	Cultivar	2006	Yellow and Huai wheat zone
K74	TIMILIA	Landrace		Chile
K75	REDONDO NEGRO	Landrace		South America
K76	LAGEADINHO	Landrace		Brazil
K77	SENMARQ	Landrace		Argentina
K78	2911 H558 43 1480 DIV6712	Landrace		Argentina
K79	INDIANO MOCHO 6296	Landrace		South America
K80	GLUYAS EARLY	Landrace		Australia
K81	MARROCOS 16.3608	Landrace		Morocco
K82	ABYSSINIAN 43	Landrace		Ethiopia
K83	RASH KOOL	Landrace		Asia
K84	RED SPRING	Landrace	1915	US
K85	POWERS FIFE	Landrace		Canada
K86	TIGARIA	Landrace		India
K87	GEHUN FARAMI	Landrace		India
K88	NEPHAD INDIAN	Landrace		India
K89	ERINATCEUM	Landrace		Armenia
K90	CENTEIROZ 44	Cultivar	1951	Brazil
K91	AURORE 4323 A	Landrace		France
K92	FELASIT ROSSO 153	Landrace		Ethiopia
K93	HOMARA NO 44	Landrace		Iraq
K94	2794:AE	Landrace		Israel
K95	SALTI NAIMYA	Landrace		Jordan
K96	Zhoumai22	Cultivar	2007	Yellow and Huai wheat zone
K97	Aikang58	Cultivar	2005	Yellow and Huai wheat zone
K98	Kaimai21	Cultivar	2011	Yellow and Huai wheat zone
K99	Yumai49	Cultivar	1998	Yellow and Huai wheat zone
K100	Zhoumai16	Cultivar	2002	Yellow and Huai wheat zone
K101	Luomai23	Cultivar	2009	Yellow and Huai wheat zone
K102	Samson	Landrace	1899	Australia
K103	Kenong199	Cultivar	2006	Yellow and Huai wheat zone
K104	Jimai22	Cultivar	2006	Yellow and Huai wheat zone
K105	Ningmai9	Cultivar	1997	Yangtze River wheat zone
K106	Jimai20	Cultivar	2004	Yellow and Huai wheat zone
K107	Zhouyuan9369	Cultivar	2007	Yellow and Huai wheat zone
K108	FS056	Cultivar		China
K109	Qingfeng1	Cultivar	1976	Northern winter wheat zone
K110	Yumai18	Cultivar	1982	Yellow and Huai wheat zone
K111	Shiluan02－1	Cultivar	2007	Yellow and Huai wheat zone
K112	Nongda1108	Cultivar	2012	Yellow and Huai wheat zone
K113	Yangmai12	Cultivar	2001	Yangtze River wheat zone
K114	VAIOLET	Cultivar	1998	US
K115	Zhongluo08－3	Cultivar	2011	Yellow and Huai wheat zone
K116	Mianmai39	Cultivar	2005	Southwest winter wheat zone
K117	Kexin9	Cultivar	2009	Southwest winter wheat zone
K118	Xinmai26	Cultivar	2010	Yellow and Huai wheat zone
K119	Xunong7	Cultivar	2012	Yellow and Huai wheat zone
K120	Kquan	Cultivar	1966	Northeast spring wheat zone
K121	9H 65A	Cultivar		Portugal
K122	Shi-4185	Cultivar	1999	Yellow and Huai wheat zone
K123	FS059	Cultivar		China
K124	Yangmai13	Cultivar	2003	Yangtze River wheat zone
K125	Jining16	Cultivar	2005	Yellow and Huai wheat zone
K126	Beijing0045	Cultivar	2004	Northern winter wheat zone
K127	RAVENNA	Cultivar	1997	Italy
K128	Shaan253	Cultivar	2001	Yellow and Huai wheat zone
K129	Jiaomai266	Cultivar	2012	Yellow and Huai wheat zone
K130	Wanmai33	Cultivar	1990	Yangtze River wheat zone
K131	ENESCO	Cultivar	1995	France
K132	SIRMIONE	Cultivar	1998	Italy
K133	Jimai24	Cultivar	1983	Yellow and Huai wheat zone
K134	Shiyou20	Cultivar	2009	Yellow and Huai wheat zone
K135	Liaomai16	Cultivar	2003	Yellow and Huai wheat zone
K136	Changfeng4	Cultivar		Northern winter wheat zone
K137	Yannong23	Cultivar	2003	Yellow and Huai wheat zone
K138	Shaan229	Cultivar	1996	Yellow and Huai wheat zone
K139	Zhongxin78	Cultivar	2012	Yellow and Huai wheat zone
K140	Taishan23	Cultivar	2004	Yellow and Huai wheat zone
K141	Zimai12	Cultivar	2001	Yellow and Huai wheat zone
K142	Xinmai9	Cultivar	1997	Yellow and Huai wheat zone
K143	Zhongyun1	Cultivar
K144	Yannong22	Cultivar	2002	Yellow and Huai wheat zone
K145	Zhongjiao2	Cultivar	2009	Yellow and Huai wheat zone
K146	Neijiang31	Cultivar	1970	Southwest winter wheat zone
K147	Shimai19	Cultivar	2009	Yellow and Huai wheat zone
K148	Dong2-8	Cultivar		Northeast spring wheat zone
K149	Yunong949	Cultivar	2005	Yellow and Huai wheat zone
K150	Zijiehong	Landrace	1920	Yellow and Huai wheat zone
K151	Xingmai1	Cultivar	2000	Yellow and Huai wheat zone
K152	Xiaoyan22	Cultivar	1998	Yellow and Huai wheat zone
K153	Han6172	Cultivar	2001	Yellow and Huai wheat zone
K154	Xuke718	Cultivar	2012	Yellow and Huai wheat zone
K155	Xian83（104）-11Zhong“s"	Cultivar		Yellow and Huai wheat zone
K156	Linmai4	Cultivar	2006	Northern winter wheat zone
K157	Zhengmai379	Cultivar	2016	Yellow and Huai wheat zone
K158	Zhoumai23	Cultivar	2008	Yellow and Huai wheat zone
K159	Yumai54	Cultivar	1998	Yellow and Huai wheat zone
K160	Zaosui30	Cultivar		Northern winter wheat zone
K161	Zhongren2	Cultivar
K162	Shaanmai150	Cultivar	1999	Yellow and Huai wheat zone
K163	Yannong19	Cultivar	2001	Yellow and Huai wheat zone
K164	Nanda96co76	Cultivar		Yangtze River wheat zone
K165	Xian8	Cultivar	1978	Yellow and Huai wheat zone
K166	Mianmai46	Cultivar	2008	Southwest winter wheat zone
K167	Zhengmai9023	Cultivar	2001	Yellow and Huai wheat zone
K168	Shimai12	Cultivar	2004	Yellow and Huai wheat zone
K169	Yr17/6*Avocet s	Cultivar		North America
K170	Shimai15	Cultivar	2007	Yellow and Huai wheat zone
K171	Zhengyin1	Cultivar	1974	Italy
K172	Xiannong151	Cultivar	1982	Yellow and Huai wheat zone
K173	Sumai6	Cultivar	1999	Yangtze River wheat zone
K174	Gaoyou503	Cultivar	1997	Yellow and Huai wheat zone
K175	Changwei18	Cultivar	1970	Yellow and Huai wheat zone
K176	Zhengmai9201	Cultivar	1990	Yellow and Huai wheat zone
K177	R59 Chuannong12	Cultivar	2002	Southwest winter wheat zone
K178	CENTAURD	Cultivar	1983	Italy
K179	Ji5265	Cultivar	2009	Yellow and Huai wheat zone
K180	Yan893xuan	Cultivar	1960	Yellow and Huai wheat zone
K181	PRIMOASI	Cultivar	1996	Italy
K182	Weimai6	Cultivar	1995	Yellow and Huai wheat zone
K183	Shaan354	Cultivar	1998	Yellow and Huai wheat zone
K184	Zhongmai9	Cultivar	1991	Northern winter wheat zone
K185	Yangmai16	Cultivar	2003	Yangtze River wheat zone
K186	Jimai19	Cultivar	2003	Yellow and Huai wheat zone
K187	Shuangji4	Cultivar		Yellow and Huai wheat zone
K188	PANDAS	Cultivar	1983	Italy
K189	Keyi26	Cultivar	1973	Northern winter wheat zone
K190	Xinxiang9178	Cultivar	2003	Yellow and Huai wheat zone
K191	Yannong24	Cultivar	2004	Yellow and Huai wheat zone
K192	Weimai20	Cultivar	2003	Yellow and Huai wheat zone
K193	Jining13	Cultivar	2000	Yellow and Huai wheat zone
K194	Laizhou953	Cultivar	1994	Yellow and Huai wheat zone
K195	Ningmai12	Cultivar	2004	Yangtze River wheat zone
K196	Zhongmai175	Cultivar	2007	Yellow and Huai wheat zone
K197	Jimai26	Cultivar	1982	Yellow and Huai wheat zone
K198	Xinong88	Cultivar	1995	Yellow and Huai wheat zone
K199	Xuzhou21	Cultivar	1986	Yellow and Huai wheat zone
K200	Shannong15	Cultivar	2006	Yellow and Huai wheat zone
K201	Zhongjaio1	Cultivar	2000	Yellow and Huai wheat zone
K202	Lunxuan987	Cultivar	2003	Northern winter wheat zone
K203	Chuanyu20	Cultivar	2007	Southwest winter wheat zone
K204	Colotana	Cultivar		Brazil
K205	Camacrania	Cultivar	1956	Brazil
K206	Jinmai31	Cultivar	1990	Yellow and Huai wheat zone
K207	Mianyang79-2	Cultivar	1990	Southwest winter wheat zone
K208	Becejka	Cultivar	1976	Serbia
K209	Emai18	Cultivar	2002	Yangtze River wheat zone
K210	Emai12	Cultivar	1999	Yangtze River wheat zone
K211	Wanmai19	Cultivar	1991	Yellow and Huai wheat zone
K212	Shannong12	Cultivar	2005	Yellow and Huai wheat zone
K213	Jinmai4747	Cultivar	1998	Yellow and Huai wheat zone
K214	Mingguangxiaomai	Cultivar		Yangtze River wheat zone
K215	Mexifen	Cultivar	1973	Chile
K216	Xifeng	Cultivar	1983	Japan
K217	Zhenmai6	Cultivar	2005	Yangtze River wheat zone
K218	Heibao	Cultivar		Northeast spring wheat zone
K219	Mrl"s"-Buc"s"	Cultivar	1980	North America
K220	Zhenmai5	Cultivar	2004	Yangtze River wheat zone
K221	Emai15	Cultivar	2000	Yangtze River wheat zone
K222	H 798	Cultivar	1974	Israel
K223	Jinan13	Cultivar	1977	Yellow and Huai wheat zone
K224	Jing411	Cultivar	1993	Northern winter wheat zone
K225	Claudia	Cultivar	1984	Chile
K226	Shaanhan8675	Cultivar	1996	Yellow and Huai wheat zone
K227	Ningmai15	Cultivar	2008	Yangtze River wheat zone
K228	Yangmai17	Cultivar	2005	Yangtze River wheat zone
K229	Zhogyou206	Cultivar	2008	Yellow and Huai wheat zone
K230	Hongmangyouzimai	Landrace	1920	Yellow and Huai wheat zone
K231	Biayoumai	Landrace		Northeast spring wheat zone
K232	Yangmai1	Cultivar	1967	Yangtze River wheat zone
K233	Chuan84-7045	Cultivar	2000	Southwest winter wheat zone
K234	Taishan1	Cultivar	1969	Yellow and Huai wheat zone
K235	Wan7107	Cultivar	1973	Yellow and Huai wheat zone
K236	Yanshi4	Cultivar	1980	Yellow and Huai wheat zone
K237	Knteh	Cultivar		UK
K238	Jinmai54	Cultivar	1997	Yellow and Huai wheat zone
K239	Shengxuan3	Cultivar	2002	Yangtze River wheat zone
K240	Tupatecor	Cultivar	1969	North America
K241	Weimai8	Cultivar	2003	Yellow and Huai wheat zone
K242	Yangmai11	Cultivar	2000	Yangtze River wheat zone
K243	AC Foremost	Cultivar	1995	Canada
K244	Emai16	Cultivar	2002	Yangtze River wheat zone
K245	Ningnuomai1	Cultivar	2008	Yangtze River wheat zone
K246	759 c1-2212	Cultivar		Europe
K247	Jingshuang16	Cultivar	1991	Northern winter wheat zone
K248	Penawa	Cultivar	1985	North America
K249	Mianmai40	Cultivar	2005	Southwest winter wheat zone
K250	Ningmai3	Cultivar	1973	Northern winter wheat zone
K251	Owens	Cultivar	1981	US
K252	Fengchan3	Cultivar	1970	Yellow and Huai wheat zone
K253	Kanghuixianhong	Cultivar	1960	Yellow and Huai wheat zone
K254	Mianmai1403	Cultivar	2008	Southwest winter wheat zone
K255	Emai17	Cultivar	2002	Yangtze River wheat zone
K256	Ningchun13	Cultivar	1990	Northwest spring wheat zone
K257	Weimai4	Cultivar	1979	Yellow and Huai wheat zone
K258	Dian662-525-2	Cultivar		Southwest winter wheat zone
K259	Tosson	Cultivar	1966	Egypt
K260	Wannian2	Cultivar	1958	Yangtze River wheat zone
K261	Xichang76-9	Cultivar	1986	Southwest winter wheat zone
K262	Kehong1	Cultivar	1960	Northern winter wheat zone
K263	Zhongyou9507	Cultivar	2001	Northern winter wheat zone
K264	Shijiazhuang54	Cultivar	1964	Yellow and Huai wheat zone
K265	Xiaobaimang	Landrace	1920	Yellow and Huai wheat zone
K266	Sanyuanmai	Landrace	1920	Southwest winter wheat zone
K267	Saet	Cultivar		North America
K268	Emai6	Cultivar	1966	Yangtze River wheat zone
K269	Gaboto	Cultivar	1967	Argentina
K270	AC karma	Cultivar	1994	Canada
K271	Ourou	Cultivar	1959	Chile
K272	Wanmai31	Cultivar	1997	Yellow and Huai wheat zone
K273	Fengkang8	Cultivar	1980	Northern winter wheat zone
K274	ALSON	Cultivar		North America
K275	Bima4	Cultivar	1947	Yellow and Huai wheat zone
K276	AC vista	Cultivar	1996	Canada
K277	Abo	Cultivar	1956	Italy
K278	Gezhoumai	Landrace
K279	Tuotuomai	Landrace	1920	Southwest winter wheat zone
K280	Jimai6	Cultivar	1970	Yellow and Huai wheat zone
K281	Gaoyuan602	Cultivar	1982	Qingha-Tibet wheat zone
K282	Yannong15	Cultivar	1976	Yellow and Huai wheat zone
K283	Hezuo2	Cultivar	1950	Northeast spring wheat zone
K284	Xiaoziganzi	Landrace	1920
K285	Beijing10	Cultivar	1966	Northern winter wheat zone
K286	Jiyumai	Landrace	1920	Yangtze River wheat zone
K287	Jichun1016	Cultivar		Northeast spring wheat zone
K288	Longmai8	Cultivar	1976	Northwest spring wheat zone
K289	Baixiaomai	Landrace	1920	Northern spring wheat zone
K290	Chayazheda29	Landrace		Qingha-Tibet wheat zone
K291	Sumai3	Cultivar	1970	Yangtze River wheat zone
K292	Sanyuehuang	Landrace	1920	Yellow and Huai wheat zone
K293	Huxumai	Landrace	1920	Yangtze River wheat zone
K294	Napo 63	Cultivar	1963	Columbia
K295	Jinan9	Cultivar	1965	Yellow and Huai wheat zone
K296	H114	Cultivar		India
K297	Wuyimai	Cultivar	1951	Southwest winter wheat zone
K298	Lanxizaoxiaomai	Landrace		Yangtze River wheat zone
K299	Laser	Cultivar		Canada
K300	Klein Toledo（w）	Cultivar	1969	South America
K301	Krac 66	Cultivar		US
K302	Hongxiuzi	Landrace	1920
K303	Baipu	Landrace	1920	Yangtze River wheat zone
K304	Tumangmai	Landrace		Yellow and Huai wheat zone
K305	Indexa	Cultivar	1966	Morocco
K306	Fumai	Landrace		Yellow and Huai wheat zone
K307	Impala	Cultivar	1948	South Africa
K308	Hamedan 1	Cultivar		Iran
K309	Amazon	Landrace	1929	Australia
K310	Duiker	Cultivar	1949	South Africa
K311	Hanxuan10	Cultivar	1970	Northern winter wheat zone
K312	Filin	Cultivar	1997	Germany
K313	Atri 5481/82	Cultivar		Asia
K314	Chiyacao	Landrace		Yellow and Huai wheat zone
K315	Sifangmai	Landrace		Southern winter wheat zone
K316	Bendimai	Landrace	1920	Northeast spring wheat zone
K317	Tumai	Landrace
K318	Kangdingxiaomai	Landrace	1920	Qingha-Tibet wheat zone
K319	Wuxumai	Landrace
K320	Yuqiumai	Landrace	1920	Southern winter wheat zone
K321	Kenhong14	Cultivar	1986	Northeast spring wheat zone
K322	Heputou	Landrace
K323	Safha 3	Cultivar		Africa
K324	Fredrick	Cultivar	1971	Canada
K325	Carpo	Cultivar	1956	Germany
K326	Baihuamai	Landrace	1920	Southern winter wheat zone
K327	Zipi	Landrace	1920	Southern winter wheat zone
K328	Acimital	Cultivar		Australia
K329	Glenlea	Cultivar	1972	Canada
K330	Neixiang185	Cultivar	1990	Yellow and Huai wheat zone
K331	Wanyuan-66	Cultivar	1990	Yangtze River wheat zone
K332	Jingyang60	Cultivar	1941	Yellow and Huai wheat zone
K333	Neixiang182	Cultivar	1990	Yellow and Huai wheat zone
K334	Zhengzhou8960	Cultivar	1999	Yellow and Huai wheat zone
K335	935106	Cultivar
K336	Zhoumai26	Cultivar	2012	Yellow and Huai wheat zone
K337	Fengchan1	Cultivar	1965	Yellow and Huai wheat zone
K338	Jimai19	Cultivar	1980	Yellow and Huai wheat zone
K339	Jimai20	Cultivar	1989	Yellow and Huai wheat zone
K340	Jimai22	Cultivar	1985	Yellow and Huai wheat zone
K341	Lumai15	Cultivar	1990	Yellow and Huai wheat zone
K342	Mianyang31	Cultivar	1997	Southwest winter wheat zone
K343	Yumai10	Cultivar	1988	Yellow and Huai wheat zone
K344	Zaoyangmai	Cultivar	1946	US
K345	FRECCIA	Landrace		Italy
K346	PADUS	Cultivar	1997	Italy
K347	SERIO	Cultivar	1993	Italy
K348	SAGITTARIO	Cultivar	1996	Europe
K349	MY1	Cultivar
K350	MY4	Cultivar
K351	MY8	Cultivar
K352	MY13	Cultivar
K353	MY18	Cultivar
K354	MY22	Cultivar
K355	MY26	Cultivar
K356	MY31	Cultivar
K357	MY34	Cultivar
K358	MY44	Cultivar
K359	MY62	Cultivar
K360	MY66	Cultivar
K361	MY72	Cultivar
K362	MY77	Cultivar
K363	MY87	Cultivar
K364	MY102	Cultivar
K365	MY104	Cultivar
K366	MY114	Cultivar
K367	MY145	Cultivar
K368	MY165	Cultivar
K369	MY197	Cultivar
K370	MY278	Cultivar
K371	MY291	Cultivar
K372	MY294	Cultivar
K373	MY300	Cultivar
K374	MY301	Cultivar
K375	TEQ305	Cultivar
K376	YD309	Cultivar
K377	YD312	Cultivar
K378	YD313	Cultivar
K379	YD314	Cultivar
K380	HUBARA-5/ANGI-1	Cultivar
K381	PASTOR-2/HUBARA-5	Cultivar
K382	FLORKWA-2/6/SAKER´S´/5/RBS/ANZA	Cultivar
K383	ANGI-2/HUBARA-3	Cultivar
K384	HUBARA-3*2/SHUHA-4	Cultivar
K385	SAFI-1/ZEMAMRA-1	Cultivar
K386	MELLAL-1/OUEDZEM-1	Cultivar
K387	ZEMAMRA-5/SOMAMA-3	Cultivar
K388	YEBROUD´S´//DOVE´S´/SERI/3/SAFI-1	Cultivar
K389	TINAMOU-2//TEVEE-1/SHUHA-6	Cultivar
K390	ALTTAR 84/AE.SQUARROSA(219)//SERI/3/MASSIRA	Cultivar
K391	MUNIA//CHEN/ALTAR 84/3/CHEN/AEGILOPS SQUARROSA(TAUS)//BCN/4/MARCHOUCH-8	Cultivar
K392	KARAWAN-1/TALLO 3//JADIDA-2	Cultivar
K393	MASSIRA/SAFI-1	Cultivar
K394	TEVEE-1/STAR´S´/3/ACHTAR*3//KANZ/KS85-8-4	Cultivar
K395	SHUHA-7/SHUHA-14/3/ALTAR 84/AEGILOPS SQUARROSA(TAUS)//OPATA	Cultivar
K396	HUBARA-3*2/SHUHA-4	Cultivar
K397	MOUKA-4*2/4/KEA´S´/3/MN72252//HD2169/BOW´S´	Cultivar
K398	QIMMA-12/PASTOR-6//QIMMA-12	Cultivar
K399	Aguilal	Cultivar
K400	Chinese spring	Landrace		Southwest winter wheat zone
K401	4332a	Cultivar
K402	4333b	Cultivar
K403	Hesheng2	Cultivar	1994	Yellow and Huai wheat zone
K404	MK95	Cultivar
K405	MK147	Cultivar
K406	MK165	Cultivar
K407	MK186	Cultivar

## Sheet: Table S2
Table S2: Information of 10 environments.
Environment	Location	Latitude	Longitude	Planting date	# of traits measured
SC-2019-E	Chongzhou, Sichuan	31.05	104.12	2018-10-26	17
SC-2021-E	Chongzhou, Sichuan	31.05	104.12	2020-10-28	9
SX-2019-E	Yangling, Shaanxi	34.47	108.12	2018-10-01	17
SX-2019-L	Yangling, Shaanxi	34.47	108.12	2019-01-12	17
SX-2020-E	Yangling, Shaanxi	34.47	108.12	2019-10-02	17
SX-2020-L	Yangling, Shaanxi	34.47	108.12	2020-01-16	17
SX-2021-E	Yangling, Shaanxi	34.47	108.12	2020-10-02	17
SX-2021-L	Yangling, Shaanxi	34.47	108.12	2021-01-12	17
SX-2022-E	Yangling, Shaanxi	34.47	108.12	2021-10-02	17
SX-2022-L	Yangling, Shaanxi	34.47	108.12	2022-01-15	17

## Sheet: Table S3
Table S3: Measurement methods for 17 traits.
Trait	Stage	Measurement method	Category
HD		The time when 50% of the wheat spikes in each row have emerged (halfway) from the flag leaf sheath.	Developmental stages
FT		The time when 50% of wheat spikes in each row reach anthesis (flowering) in their central spikelets.	Developmental stages
FLAN (°)	Most plants reached the heading stage	The upper angle between the midrib of the flag leaf and the vertical stem by a traditional protractor, prioritizing main stems.	Plant architecture
FLL (cm)	Most plants reached the heading stage	The length from the base to the apex of the flag leaf, prioritizing main stems.	Plant architecture
FLW (cm)	Most plants reached the heading stage	The maximum width at the mid-section of the flag leaf, prioritizing main stems.	Plant architecture
FLA (cm2)	Most plants reached the heading stage	FLL × FLW × 0.83	Plant architecture
PH (cm)	Maturity	Height from ground level to the top of the spike of the main stem (excluding awns).	Plant architecture
PL (cm)	Maturity	The length from the base of the spike to the subtending stem node immediately below the spike.	Plant architecture
SL (cm)		The length of the main stem spike from its base to the tip (excluding awns).	Plant architecture
TTN	Maturity	The total tiller number per plant.	Yield components
PTN	Maturity	Productive tillers per plant.	Yield components
TSN		The total number of spikelets (including sterile spikelets) per individual spike.	Yield components
FSN		The number of fertile spikelets per spike, defined as those bearing at least one developed grain.	Yield components
KNS		The total number of kernels per spike after threshing.	Yield components
KL (mm)		Using the SC-G Grain Appearance Quality Rapid Image Analysis System after drying and removing shrunken seeds.	Yield components
KW (mm)		Using the SC-G Grain Appearance Quality Rapid Image Analysis System after drying and removing shrunken seeds.	Yield components
TKW (g)		Using the SC-G Grain Appearance Quality Rapid Image Analysis System after drying and removing shrunken seeds.	Yield components

## Sheet: Table S4
Table S4: Raw measurments of 17 traits. Up to nine individual plants were measured per replication.
Environment	Trait	Sample ID	Replication	Phenotypic value
SC-2019-E	PH	K1	Rep1	55
SC-2019-E	PL	K1	Rep1	24
SC-2019-E	TTN	K1	Rep1	6
SC-2019-E	PTN	K1	Rep1	8
SC-2019-E	FLL	K1	Rep1	19.4
SC-2019-E	SL	K1	Rep1	10.4
SC-2019-E	PH	K1	Rep1	68
SC-2019-E	PL	K1	Rep1	22
SC-2019-E	TTN	K1	Rep1	7
SC-2019-E	PTN	K1	Rep1	5
SC-2019-E	FLL	K1	Rep1	14.3
SC-2019-E	FLW	K1	Rep1	1.7
SC-2019-E	FLAN	K1	Rep1	32
SC-2019-E	FLA	K1	Rep1	21.4
SC-2019-E	SL	K1	Rep1	9.3
SC-2019-E	HD	K1	Rep1	145
SC-2019-E	FT	K1	Rep1	162
SC-2019-E	PH	K1	Rep1	65
SC-2019-E	PL	K1	Rep1	22
SC-2019-E	TTN	K1	Rep1	9
SC-2019-E	PTN	K1	Rep1	4
SC-2019-E	FLL	K1	Rep1	12.4
SC-2019-E	FLW	K1	Rep1	1.8
SC-2019-E	FLAN	K1	Rep1	35
SC-2019-E	FLA	K1	Rep1	13.8
SC-2019-E	SL	K1	Rep1	8.3
SC-2019-E	TSN	K1	Rep1	21
SC-2019-E	FSN	K1	Rep1	14.3
SC-2019-E	KNS	K1	Rep1	43
SC-2019-E	TKW	K1	Rep1	32.3
SC-2019-E	KL	K1	Rep1	6.7
SC-2019-E	KW	K1	Rep1	3.1
SC-2019-E	PH	K1	Rep2	55
SC-2019-E	PL	K1	Rep2	23
SC-2019-E	TTN	K1	Rep2	5
SC-2019-E	PTN	K1	Rep2	9
SC-2019-E	SL	K1	Rep2	10.6
SC-2019-E	PH	K1	Rep2	70
SC-2019-E	PL	K1	Rep2	21
SC-2019-E	TTN	K1	Rep2	6
SC-2019-E	PTN	K1	Rep2	6
SC-2019-E	FLL	K1	Rep2	14.4
SC-2019-E	FLW	K1	Rep2	1.6
SC-2019-E	FLAN	K1	Rep2	35
SC-2019-E	FLA	K1	Rep2	28.2
SC-2019-E	SL	K1	Rep2	10
SC-2019-E	HD	K1	Rep2	145
SC-2019-E	FT	K1	Rep2	157
SC-2019-E	PH	K1	Rep2	65
SC-2019-E	PL	K1	Rep2	17
SC-2019-E	TTN	K1	Rep2	11
SC-2019-E	PTN	K1	Rep2	5
SC-2019-E	FLL	K1	Rep2	12.8
SC-2019-E	FLW	K1	Rep2	1.8
SC-2019-E	FLAN	K1	Rep2	36
SC-2019-E	FLA	K1	Rep2	17.5
SC-2019-E	SL	K1	Rep2	8.6
SC-2019-E	TSN	K1	Rep2	21
SC-2019-E	FSN	K1	Rep2	15.7
SC-2019-E	KNS	K1	Rep2	47
SC-2019-E	KL	K1	Rep2	6.5
SC-2019-E	KW	K1	Rep2	2.8
SC-2019-E	PH	K1	Rep3	52
SC-2019-E	PL	K1	Rep3	25
SC-2019-E	TTN	K1	Rep3	5
SC-2019-E	PTN	K1	Rep3	11
SC-2019-E	SL	K1	Rep3	11
SC-2019-E	PH	K1	Rep3	65.5
SC-2019-E	PL	K1	Rep3	24.8
SC-2019-E	TTN	K1	Rep3	9
SC-2019-E	PTN	K1	Rep3	8
SC-2019-E	FLL	K1	Rep3	18.9
SC-2019-E	FLAN	K1	Rep3	35
SC-2019-E	FLA	K1	Rep3	33.8
SC-2019-E	SL	K1	Rep3	10
SC-2019-E	HD	K1	Rep3	143
SC-2019-E	FT	K1	Rep3	151
SC-2019-E	PH	K1	Rep3	63
SC-2019-E	PL	K1	Rep3	21
SC-2019-E	TTN	K1	Rep3	11
SC-2019-E	PTN	K1	Rep3	5
SC-2019-E	FLL	K1	Rep3	13.7
SC-2019-E	FLW	K1	Rep3	1.8
SC-2019-E	FLAN	K1	Rep3	37
SC-2019-E	FLA	K1	Rep3	19.1
SC-2019-E	SL	K1	Rep3	8.9
SC-2019-E	TSN	K1	Rep3	17
SC-2019-E	FSN	K1	Rep3	18.7
SC-2019-E	KNS	K1	Rep3	56
SC-2019-E	PH	K10	Rep1	145
SC-2019-E	PL	K10	Rep1	60
SC-2019-E	TTN	K10	Rep1	17
SC-2019-E	PTN	K10	Rep1	15
SC-2019-E	PH	K10	Rep1	152
SC-2019-E	PL	K10	Rep1	50
SC-2019-E	TTN	K10	Rep1	25
SC-2019-E	PTN	K10	Rep1	13
SC-2019-E	FLL	K10	Rep1	37.8
SC-2019-E	FLAN	K10	Rep1	21
SC-2019-E	FLA	K10	Rep1	40.8
SC-2019-E	SL	K10	Rep1	12.5
SC-2019-E	HD	K10	Rep1	170
SC-2019-E	FT	K10	Rep1	179
SC-2019-E	PH	K10	Rep1	141
SC-2019-E	PL	K10	Rep1	62
SC-2019-E	TTN	K10	Rep1	22
SC-2019-E	PTN	K10	Rep1	9
SC-2019-E	FLL	K10	Rep1	27
SC-2019-E	FLW	K10	Rep1	1.3
SC-2019-E	FLAN	K10	Rep1	24
SC-2019-E	FLA	K10	Rep1	29.1
SC-2019-E	SL	K10	Rep1	11.5
SC-2019-E	TSN	K10	Rep1	20
SC-2019-E	FSN	K10	Rep1	12.7
SC-2019-E	KNS	K10	Rep1	35
SC-2019-E	TKW	K10	Rep1	28.4
SC-2019-E	KL	K10	Rep1	6.6
SC-2019-E	KW	K10	Rep1	2.7
SC-2019-E	PH	K10	Rep2	136
SC-2019-E	PL	K10	Rep2	48
SC-2019-E	TTN	K10	Rep2	15
SC-2019-E	PH	K10	Rep2	146
SC-2019-E	PL	K10	Rep2	67.5
SC-2019-E	TTN	K10	Rep2	25
SC-2019-E	PTN	K10	Rep2	13
SC-2019-E	SL	K10	Rep2	12.7
SC-2019-E	HD	K10	Rep2	168
SC-2019-E	FT	K10	Rep2	178
SC-2019-E	PH	K10	Rep2	128
SC-2019-E	PL	K10	Rep2	54
SC-2019-E	TTN	K10	Rep2	19
SC-2019-E	PTN	K10	Rep2	10
SC-2019-E	FLL	K10	Rep2	30
SC-2019-E	FLW	K10	Rep2	1.3
SC-2019-E	FLAN	K10	Rep2	18
SC-2019-E	FLA	K10	Rep2	32.4
SC-2019-E	SL	K10	Rep2	12.2
SC-2019-E	TSN	K10	Rep2	19
SC-2019-E	FSN	K10	Rep2	11.7
SC-2019-E	KNS	K10	Rep2	37
SC-2019-E	TKW	K10	Rep2	31
SC-2019-E	KL	K10	Rep2	6.8
SC-2019-E	KW	K10	Rep2	2.9
SC-2019-E	PH	K10	Rep3	140
SC-2019-E	PL	K10	Rep3	57
SC-2019-E	TTN	K10	Rep3	13
SC-2019-E	PH	K10	Rep3	157
SC-2019-E	PL	K10	Rep3	64
SC-2019-E	TTN	K10	Rep3	23
SC-2019-E	PTN	K10	Rep3	14
SC-2019-E	SL	K10	Rep3	12.8
SC-2019-E	HD	K10	Rep3	160
SC-2019-E	FT	K10	Rep3	174
SC-2019-E	PH	K10	Rep3	130
SC-2019-E	PL	K10	Rep3	57
SC-2019-E	TTN	K10	Rep3	11
SC-2019-E	PTN	K10	Rep3	12
SC-2019-E	FLL	K10	Rep3	33.8
SC-2019-E	FLW	K10	Rep3	1.3
SC-2019-E	FLAN	K10	Rep3	20
SC-2019-E	FLA	K10	Rep3	39.3
SC-2019-E	SL	K10	Rep3	12.5
SC-2019-E	TSN	K10	Rep3	18
SC-2019-E	FSN	K10	Rep3	12.3
SC-2019-E	KNS	K10	Rep3	38
SC-2019-E	TKW	K10	Rep3	35.1
SC-2019-E	KL	K10	Rep3	6.7
SC-2019-E	KW	K10	Rep3	2.8
SC-2019-E	PH	K100	Rep1	60
SC-2019-E	PL	K100	Rep1	23
SC-2019-E	TTN	K100	Rep1	2
SC-2019-E	PTN	K100	Rep1	6
SC-2019-E	SL	K100	Rep1	10.5
SC-2019-E	PH	K100	Rep1	65
SC-2019-E	PL	K100	Rep1	20
SC-2019-E	TTN	K100	Rep1	6
SC-2019-E	PTN	K100	Rep1	3
SC-2019-E	FLL	K100	Rep1	16
SC-2019-E	FLW	K100	Rep1	1.8
SC-2019-E	FLAN	K100	Rep1	30
SC-2019-E	FLA	K100	Rep1	23.9
SC-2019-E	SL	K100	Rep1	9
SC-2019-E	HD	K100	Rep1	145
SC-2019-E	FT	K100	Rep1	159
SC-2019-E	PH	K100	Rep1	70
SC-2019-E	PL	K100	Rep1	26
SC-2019-E	TTN	K100	Rep1	6
SC-2019-E	PTN	K100	Rep1	2
SC-2019-E	FLL	K100	Rep1	13.2
SC-2019-E	FLW	K100	Rep1	2.2
SC-2019-E	FLAN	K100	Rep1	28
SC-2019-E	FLA	K100	Rep1	17.5
SC-2019-E	SL	K100	Rep1	7.5
SC-2019-E	TSN	K100	Rep1	20
SC-2019-E	FSN	K100	Rep1	13.3
SC-2019-E	KNS	K100	Rep1	40
SC-2019-E	TKW	K100	Rep1	37.1
SC-2019-E	KL	K100	Rep1	6.7
SC-2019-E	KW	K100	Rep1	3.3
SC-2019-E	PH	K100	Rep2	61
SC-2019-E	PL	K100	Rep2	23
SC-2019-E	TTN	K100	Rep2	3
SC-2019-E	PTN	K100	Rep2	10
SC-2019-E	SL	K100	Rep2	10.8
SC-2019-E	PH	K100	Rep2	83
SC-2019-E	PL	K100	Rep2	24
SC-2019-E	TTN	K100	Rep2	3
SC-2019-E	PTN	K100	Rep2	3
SC-2019-E	FLL	K100	Rep2	19.9
SC-2019-E	FLW	K100	Rep2	1.6
SC-2019-E	FLA	K100	Rep2	36.3
SC-2019-E	SL	K100	Rep2	9.6
SC-2019-E	HD	K100	Rep2	152
SC-2019-E	FT	K100	Rep2	158
SC-2019-E	PH	K100	Rep2	72
SC-2019-E	PL	K100	Rep2	27
SC-2019-E	TTN	K100	Rep2	10
SC-2019-E	PTN	K100	Rep2	2
SC-2019-E	FLL	K100	Rep2	13.9
SC-2019-E	FLW	K100	Rep2	2.2
SC-2019-E	FLAN	K100	Rep2	25
SC-2019-E	FLA	K100	Rep2	18.5
SC-2019-E	SL	K100	Rep2	8.2
SC-2019-E	PH	K100	Rep3	64
SC-2019-E	PL	K100	Rep3	26
SC-2019-E	TTN	K100	Rep3	3
SC-2019-E	PTN	K100	Rep3	10
SC-2019-E	SL	K100	Rep3	11
SC-2019-E	PH	K100	Rep3	82
SC-2019-E	PL	K100	Rep3	26
SC-2019-E	TTN	K100	Rep3	3
SC-2019-E	PTN	K100	Rep3	5
SC-2019-E	FLL	K100	Rep3	22
SC-2019-E	FLW	K100	Rep3	1.6
SC-2019-E	FLA	K100	Rep3	40.2
SC-2019-E	SL	K100	Rep3	10.4
SC-2019-E	HD	K100	Rep3	152
SC-2019-E	FT	K100	Rep3	159
SC-2019-E	PH	K100	Rep3	75
SC-2019-E	PL	K100	Rep3	25
SC-2019-E	TTN	K100	Rep3	10
SC-2019-E	PTN	K100	Rep3	3
SC-2019-E	FLL	K100	Rep3	14.4
SC-2019-E	FLW	K100	Rep3	1.9
SC-2019-E	FLAN	K100	Rep3	28
SC-2019-E	FLA	K100	Rep3	22.7
SC-2019-E	SL	K100	Rep3	8.5
SC-2019-E	PH	K101	Rep1	60
SC-2019-E	PL	K101	Rep1	24
SC-2019-E	TTN	K101	Rep1	2
SC-2019-E	PTN	K101	Rep1	3
SC-2019-E	SL	K101	Rep1	8.4
SC-2019-E	PH	K101	Rep1	75
SC-2019-E	PL	K101	Rep1	23
SC-2019-E	TTN	K101	Rep1	3
SC-2019-E	PTN	K101	Rep1	2
SC-2019-E	FLL	K101	Rep1	14.2
SC-2019-E	FLW	K101	Rep1	1.9
SC-2019-E	FLAN	K101	Rep1	19
SC-2019-E	FLA	K101	Rep1	24.8
SC-2019-E	SL	K101	Rep1	7.6
SC-2019-E	HD	K101	Rep1	134
SC-2019-E	FT	K101	Rep1	148
SC-2019-E	PH	K101	Rep1	65
SC-2019-E	PL	K101	Rep1	25
SC-2019-E	TTN	K101	Rep1	3
SC-2019-E	PTN	K101	Rep1	1
SC-2019-E	FLL	K101	Rep1	10.4
SC-2019-E	FLW	K101	Rep1	2.1
SC-2019-E	FLAN	K101	Rep1	22
SC-2019-E	FLA	K101	Rep1	16.4
SC-2019-E	SL	K101	Rep1	6
SC-2019-E	TSN	K101	Rep1	20
SC-2019-E	FSN	K101	Rep1	19
SC-2019-E	KNS	K101	Rep1	57
SC-2019-E	TKW	K101	Rep1	28.5
SC-2019-E	KL	K101	Rep1	6.4
SC-2019-E	KW	K101	Rep1	3.1
SC-2019-E	PH	K101	Rep2	72
SC-2019-E	PL	K101	Rep2	24
SC-2019-E	TTN	K101	Rep2	2
SC-2019-E	PTN	K101	Rep2	4
SC-2019-E	SL	K101	Rep2	9.4
SC-2019-E	PH	K101	Rep2	77
SC-2019-E	PL	K101	Rep2	30
SC-2019-E	TTN	K101	Rep2	2
SC-2019-E	PTN	K101	Rep2	2
SC-2019-E	FLL	K101	Rep2	14.2
SC-2019-E	FLW	K101	Rep2	1.9
SC-2019-E	FLAN	K101	Rep2	11
SC-2019-E	FLA	K101	Rep2	24.8
SC-2019-E	SL	K101	Rep2	7.9
SC-2019-E	HD	K101	Rep2	136
SC-2019-E	FT	K101	Rep2	147
SC-2019-E	PH	K101	Rep2	73
SC-2019-E	PL	K101	Rep2	27
SC-2019-E	TTN	K101	Rep2	2
SC-2019-E	PTN	K101	Rep2	2
SC-2019-E	FLL	K101	Rep2	11.7
SC-2019-E	FLW	K101	Rep2	2.1
SC-2019-E	FLAN	K101	Rep2	19
SC-2019-E	FLA	K101	Rep2	18.5
SC-2019-E	SL	K101	Rep2	6.6
SC-2019-E	TSN	K101	Rep2	19
SC-2019-E	FSN	K101	Rep2	20
SC-2019-E	KNS	K101	Rep2	60
SC-2019-E	TKW	K101	Rep2	33.1
SC-2019-E	KL	K101	Rep2	6.1
SC-2019-E	KW	K101	Rep2	2.8
SC-2019-E	PH	K101	Rep3	61
SC-2019-E	SL	K101	Rep3	10.3
SC-2019-E	HD	K101	Rep3	145
SC-2019-E	FT	K101	Rep3	159
SC-2019-E	PH	K101	Rep3	65
SC-2019-E	PL	K101	Rep3	28
SC-2019-E	TTN	K101	Rep3	4
SC-2019-E	PTN	K101	Rep3	2
SC-2019-E	FLL	K101	Rep3	12.1
SC-2019-E	FLW	K101	Rep3	2.1
SC-2019-E	FLAN	K101	Rep3	17
SC-2019-E	FLA	K101	Rep3	21.1
SC-2019-E	SL	K101	Rep3	7
SC-2019-E	KL	K101	Rep3	6.1
SC-2019-E	KW	K101	Rep3	3.2
SC-2019-E	PH	K101	Rep3	83
SC-2019-E	PL	K101	Rep3	22
SC-2019-E	TTN	K101	Rep3	3
SC-2019-E	PTN	K101	Rep3	2
SC-2019-E	FLL	K101	Rep3	15.1
SC-2019-E	FLAN	K101	Rep3	12
SC-2019-E	FLA	K101	Rep3	30.1
SC-2019-E	SL	K101	Rep3	8
SC-2019-E	PH	K102	Rep1	56
SC-2019-E	PL	K102	Rep1	25
SC-2019-E	TTN	K102	Rep1	3
SC-2019-E	PTN	K102	Rep1	5
SC-2019-E	SL	K102	Rep1	10
SC-2019-E	PH	K102	Rep1	70
SC-2019-E	PL	K102	Rep1	38
SC-2019-E	TTN	K102	Rep1	3
SC-2019-E	PTN	K102	Rep1	3
SC-2019-E	FLL	K102	Rep1	15.2
SC-2019-E	FLW	K102	Rep1	1.5
SC-2019-E	FLAN	K102	Rep1	70
SC-2019-E	FLA	K102	Rep1	20.6
SC-2019-E	SL	K102	Rep1	8.4
SC-2019-E	HD	K102	Rep1	145
SC-2019-E	FT	K102	Rep1	159
SC-2019-E	PH	K102	Rep1	67
SC-2019-E	PL	K102	Rep1	23
SC-2019-E	TTN	K102	Rep1	8
SC-2019-E	PTN	K102	Rep1	1
SC-2019-E	FLL	K102	Rep1	14.1
SC-2019-E	FLW	K102	Rep1	1.8
SC-2019-E	FLAN	K102	Rep1	93
SC-2019-E	FLA	K102	Rep1	16.4
SC-2019-E	SL	K102	Rep1	7.2
SC-2019-E	TSN	K102	Rep1	18
SC-2019-E	FSN	K102	Rep1	13
SC-2019-E	KNS	K102	Rep1	20
SC-2019-E	TKW	K102	Rep1	17.6
SC-2019-E	KL	K102	Rep1	5.8
SC-2019-E	KW	K102	Rep1	2.6
SC-2019-E	PH	K102	Rep2	59
SC-2019-E	PL	K102	Rep2	26
SC-2019-E	TTN	K102	Rep2	2
SC-2019-E	PTN	K102	Rep2	7
SC-2019-E	SL	K102	Rep2	10
SC-2019-E	PH	K102	Rep2	74
SC-2019-E	PL	K102	Rep2	39
SC-2019-E	TTN	K102	Rep2	4
SC-2019-E	PTN	K102	Rep2	3
SC-2019-E	FLL	K102	Rep2	15.6
SC-2019-E	FLW	K102	Rep2	1.4
SC-2019-E	FLA	K102	Rep2	21.5
SC-2019-E	SL	K102	Rep2	9.3
SC-2019-E	HD	K102	Rep2	144
SC-2019-E	FT	K102	Rep2	158
SC-2019-E	PH	K102	Rep2	64
SC-2019-E	PL	K102	Rep2	24
SC-2019-E	TTN	K102	Rep2	5
SC-2019-E	PTN	K102	Rep2	2
SC-2019-E	FLL	K102	Rep2	14.2
SC-2019-E	FLW	K102	Rep2	1.7
SC-2019-E	FLAN	K102	Rep2	98
SC-2019-E	FLA	K102	Rep2	16.5
SC-2019-E	SL	K102	Rep2	8.2
SC-2019-E	TSN	K102	Rep2	17
SC-2019-E	FSN	K102	Rep2	15.7
SC-2019-E	KNS	K102	Rep2	39
SC-2019-E	PH	K102	Rep3	63
SC-2019-E	PL	K102	Rep3	23
SC-2019-E	PTN	K102	Rep3	8
SC-2019-E	SL	K102	Rep3	10.8
SC-2019-E	PH	K102	Rep3	71
SC-2019-E	PL	K102	Rep3	40
SC-2019-E	TTN	K102	Rep3	1
SC-2019-E	PTN	K102	Rep3	4
SC-2019-E	FLW	K102	Rep3	1.4
SC-2019-E	FLA	K102	Rep3	26.2
SC-2019-E	SL	K102	Rep3	9.6
SC-2019-E	HD	K102	Rep3	145
SC-2019-E	FT	K102	Rep3	159
SC-2019-E	PH	K102	Rep3	71
SC-2019-E	PL	K102	Rep3	25
SC-2019-E	TTN	K102	Rep3	5
SC-2019-E	PTN	K102	Rep3	2
SC-2019-E	FLL	K102	Rep3	14.6
SC-2019-E	FLW	K102	Rep3	1.7
SC-2019-E	FLAN	K102	Rep3	66
SC-2019-E	FLA	K102	Rep3	19.4
SC-2019-E	SL	K102	Rep3	8.3
SC-2019-E	TSN	K102	Rep3	16
SC-2019-E	KNS	K102	Rep3	47
SC-2019-E	PH	K103	Rep1	58
SC-2019-E	PL	K103	Rep1	22
SC-2019-E	TTN	K103	Rep1	3
SC-2019-E	SL	K103	Rep1	10
SC-2019-E	PH	K103	Rep1	65
SC-2019-E	PL	K103	Rep1	38
SC-2019-E	TTN	K103	Rep1	3
SC-2019-E	PTN	K103	Rep1	3
SC-2019-E	FLL	K103	Rep1	12
SC-2019-E	FLW	K103	Rep1	1.7
SC-2019-E	FLAN	K103	Rep1	34
SC-2019-E	FLA	K103	Rep1	19
SC-2019-E	SL	K103	Rep1	9.2
SC-2019-E	HD	K103	Rep1	136
SC-2019-E	FT	K103	Rep1	147
SC-2019-E	PH	K103	Rep1	55
SC-2019-E	PL	K103	Rep1	23
SC-2019-E	TTN	K103	Rep1	3
SC-2019-E	PTN	K103	Rep1	3
SC-2019-E	FLL	K103	Rep1	9.9
SC-2019-E	FLW	K103	Rep1	2.1
SC-2019-E	FLAN	K103	Rep1	24
SC-2019-E	FLA	K103	Rep1	11.5
SC-2019-E	SL	K103	Rep1	8
SC-2019-E	TSN	K103	Rep1	20
SC-2019-E	FSN	K103	Rep1	15.7
SC-2019-E	KNS	K103	Rep1	21
SC-2019-E	TKW	K103	Rep1	33.2
SC-2019-E	KL	K103	Rep1	6.4
SC-2019-E	KW	K103	Rep1	3.3
SC-2019-E	PH	K103	Rep2	66
SC-2019-E	PL	K103	Rep2	20
SC-2019-E	SL	K103	Rep2	10.8
SC-2019-E	HD	K103	Rep2	135
SC-2019-E	FT	K103	Rep2	147
SC-2019-E	PH	K103	Rep2	60
SC-2019-E	PL	K103	Rep2	22
SC-2019-E	TTN	K103	Rep2	3
SC-2019-E	PTN	K103	Rep2	3
SC-2019-E	FLL	K103	Rep2	10.2
SC-2019-E	FLW	K103	Rep2	2.1
SC-2019-E	FLAN	K103	Rep2	22
SC-2019-E	FLA	K103	Rep2	14.4
SC-2019-E	SL	K103	Rep2	8.2
SC-2019-E	TSN	K103	Rep2	20
SC-2019-E	FSN	K103	Rep2	11
SC-2019-E	KNS	K103	Rep2	33
SC-2019-E	PH	K103	Rep2	67
SC-2019-E	PL	K103	Rep2	39
SC-2019-E	TTN	K103	Rep2	3
SC-2019-E	PTN	K103	Rep2	3
SC-2019-E	FLL	K103	Rep2	12.5
SC-2019-E	FLW	K103	Rep2	1.7
SC-2019-E	FLA	K103	Rep2	20.9
SC-2019-E	SL	K103	Rep2	9.5
SC-2019-E	PH	K103	Rep3	61
SC-2019-E	PL	K103	Rep3	20
SC-2019-E	SL	K103	Rep3	10.8
SC-2019-E	HD	K103	Rep3	135
SC-2019-E	FT	K103	Rep3	147
SC-2019-E	PH	K103	Rep3	50
SC-2019-E	PL	K103	Rep3	24
SC-2019-E	TTN	K103	Rep3	3
SC-2019-E	PTN	K103	Rep3	3
SC-2019-E	FLL	K103	Rep3	10.4
SC-2019-E	FLW	K103	Rep3	1.8
SC-2019-E	FLAN	K103	Rep3	42
SC-2019-E	FLA	K103	Rep3	14.7
SC-2019-E	SL	K103	Rep3	8.7
SC-2019-E	TSN	K103	Rep3	17
SC-2019-E	KNS	K103	Rep3	47
SC-2019-E	PH	K103	Rep3	71
SC-2019-E	PL	K103	Rep3	40
SC-2019-E	TTN	K103	Rep3	3
SC-2019-E	PTN	K103	Rep3	3
SC-2019-E	FLL	K103	Rep3	12.7
SC-2019-E	FLW	K103	Rep3	1.4
SC-2019-E	FLA	K103	Rep3	21.8
SC-2019-E	SL	K103	Rep3	9.7
SC-2019-E	PH	K104	Rep1	65
SC-2019-E	PL	K104	Rep1	21
SC-2019-E	TTN	K104	Rep1	3
SC-2019-E	PTN	K104	Rep1	5
SC-2019-E	SL	K104	Rep1	10.3
SC-2019-E	PH	K104	Rep1	76
SC-2019-E	PL	K104	Rep1	22
SC-2019-E	TTN	K104	Rep1	4
SC-2019-E	PTN	K104	Rep1	3
SC-2019-E	FLL	K104	Rep1	13.9
SC-2019-E	FLW	K104	Rep1	1.8
SC-2019-E	FLAN	K104	Rep1	20
SC-2019-E	FLA	K104	Rep1	20.8
SC-2019-E	SL	K104	Rep1	9.6
SC-2019-E	HD	K104	Rep1	145
SC-2019-E	FT	K104	Rep1	159
SC-2019-E	PH	K104	Rep1	75
SC-2019-E	PL	K104	Rep1	21
SC-2019-E	TTN	K104	Rep1	3
SC-2019-E	PTN	K104	Rep1	2
SC-2019-E	FLL	K104	Rep1	10.9
SC-2019-E	FLW	K104	Rep1	1.8
SC-2019-E	FLAN	K104	Rep1	17
SC-2019-E	FLA	K104	Rep1	14.5
SC-2019-E	SL	K104	Rep1	8
SC-2019-E	TSN	K104	Rep1	27
SC-2019-E	FSN	K104	Rep1	21
SC-2019-E	KNS	K104	Rep1	22
SC-2019-E	TKW	K104	Rep1	30.5
SC-2019-E	KL	K104	Rep1	6.3
SC-2019-E	KW	K104	Rep1	3.5
SC-2019-E	PH	K104	Rep2	61
SC-2019-E	PL	K104	Rep2	20
SC-2019-E	TTN	K104	Rep2	4
SC-2019-E	PTN	K104	Rep2	7
SC-2019-E	SL	K104	Rep2	10.5
SC-2019-E	PH	K104	Rep2	79
SC-2019-E	PL	K104	Rep2	24
SC-2019-E	TTN	K104	Rep2	5
SC-2019-E	PTN	K104	Rep2	3
SC-2019-E	FLL	K104	Rep2	14.5
SC-2019-E	FLW	K104	Rep2	1.8
SC-2019-E	FLAN	K104	Rep2	24
SC-2019-E	FLA	K104	Rep2	21.7
SC-2019-E	SL	K104	Rep2	9.8
SC-2019-E	HD	K104	Rep2	144
SC-2019-E	FT	K104	Rep2	157
SC-2019-E	PH	K104	Rep2	70
SC-2019-E	PL	K104	Rep2	23
SC-2019-E	TTN	K104	Rep2	7
SC-2019-E	PTN	K104	Rep2	2
SC-2019-E	FLL	K104	Rep2	12
SC-2019-E	FLW	K104	Rep2	1.8
SC-2019-E	FLAN	K104	Rep2	19
SC-2019-E	FLA	K104	Rep2	17.9
SC-2019-E	SL	K104	Rep2	8.5
SC-2019-E	TSN	K104	Rep2	20
SC-2019-E	FSN	K104	Rep2	18.3
SC-2019-E	KNS	K104	Rep2	55
SC-2019-E	TKW	K104	Rep2	31.9
SC-2019-E	KL	K104	Rep2	6.6
SC-2019-E	KW	K104	Rep2	3.1
SC-2019-E	PH	K104	Rep3	68
SC-2019-E	PL	K104	Rep3	23
SC-2019-E	SL	K104	Rep3	10.6
SC-2019-E	PH	K104	Rep3	73
SC-2019-E	PL	K104	Rep3	24
SC-2019-E	TTN	K104	Rep3	2
SC-2019-E	PTN	K104	Rep3	4
SC-2019-E	FLL	K104	Rep3	14.6
SC-2019-E	FLAN	K104	Rep3	15
SC-2019-E	FLA	K104	Rep3	21.8
SC-2019-E	SL	K104	Rep3	10
SC-2019-E	HD	K104	Rep3	145
SC-2019-E	FT	K104	Rep3	159
SC-2019-E	PH	K104	Rep3	76
SC-2019-E	PL	K104	Rep3	23
SC-2019-E	TTN	K104	Rep3	5
SC-2019-E	PTN	K104	Rep3	3
SC-2019-E	FLL	K104	Rep3	12.6
SC-2019-E	FLW	K104	Rep3	1.8
SC-2019-E	FLAN	K104	Rep3	16
SC-2019-E	FLA	K104	Rep3	18.8
SC-2019-E	SL	K104	Rep3	9.2
SC-2019-E	TSN	K104	Rep3	16
SC-2019-E	KNS	K104	Rep3	63
SC-2019-E	KL	K104	Rep3	6.7
SC-2019-E	KW	K104	Rep3	3.3
SC-2019-E	PH	K105	Rep1	62
SC-2019-E	PL	K105	Rep1	27
SC-2019-E	TTN	K105	Rep1	2
SC-2019-E	PTN	K105	Rep1	4
SC-2019-E	SL	K105	Rep1	9.8
SC-2019-E	PH	K105	Rep1	65
SC-2019-E	PL	K105	Rep1	29
SC-2019-E	TTN	K105	Rep1	6
SC-2019-E	PTN	K105	Rep1	3
SC-2019-E	FLL	K105	Rep1	16.8
SC-2019-E	FLW	K105	Rep1	1.5
SC-2019-E	FLAN	K105	Rep1	38
SC-2019-E	FLA	K105	Rep1	20.2
SC-2019-E	SL	K105	Rep1	8.6
SC-2019-E	HD	K105	Rep1	135
SC-2019-E	FT	K105	Rep1	150
SC-2019-E	PH	K105	Rep1	64
SC-2019-E	PL	K105	Rep1	28
SC-2019-E	TTN	K105	Rep1	6
SC-2019-E	PTN	K105	Rep1	1
SC-2019-E	FLL	K105	Rep1	14.4
SC-2019-E	FLW	K105	Rep1	1.9
SC-2019-E	FLAN	K105	Rep1	80
SC-2019-E	FLA	K105	Rep1	13.6
SC-2019-E	SL	K105	Rep1	7.3
SC-2019-E	TSN	K105	Rep1	18
SC-2019-E	FSN	K105	Rep1	16
SC-2019-E	KNS	K105	Rep1	44
SC-2019-E	TKW	K105	Rep1	19.5
SC-2019-E	KL	K105	Rep1	6.2
SC-2019-E	KW	K105	Rep1	2.6
SC-2019-E	PL	K105	Rep2	28
SC-2019-E	TTN	K105	Rep2	2
SC-2019-E	PTN	K105	Rep2	6
SC-2019-E	SL	K105	Rep2	10
SC-2019-E	PH	K105	Rep2	60
SC-2019-E	PL	K105	Rep2	31
SC-2019-E	TTN	K105	Rep2	8
SC-2019-E	PTN	K105	Rep2	3
SC-2019-E	FLW	K105	Rep2	1.5
SC-2019-E	FLAN	K105	Rep2	42
SC-2019-E	FLA	K105	Rep2	25.1
SC-2019-E	SL	K105	Rep2	9.2
SC-2019-E	HD	K105	Rep2	135
SC-2019-E	FT	K105	Rep2	148
SC-2019-E	PH	K105	Rep2	63
SC-2019-E	PL	K105	Rep2	31
SC-2019-E	TTN	K105	Rep2	5
SC-2019-E	PTN	K105	Rep2	2
SC-2019-E	FLL	K105	Rep2	15.1
SC-2019-E	FLW	K105	Rep2	1.8
SC-2019-E	FLAN	K105	Rep2	55
SC-2019-E	FLA	K105	Rep2	17.9
SC-2019-E	SL	K105	Rep2	8.2
SC-2019-E	TSN	K105	Rep2	16
SC-2019-E	FSN	K105	Rep2	15
SC-2019-E	KNS	K105	Rep2	45
SC-2019-E	TKW	K105	Rep2	21.2
SC-2019-E	KL	K105	Rep2	6.1
SC-2019-E	KW	K105	Rep2	2.5
SC-2019-E	PL	K105	Rep3	29
SC-2019-E	TTN	K105	Rep3	2
SC-2019-E	SL	K105	Rep3	10.5
SC-2019-E	PH	K105	Rep3	61
SC-2019-E	PL	K105	Rep3	30
SC-2019-E	TTN	K105	Rep3	4
SC-2019-E	PTN	K105	Rep3	4
SC-2019-E	FLW	K105	Rep3	1.4
SC-2019-E	FLA	K105	Rep3	31.2
SC-2019-E	SL	K105	Rep3	9.5
SC-2019-E	HD	K105	Rep3	135
SC-2019-E	FT	K105	Rep3	148
SC-2019-E	PH	K105	Rep3	66
SC-2019-E	PL	K105	Rep3	30
SC-2019-E	TTN	K105	Rep3	4
SC-2019-E	PTN	K105	Rep3	2
SC-2019-E	FLL	K105	Rep3	15.2
SC-2019-E	FLW	K105	Rep3	1.6
SC-2019-E	FLAN	K105	Rep3	59
SC-2019-E	FLA	K105	Rep3	18.8
SC-2019-E	SL	K105	Rep3	8.2
SC-2019-E	TSN	K105	Rep3	14
SC-2019-E	FSN	K105	Rep3	14.7
SC-2019-E	KNS	K105	Rep3	48
SC-2019-E	PH	K106	Rep1	56
SC-2019-E	PL	K106	Rep1	22
SC-2019-E	TTN	K106	Rep1	3
SC-2019-E	PTN	K106	Rep1	5
SC-2019-E	SL	K106	Rep1	9.5
SC-2019-E	PH	K106	Rep1	73
SC-2019-E	PL	K106	Rep1	25
SC-2019-E	TTN	K106	Rep1	6
SC-2019-E	PTN	K106	Rep1	3
SC-2019-E	FLL	K106	Rep1	14.6
SC-2019-E	FLW	K106	Rep1	1.8
SC-2019-E	FLAN	K106	Rep1	27
SC-2019-E	FLA	K106	Rep1	21.8
SC-2019-E	SL	K106	Rep1	8.6
SC-2019-E	HD	K106	Rep1	143
SC-2019-E	FT	K106	Rep1	151
SC-2019-E	PH	K106	Rep1	63
SC-2019-E	PL	K106	Rep1	25
SC-2019-E	TTN	K106	Rep1	5
SC-2019-E	PTN	K106	Rep1	2
SC-2019-E	FLL	K106	Rep1	12.5
SC-2019-E	FLW	K106	Rep1	2
SC-2019-E	FLAN	K106	Rep1	40
SC-2019-E	FLA	K106	Rep1	18.2
SC-2019-E	SL	K106	Rep1	7.5
SC-2019-E	TSN	K106	Rep1	18
SC-2019-E	FSN	K106	Rep1	15.3
SC-2019-E	KNS	K106	Rep1	22
SC-2019-E	TKW	K106	Rep1	30.5
SC-2019-E	KL	K106	Rep1	6.5
SC-2019-E	KW	K106	Rep1	3.1
SC-2019-E	PH	K106	Rep2	61
SC-2019-E	PL	K106	Rep2	24
SC-2019-E	TTN	K106	Rep2	2
SC-2019-E	PTN	K106	Rep2	5
SC-2019-E	SL	K106	Rep2	9.6
SC-2019-E	PH	K106	Rep2	87
SC-2019-E	PL	K106	Rep2	28
SC-2019-E	TTN	K106	Rep2	6
SC-2019-E	PTN	K106	Rep2	4
SC-2019-E	FLL	K106	Rep2	15.2
SC-2019-E	FLW	K106	Rep2	1.8
SC-2019-E	FLAN	K106	Rep2	34
SC-2019-E	FLA	K106	Rep2	25.2
SC-2019-E	SL	K106	Rep2	9
SC-2019-E	HD	K106	Rep2	144
SC-2019-E	FT	K106	Rep2	153
SC-2019-E	PH	K106	Rep2	64
SC-2019-E	PL	K106	Rep2	25
SC-2019-E	TTN	K106	Rep2	4
SC-2019-E	PTN	K106	Rep2	2
SC-2019-E	FLL	K106	Rep2	12.9
SC-2019-E	FLW	K106	Rep2	2
SC-2019-E	FLAN	K106	Rep2	35
SC-2019-E	FLA	K106	Rep2	18.7
SC-2019-E	SL	K106	Rep2	7.8
SC-2019-E	TSN	K106	Rep2	17
SC-2019-E	FSN	K106	Rep2	12
SC-2019-E	KNS	K106	Rep2	36
SC-2019-E	TKW	K106	Rep2	35
SC-2019-E	KL	K106	Rep2	7
SC-2019-E	KW	K106	Rep2	3.3
SC-2019-E	PH	K106	Rep3	61
SC-2019-E	PL	K106	Rep3	22
SC-2019-E	TTN	K106	Rep3	3
SC-2019-E	PTN	K106	Rep3	6
SC-2019-E	SL	K106	Rep3	10.3
SC-2019-E	PH	K106	Rep3	77
SC-2019-E	PL	K106	Rep3	26
SC-2019-E	TTN	K106	Rep3	6
SC-2019-E	PTN	K106	Rep3	4
SC-2019-E	FLL	K106	Rep3	16.9
SC-2019-E	FLW	K106	Rep3	1.7
SC-2019-E	FLAN	K106	Rep3	28
SC-2019-E	FLA	K106	Rep3	28.1
SC-2019-E	SL	K106	Rep3	9.1
SC-2019-E	HD	K106	Rep3	145
SC-2019-E	FT	K106	Rep3	159
SC-2019-E	PH	K106	Rep3	63
SC-2019-E	PL	K106	Rep3	26
SC-2019-E	TTN	K106	Rep3	3
SC-2019-E	PTN	K106	Rep3	2
SC-2019-E	FLL	K106	Rep3	13.4
SC-2019-E	FLW	K106	Rep3	1.8
SC-2019-E	FLAN	K106	Rep3	25
SC-2019-E	FLA	K106	Rep3	20
SC-2019-E	SL	K106	Rep3	8.5
SC-2019-E	TSN	K106	Rep3	15
SC-2019-E	KNS	K106	Rep3	46
SC-2019-E	PH	K107	Rep1	63
SC-2019-E	PL	K107	Rep1	24
SC-2019-E	TTN	K107	Rep1	1
SC-2019-E	PTN	K107	Rep1	5
SC-2019-E	SL	K107	Rep1	11
SC-2019-E	PH	K107	Rep1	88
SC-2019-E	PL	K107	Rep1	29
SC-2019-E	TTN	K107	Rep1	5
SC-2019-E	PTN	K107	Rep1	3
SC-2019-E	FLL	K107	Rep1	15.3
SC-2019-E	FLW	K107	Rep1	2.1
SC-2019-E	FLAN	K107	Rep1	25
SC-2019-E	FLA	K107	Rep1	25.6
SC-2019-E	SL	K107	Rep1	10
SC-2019-E	HD	K107	Rep1	153
SC-2019-E	FT	K107	Rep1	165
SC-2019-E	PH	K107	Rep1	76
SC-2019-E	PL	K107	Rep1	22
SC-2019-E	TTN	K107	Rep1	3
SC-2019-E	PTN	K107	Rep1	1
SC-2019-E	FLL	K107	Rep1	14
SC-2019-E	FLW	K107	Rep1	2.3
SC-2019-E	FLAN	K107	Rep1	20
SC-2019-E	FLA	K107	Rep1	20.9
SC-2019-E	SL	K107	Rep1	10
SC-2019-E	TSN	K107	Rep1	24
SC-2019-E	FSN	K107	Rep1	23.7
SC-2019-E	KNS	K107	Rep1	68
SC-2019-E	TKW	K107	Rep1	33.3
SC-2019-E	KL	K107	Rep1	5.9
SC-2019-E	KW	K107	Rep1	3.2
SC-2019-E	PH	K107	Rep2	61
SC-2019-E	PL	K107	Rep2	23
SC-2019-E	TTN	K107	Rep2	2
SC-2019-E	PTN	K107	Rep2	5
SC-2019-E	SL	K107	Rep2	11.6
SC-2019-E	PH	K107	Rep2	79
SC-2019-E	PL	K107	Rep2	28
SC-2019-E	TTN	K107	Rep2	4
SC-2019-E	PTN	K107	Rep2	4
SC-2019-E	FLW	K107	Rep2	2.1
SC-2019-E	FLAN	K107	Rep2	26
SC-2019-E	FLA	K107	Rep2	27.9
SC-2019-E	SL	K107	Rep2	10.4
SC-2019-E	HD	K107	Rep2	150
SC-2019-E	FT	K107	Rep2	158
SC-2019-E	PH	K107	Rep2	83
SC-2019-E	PL	K107	Rep2	25
SC-2019-E	TTN	K107	Rep2	5
SC-2019-E	PTN	K107	Rep2	1
SC-2019-E	FLL	K107	Rep2	14.2
SC-2019-E	FLW	K107	Rep2	2.2
SC-2019-E	FLAN	K107	Rep2	17
SC-2019-E	FLA	K107	Rep2	23.6
SC-2019-E	SL	K107	Rep2	10
SC-2019-E	FSN	K107	Rep2	22.7
SC-2019-E	TKW	K107	Rep2	34.2
SC-2019-E	KL	K107	Rep2	5.8
SC-2019-E	KW	K107	Rep2	3.2
SC-2019-E	PH	K107	Rep3	58
SC-2019-E	PL	K107	Rep3	22
SC-2019-E	TTN	K107	Rep3	2
SC-2019-E	PTN	K107	Rep3	6
SC-2019-E	SL	K107	Rep3	12
SC-2019-E	PH	K107	Rep3	81
SC-2019-E	PL	K107	Rep3	23
SC-2019-E	TTN	K107	Rep3	5
SC-2019-E	PTN	K107	Rep3	5
SC-2019-E	FLW	K107	Rep3	2
SC-2019-E	FLAN	K107	Rep3	24
SC-2019-E	SL	K107	Rep3	10.6
SC-2019-E	HD	K107	Rep3	149
SC-2019-E	FT	K107	Rep3	159
SC-2019-E	PH	K107	Rep3	74
SC-2019-E	PL	K107	Rep3	26
SC-2019-E	TTN	K107	Rep3	6
SC-2019-E	PTN	K107	Rep3	1
SC-2019-E	FLL	K107	Rep3	14.6
SC-2019-E	FLW	K107	Rep3	2.2
SC-2019-E	FLAN	K107	Rep3	23
SC-2019-E	FLA	K107	Rep3	25.5
SC-2019-E	SL	K107	Rep3	10
SC-2019-E	PH	K108	Rep1	60
SC-2019-E	PL	K108	Rep1	23
SC-2019-E	TTN	K108	Rep1	4
SC-2019-E	PTN	K108	Rep1	6
SC-2019-E	SL	K108	Rep1	11.8
SC-2019-E	PH	K108	Rep1	74
SC-2019-E	PL	K108	Rep1	26
SC-2019-E	TTN	K108	Rep1	6
SC-2019-E	PTN	K108	Rep1	3
SC-2019-E	FLL	K108	Rep1	19.3
SC-2019-E	FLW	K108	Rep1	1.6
SC-2019-E	FLAN	K108	Rep1	24
SC-2019-E	FLA	K108	Rep1	27.2
SC-2019-E	SL	K108	Rep1	10
SC-2019-E	HD	K108	Rep1	153
SC-2019-E	FT	K108	Rep1	164
SC-2019-E	PH	K108	Rep1	72
SC-2019-E	PL	K108	Rep1	23
SC-2019-E	TTN	K108	Rep1	9
SC-2019-E	PTN	K108	Rep1	0
SC-2019-E	FLL	K108	Rep1	14.7
SC-2019-E	FLW	K108	Rep1	1.9
SC-2019-E	FLAN	K108	Rep1	25
SC-2019-E	FLA	K108	Rep1	19.2
SC-2019-E	SL	K108	Rep1	9.2
SC-2019-E	TSN	K108	Rep1	24
SC-2019-E	FSN	K108	Rep1	11.7
SC-2019-E	KNS	K108	Rep1	35
SC-2019-E	TKW	K108	Rep1	37.7
SC-2019-E	KL	K108	Rep1	6.4
SC-2019-E	KW	K108	Rep1	3.4
SC-2019-E	PH	K108	Rep2	67
SC-2019-E	PL	K108	Rep2	24
SC-2019-E	TTN	K108	Rep2	2
SC-2019-E	PTN	K108	Rep2	7
SC-2019-E	SL	K108	Rep2	12
SC-2019-E	PH	K108	Rep2	70
SC-2019-E	PL	K108	Rep2	26
SC-2019-E	TTN	K108	Rep2	7
SC-2019-E	PTN	K108	Rep2	3
SC-2019-E	FLL	K108	Rep2	20.5
SC-2019-E	FLW	K108	Rep2	1.6
SC-2019-E	FLAN	K108	Rep2	26
SC-2019-E	FLA	K108	Rep2	30.4
SC-2019-E	SL	K108	Rep2	10.5
SC-2019-E	HD	K108	Rep2	152
SC-2019-E	FT	K108	Rep2	159
SC-2019-E	PH	K108	Rep2	70
SC-2019-E	PL	K108	Rep2	24
SC-2019-E	TTN	K108	Rep2	8
SC-2019-E	PTN	K108	Rep2	1
SC-2019-E	FLL	K108	Rep2	16.5
SC-2019-E	FLW	K108	Rep2	1.9
SC-2019-E	FLAN	K108	Rep2	22
SC-2019-E	FLA	K108	Rep2	19.5
SC-2019-E	SL	K108	Rep2	10
SC-2019-E	TSN	K108	Rep2	20
SC-2019-E	FSN	K108	Rep2	14.7
SC-2019-E	KNS	K108	Rep2	44
SC-2019-E	TKW	K108	Rep2	40.1
SC-2019-E	KL	K108	Rep2	6.7
SC-2019-E	KW	K108	Rep2	3.5
SC-2019-E	PL	K108	Rep3	23
SC-2019-E	TTN	K108	Rep3	3
SC-2019-E	PTN	K108	Rep3	8
SC-2019-E	SL	K108	Rep3	12.5
SC-2019-E	PH	K108	Rep3	77
SC-2019-E	PL	K108	Rep3	29
SC-2019-E	TTN	K108	Rep3	6
SC-2019-E	PTN	K108	Rep3	5
SC-2019-E	FLL	K108	Rep3	22.4
SC-2019-E	FLW	K108	Rep3	1.4
SC-2019-E	FLA	K108	Rep3	35.3
SC-2019-E	SL	K108	Rep3	11.2
SC-2019-E	HD	K108	Rep3	152
SC-2019-E	FT	K108	Rep3	161
SC-2019-E	PH	K108	Rep3	72
SC-2019-E	PL	K108	Rep3	26
SC-2019-E	TTN	K108	Rep3	3
SC-2019-E	PTN	K108	Rep3	2
SC-2019-E	FLL	K108	Rep3	17.6
SC-2019-E	FLW	K108	Rep3	1.7
SC-2019-E	FLAN	K108	Rep3	24
SC-2019-E	FLA	K108	Rep3	24.8
SC-2019-E	SL	K108	Rep3	10
SC-2019-E	TSN	K108	Rep3	15
SC-2019-E	KNS	K108	Rep3	69
SC-2019-E	TKW	K108	Rep3	49.4
SC-2019-E	KL	K108	Rep3	6.8
SC-2019-E	KW	K108	Rep3	3.8
SC-2019-E	PH	K109	Rep1	62
SC-2019-E	PL	K109	Rep1	24
SC-2019-E	TTN	K109	Rep1	1
SC-2019-E	PTN	K109	Rep1	2
SC-2019-E	SL	K109	Rep1	10.8
SC-2019-E	HD	K109	Rep1	153
SC-2019-E	FT	K109	Rep1	164
SC-2019-E	PH	K109	Rep1	70
SC-2019-E	PL	K109	Rep1	25
SC-2019-E	TTN	K109	Rep1	1
SC-2019-E	PTN	K109	Rep1	1
SC-2019-E	FLL	K109	Rep1	11.1
SC-2019-E	FLW	K109	Rep1	2
SC-2019-E	FLAN	K109	Rep1	29
SC-2019-E	FLA	K109	Rep1	13.8
SC-2019-E	SL	K109	Rep1	7.6
SC-2019-E	KNS	K109	Rep1	17
SC-2019-E	PH	K109	Rep1	76
SC-2019-E	PL	K109	Rep1	25
SC-2019-E	TTN	K109	Rep1	2
SC-2019-E	PTN	K109	Rep1	1
SC-2019-E	FLL	K109	Rep1	15.1
SC-2019-E	FLW	K109	Rep1	1.7
SC-2019-E	FLAN	K109	Rep1	30
SC-2019-E	FLA	K109	Rep1	27.1
SC-2019-E	SL	K109	Rep1	8.9
SC-2019-E	PH	K109	Rep2	60
SC-2019-E	TTN	K109	Rep2	1
SC-2019-E	PTN	K109	Rep2	3
SC-2019-E	SL	K109	Rep2	11.5
SC-2019-E	PH	K109	Rep2	67
SC-2019-E	PL	K109	Rep2	24
SC-2019-E	TTN	K109	Rep2	3
SC-2019-E	PTN	K109	Rep2	2
SC-2019-E	FLL	K109	Rep2	16.5
SC-2019-E	FLW	K109	Rep2	1.5
SC-2019-E	FLA	K109	Rep2	27.4
SC-2019-E	SL	K109	Rep2	9.6
SC-2019-E	HD	K109	Rep2	152
SC-2019-E	FT	K109	Rep2	159
SC-2019-E	PH	K109	Rep2	64
SC-2019-E	PL	K109	Rep2	24
SC-2019-E	TTN	K109	Rep2	2
SC-2019-E	PTN	K109	Rep2	1
SC-2019-E	FLL	K109	Rep2	11.4
SC-2019-E	FLW	K109	Rep2	2
SC-2019-E	FLAN	K109	Rep2	32
SC-2019-E	FLA	K109	Rep2	16.1
SC-2019-E	SL	K109	Rep2	8.2
SC-2019-E	KNS	K109	Rep2	59
SC-2019-E	PH	K109	Rep3	65
SC-2019-E	PH	K109	Rep3	67
SC-2019-E	PL	K109	Rep3	23
SC-2019-E	TTN	K109	Rep3	1
SC-2019-E	PTN	K109	Rep3	2
SC-2019-E	FLL	K109	Rep3	17.2
SC-2019-E	SL	K109	Rep3	10
SC-2019-E	HD	K109	Rep3	152
SC-2019-E	FT	K109	Rep3	161
SC-2019-E	PH	K109	Rep3	77
SC-2019-E	PL	K109	Rep3	24
SC-2019-E	TTN	K109	Rep3	2
SC-2019-E	PTN	K109	Rep3	1
SC-2019-E	FLL	K109	Rep3	11.8
SC-2019-E	FLW	K109	Rep3	1.9
SC-2019-E	FLAN	K109	Rep3	35
SC-2019-E	FLA	K109	Rep3	25.1
SC-2019-E	SL	K109	Rep3	8.3
SC-2019-E	PH	K11	Rep1	97
SC-2019-E	PL	K11	Rep1	45
SC-2019-E	TTN	K11	Rep1	10
SC-2019-E	PTN	K11	Rep1	10
SC-2019-E	SL	K11	Rep1	10
SC-2019-E	PH	K11	Rep1	107
SC-2019-E	PL	K11	Rep1	43
SC-2019-E	TTN	K11	Rep1	13
SC-2019-E	PTN	K11	Rep1	8
SC-2019-E	FLL	K11	Rep1	21.5
SC-2019-E	FLW	K11	Rep1	1.8
SC-2019-E	FLAN	K11	Rep1	32
SC-2019-E	FLA	K11	Rep1	33.2
SC-2019-E	SL	K11	Rep1	9
SC-2019-E	HD	K11	Rep1	145
SC-2019-E	FT	K11	Rep1	159
SC-2019-E	PH	K11	Rep1	108
SC-2019-E	PL	K11	Rep1	44
SC-2019-E	TTN	K11	Rep1	13
SC-2019-E	PTN	K11	Rep1	5
SC-2019-E	FLL	K11	Rep1	16.4
SC-2019-E	FLW	K11	Rep1	1.9
SC-2019-E	FLAN	K11	Rep1	46
SC-2019-E	FLA	K11	Rep1	23.1
SC-2019-E	SL	K11	Rep1	6.6
SC-2019-E	TSN	K11	Rep1	18
SC-2019-E	FSN	K11	Rep1	12
SC-2019-E	KNS	K11	Rep1	36
SC-2019-E	TKW	K11	Rep1	23
SC-2019-E	KL	K11	Rep1	6.1
SC-2019-E	KW	K11	Rep1	2.7
SC-2019-E	PH	K11	Rep2	103
SC-2019-E	TTN	K11	Rep2	11
SC-2019-E	PTN	K11	Rep2	11
SC-2019-E	SL	K11	Rep2	10.6
SC-2019-E	PH	K11	Rep2	115
SC-2019-E	PL	K11	Rep2	44
SC-2019-E	TTN	K11	Rep2	8
SC-2019-E	PTN	K11	Rep2	8
SC-2019-E	FLL	K11	Rep2	22.2
SC-2019-E	FLW	K11	Rep2	1.7
SC-2019-E	FLAN	K11	Rep2	35
SC-2019-E	FLA	K11	Rep2	33.3
SC-2019-E	SL	K11	Rep2	9
SC-2019-E	HD	K11	Rep2	145
SC-2019-E	FT	K11	Rep2	157
SC-2019-E	PH	K11	Rep2	108
SC-2019-E	PL	K11	Rep2	45
SC-2019-E	TTN	K11	Rep2	8
SC-2019-E	PTN	K11	Rep2	6
SC-2019-E	FLL	K11	Rep2	18.3
SC-2019-E	FLW	K11	Rep2	1.9
SC-2019-E	FLAN	K11	Rep2	40
SC-2019-E	FLA	K11	Rep2	25.8
SC-2019-E	SL	K11	Rep2	8
SC-2019-E	TSN	K11	Rep2	17
SC-2019-E	FSN	K11	Rep2	16.3
SC-2019-E	KNS	K11	Rep2	49
SC-2019-E	TKW	K11	Rep2	27.5
SC-2019-E	KL	K11	Rep2	6.3
SC-2019-E	KW	K11	Rep2	3
SC-2019-E	PH	K11	Rep3	106
SC-2019-E	TTN	K11	Rep3	6
SC-2019-E	PTN	K11	Rep3	13
SC-2019-E	SL	K11	Rep3	11
SC-2019-E	PH	K11	Rep3	115
SC-2019-E	PL	K11	Rep3	43
SC-2019-E	TTN	K11	Rep3	5
SC-2019-E	PTN	K11	Rep3	9
SC-2019-E	FLL	K11	Rep3	23
SC-2019-E	FLW	K11	Rep3	1.7
SC-2019-E	FLAN	K11	Rep3	44
SC-2019-E	FLA	K11	Rep3	36.3
SC-2019-E	SL	K11	Rep3	9.7
SC-2019-E	HD	K11	Rep3	145
SC-2019-E	FT	K11	Rep3	152
SC-2019-E	PH	K11	Rep3	113
SC-2019-E	PL	K11	Rep3	45
SC-2019-E	TTN	K11	Rep3	8
SC-2019-E	PTN	K11	Rep3	8
SC-2019-E	FLL	K11	Rep3	21.1
SC-2019-E	FLW	K11	Rep3	1.8
SC-2019-E	FLAN	K11	Rep3	32
SC-2019-E	FLA	K11	Rep3	32.1
SC-2019-E	SL	K11	Rep3	8.5
SC-2019-E	TSN	K11	Rep3	15
SC-2019-E	FSN	K11	Rep3	20
SC-2019-E	KNS	K11	Rep3	60
SC-2019-E	TKW	K11	Rep3	32.9
SC-2019-E	KL	K11	Rep3	6.4
SC-2019-E	KW	K11	Rep3	3
SC-2019-E	PH	K110	Rep1	59
SC-2019-E	PL	K110	Rep1	28
SC-2019-E	TTN	K110	Rep1	2
SC-2019-E	PTN	K110	Rep1	6
SC-2019-E	SL	K110	Rep1	10
SC-2019-E	PH	K110	Rep1	77
SC-2019-E	PL	K110	Rep1	33
SC-2019-E	TTN	K110	Rep1	6
SC-2019-E	PTN	K110	Rep1	5
SC-2019-E	FLL	K110	Rep1	13.6
SC-2019-E	FLW	K110	Rep1	1.8
SC-2019-E	FLAN	K110	Rep1	31
SC-2019-E	FLA	K110	Rep1	21.5
SC-2019-E	SL	K110	Rep1	9.2
SC-2019-E	HD	K110	Rep1	142
SC-2019-E	FT	K110	Rep1	151
SC-2019-E	PH	K110	Rep1	68
SC-2019-E	PL	K110	Rep1	28
SC-2019-E	TTN	K110	Rep1	6
SC-2019-E	PTN	K110	Rep1	1
SC-2019-E	FLL	K110	Rep1	12.9
SC-2019-E	FLW	K110	Rep1	2.2
SC-2019-E	FLAN	K110	Rep1	50
SC-2019-E	FLA	K110	Rep1	18.2
SC-2019-E	SL	K110	Rep1	5.5
SC-2019-E	KNS	K110	Rep1	60
SC-2019-E	TKW	K110	Rep1	32.1
SC-2019-E	KL	K110	Rep1	6.4
SC-2019-E	KW	K110	Rep1	3.4
SC-2019-E	PH	K110	Rep2	66
SC-2019-E	PL	K110	Rep2	29
SC-2019-E	TTN	K110	Rep2	1
SC-2019-E	PTN	K110	Rep2	7
SC-2019-E	SL	K110	Rep2	10.5
SC-2019-E	PH	K110	Rep2	84
SC-2019-E	PL	K110	Rep2	34
SC-2019-E	TTN	K110	Rep2	7
SC-2019-E	PTN	K110	Rep2	5
SC-2019-E	FLL	K110	Rep2	14.4
SC-2019-E	FLW	K110	Rep2	1.8
SC-2019-E	FLAN	K110	Rep2	24
SC-2019-E	FLA	K110	Rep2	23.7
SC-2019-E	SL	K110	Rep2	9.5
SC-2019-E	HD	K110	Rep2	143
SC-2019-E	FT	K110	Rep2	155
SC-2019-E	PH	K110	Rep2	88
SC-2019-E	PL	K110	Rep2	35
SC-2019-E	TTN	K110	Rep2	6
SC-2019-E	PTN	K110	Rep2	1
SC-2019-E	FLL	K110	Rep2	13.4
SC-2019-E	FLW	K110	Rep2	2.1
SC-2019-E	FLAN	K110	Rep2	57
SC-2019-E	FLA	K110	Rep2	20
SC-2019-E	SL	K110	Rep2	7.5
SC-2019-E	TKW	K110	Rep2	33.3
SC-2019-E	KL	K110	Rep2	6.4
SC-2019-E	KW	K110	Rep2	3.3
SC-2019-E	PH	K110	Rep3	68
SC-2019-E	PL	K110	Rep3	27
SC-2019-E	TTN	K110	Rep3	2
SC-2019-E	PTN	K110	Rep3	7
SC-2019-E	SL	K110	Rep3	11.2
SC-2019-E	PH	K110	Rep3	72
SC-2019-E	PL	K110	Rep3	32
SC-2019-E	TTN	K110	Rep3	7
SC-2019-E	PTN	K110	Rep3	6
SC-2019-E	FLW	K110	Rep3	1.7
SC-2019-E	FLAN	K110	Rep3	26
SC-2019-E	SL	K110	Rep3	9.8
SC-2019-E	HD	K110	Rep3	143
SC-2019-E	FT	K110	Rep3	151
SC-2019-E	PH	K110	Rep3	77
SC-2019-E	PL	K110	Rep3	31
SC-2019-E	TTN	K110	Rep3	8
SC-2019-E	PTN	K110	Rep3	2
SC-2019-E	FLL	K110	Rep3	13.6
SC-2019-E	FLW	K110	Rep3	1.9
SC-2019-E	FLAN	K110	Rep3	29
SC-2019-E	FLA	K110	Rep3	21.5
SC-2019-E	SL	K110	Rep3	8
SC-2019-E	TKW	K110	Rep3	35.3
SC-2019-E	KL	K110	Rep3	6.5
SC-2019-E	KW	K110	Rep3	3.3
SC-2019-E	PH	K111	Rep1	60
SC-2019-E	PL	K111	Rep1	22
SC-2019-E	TTN	K111	Rep1	4
SC-2019-E	PTN	K111	Rep1	5
SC-2019-E	SL	K111	Rep1	9.3
SC-2019-E	PH	K111	Rep1	87
SC-2019-E	PL	K111	Rep1	32
SC-2019-E	TTN	K111	Rep1	7
SC-2019-E	PTN	K111	Rep1	4
SC-2019-E	FLL	K111	Rep1	13.2
SC-2019-E	FLW	K111	Rep1	1.2
SC-2019-E	FLAN	K111	Rep1	27
SC-2019-E	FLA	K111	Rep1	16.2
SC-2019-E	SL	K111	Rep1	8
SC-2019-E	HD	K111	Rep1	144
SC-2019-E	FT	K111	Rep1	158
SC-2019-E	PH	K111	Rep1	70
SC-2019-E	PL	K111	Rep1	16
SC-2019-E	TTN	K111	Rep1	4
SC-2019-E	PTN	K111	Rep1	2
SC-2019-E	FLL	K111	Rep1	9.5
SC-2019-E	FLW	K111	Rep1	1.5
SC-2019-E	FLAN	K111	Rep1	30
SC-2019-E	FLA	K111	Rep1	9.5
SC-2019-E	SL	K111	Rep1	7
SC-2019-E	TSN	K111	Rep1	23
SC-2019-E	FSN	K111	Rep1	21
SC-2019-E	KNS	K111	Rep1	39
SC-2019-E	TKW	K111	Rep1	23.9
SC-2019-E	KL	K111	Rep1	6.4
SC-2019-E	KW	K111	Rep1	3.2
SC-2019-E	PH	K111	Rep2	67
SC-2019-E	PL	K111	Rep2	33
SC-2019-E	TTN	K111	Rep2	2
SC-2019-E	PTN	K111	Rep2	5
SC-2019-E	SL	K111	Rep2	9.5
SC-2019-E	PH	K111	Rep2	87
SC-2019-E	PL	K111	Rep2	32
SC-2019-E	TTN	K111	Rep2	4
SC-2019-E	PTN	K111	Rep2	4
SC-2019-E	FLL	K111	Rep2	16.3
SC-2019-E	FLW	K111	Rep2	1.2
SC-2019-E	FLAN	K111	Rep2	22
SC-2019-E	FLA	K111	Rep2	16.4
SC-2019-E	SL	K111	Rep2	8.2
SC-2019-E	HD	K111	Rep2	144
SC-2019-E	FT	K111	Rep2	157
SC-2019-E	PH	K111	Rep2	64
SC-2019-E	PL	K111	Rep2	21
SC-2019-E	TTN	K111	Rep2	9
SC-2019-E	PTN	K111	Rep2	2
SC-2019-E	FLL	K111	Rep2	11.1
SC-2019-E	FLW	K111	Rep2	1.3
SC-2019-E	FLAN	K111	Rep2	20
SC-2019-E	FLA	K111	Rep2	11.4
SC-2019-E	SL	K111	Rep2	7.5
SC-2019-E	TSN	K111	Rep2	17
SC-2019-E	FSN	K111	Rep2	13
SC-2019-E	KNS	K111	Rep2	57
SC-2019-E	TKW	K111	Rep2	28.6
SC-2019-E	KL	K111	Rep2	5.6
SC-2019-E	KW	K111	Rep2	2.9
SC-2019-E	PH	K111	Rep3	64
SC-2019-E	PL	K111	Rep3	25
SC-2019-E	TTN	K111	Rep3	2
SC-2019-E	PTN	K111	Rep3	8
SC-2019-E	SL	K111	Rep3	10
SC-2019-E	PH	K111	Rep3	90
SC-2019-E	PL	K111	Rep3	29
SC-2019-E	TTN	K111	Rep3	5
SC-2019-E	PTN	K111	Rep3	5
SC-2019-E	FLL	K111	Rep3	19.2
SC-2019-E	FLAN	K111	Rep3	26
SC-2019-E	SL	K111	Rep3	8.6
SC-2019-E	HD	K111	Rep3	146
SC-2019-E	FT	K111	Rep3	159
SC-2019-E	PH	K111	Rep3	63
SC-2019-E	PL	K111	Rep3	23
SC-2019-E	TTN	K111	Rep3	7
SC-2019-E	PTN	K111	Rep3	3
SC-2019-E	FLL	K111	Rep3	11.4
SC-2019-E	FLW	K111	Rep3	1.2
SC-2019-E	FLAN	K111	Rep3	32
SC-2019-E	FLA	K111	Rep3	12
SC-2019-E	SL	K111	Rep3	8
SC-2019-E	TSN	K111	Rep3	15
SC-2019-E	FSN	K111	Rep3	19
SC-2019-E	KNS	K111	Rep3	63
SC-2019-E	PH	K112	Rep1	67
SC-2019-E	PL	K112	Rep1	25
SC-2019-E	TTN	K112	Rep1	3
SC-2019-E	PTN	K112	Rep1	9
SC-2019-E	SL	K112	Rep1	10.9
SC-2019-E	PH	K112	Rep1	84
SC-2019-E	PL	K112	Rep1	30
SC-2019-E	TTN	K112	Rep1	11
SC-2019-E	PTN	K112	Rep1	3
SC-2019-E	FLL	K112	Rep1	18.1
SC-2019-E	FLW	K112	Rep1	1.7
SC-2019-E	FLAN	K112	Rep1	35
SC-2019-E	FLA	K112	Rep1	31.6
SC-2019-E	SL	K112	Rep1	8.9
SC-2019-E	HD	K112	Rep1	145
SC-2019-E	FT	K112	Rep1	159
SC-2019-E	PH	K112	Rep1	70
SC-2019-E	PL	K112	Rep1	25
SC-2019-E	TTN	K112	Rep1	8
SC-2019-E	PTN	K112	Rep1	2
SC-2019-E	FLL	K112	Rep1	12.1
SC-2019-E	FLW	K112	Rep1	2.1
SC-2019-E	FLAN	K112	Rep1	25
SC-2019-E	FLA	K112	Rep1	15.1
SC-2019-E	SL	K112	Rep1	6
SC-2019-E	TSN	K112	Rep1	19
SC-2019-E	FSN	K112	Rep1	15.7
SC-2019-E	KNS	K112	Rep1	41
SC-2019-E	TKW	K112	Rep1	34
SC-2019-E	KL	K112	Rep1	6.3
SC-2019-E	KW	K112	Rep1	2.8
SC-2019-E	PH	K112	Rep2	54
SC-2019-E	PL	K112	Rep2	23
SC-2019-E	TTN	K112	Rep2	3
SC-2019-E	PTN	K112	Rep2	12
SC-2019-E	SL	K112	Rep2	11
SC-2019-E	PH	K112	Rep2	82
SC-2019-E	PL	K112	Rep2	31
SC-2019-E	TTN	K112	Rep2	14
SC-2019-E	PTN	K112	Rep2	4
SC-2019-E	FLL	K112	Rep2	20.2
SC-2019-E	FLW	K112	Rep2	1.5
SC-2019-E	FLAN	K112	Rep2	25
SC-2019-E	FLA	K112	Rep2	33.5
SC-2019-E	SL	K112	Rep2	9.5
SC-2019-E	HD	K112	Rep2	144
SC-2019-E	FT	K112	Rep2	157
SC-2019-E	PH	K112	Rep2	69
SC-2019-E	PL	K112	Rep2	25
SC-2019-E	TTN	K112	Rep2	5
SC-2019-E	PTN	K112	Rep2	2
SC-2019-E	FLL	K112	Rep2	13.5
SC-2019-E	FLW	K112	Rep2	2
SC-2019-E	FLAN	K112	Rep2	20
SC-2019-E	FLA	K112	Rep2	19.5
SC-2019-E	SL	K112	Rep2	8
SC-2019-E	TSN	K112	Rep2	19
SC-2019-E	FSN	K112	Rep2	13.7
SC-2019-E	KNS	K112	Rep2	47
SC-2019-E	TKW	K112	Rep2	36.1
SC-2019-E	KL	K112	Rep2	6.8
SC-2019-E	KW	K112	Rep2	3.4
SC-2019-E	PH	K112	Rep3	70
SC-2019-E	PL	K112	Rep3	28
SC-2019-E	TTN	K112	Rep3	3
SC-2019-E	PTN	K112	Rep3	13
SC-2019-E	SL	K112	Rep3	11.4
SC-2019-E	PH	K112	Rep3	90
SC-2019-E	PL	K112	Rep3	27
SC-2019-E	TTN	K112	Rep3	15
SC-2019-E	PTN	K112	Rep3	8
SC-2019-E	FLW	K112	Rep3	1.2
SC-2019-E	FLAN	K112	Rep3	19
SC-2019-E	SL	K112	Rep3	10.6
SC-2019-E	HD	K112	Rep3	146
SC-2019-E	FT	K112	Rep3	159
SC-2019-E	PH	K112	Rep3	54
SC-2019-E	PL	K112	Rep3	24
SC-2019-E	TTN	K112	Rep3	2
SC-2019-E	PTN	K112	Rep3	3
SC-2019-E	FLL	K112	Rep3	13.8
SC-2019-E	FLW	K112	Rep3	1.8
SC-2019-E	FLAN	K112	Rep3	31
SC-2019-E	FLA	K112	Rep3	20.2
SC-2019-E	SL	K112	Rep3	8.8
SC-2019-E	TSN	K112	Rep3	18
SC-2019-E	KNS	K112	Rep3	83
SC-2019-E	KL	K112	Rep3	6.5
SC-2019-E	KW	K112	Rep3	3.1
SC-2019-E	PL	K113	Rep1	24
SC-2019-E	TTN	K113	Rep1	1
SC-2019-E	PTN	K113	Rep1	3
SC-2019-E	SL	K113	Rep1	10.4
SC-2019-E	PH	K113	Rep1	62
SC-2019-E	PL	K113	Rep1	22.5
SC-2019-E	TTN	K113	Rep1	3
SC-2019-E	PTN	K113	Rep1	2
SC-2019-E	FLL	K113	Rep1	18.8
SC-2019-E	FLW	K113	Rep1	2.1
SC-2019-E	FLAN	K113	Rep1	24
SC-2019-E	FLA	K113	Rep1	36.9
SC-2019-E	SL	K113	Rep1	8.4
SC-2019-E	HD	K113	Rep1	141
SC-2019-E	FT	K113	Rep1	150
SC-2019-E	PH	K113	Rep1	62
SC-2019-E	PL	K113	Rep1	23
SC-2019-E	TTN	K113	Rep1	4
SC-2019-E	PTN	K113	Rep1	1
SC-2019-E	FLL	K113	Rep1	13.8
SC-2019-E	FLW	K113	Rep1	2.4
SC-2019-E	FLAN	K113	Rep1	28
SC-2019-E	FLA	K113	Rep1	17.2
SC-2019-E	SL	K113	Rep1	7.2
SC-2019-E	KNS	K113	Rep1	55
SC-2019-E	TKW	K113	Rep1	34.2
SC-2019-E	KL	K113	Rep1	6.3
SC-2019-E	KW	K113	Rep1	3.1
SC-2019-E	PL	K113	Rep2	26
SC-2019-E	TTN	K113	Rep2	1
SC-2019-E	PTN	K113	Rep2	4
SC-2019-E	SL	K113	Rep2	10.8
SC-2019-E	PH	K113	Rep2	60
SC-2019-E	PL	K113	Rep2	21
SC-2019-E	TTN	K113	Rep2	3
SC-2019-E	PTN	K113	Rep2	3
SC-2019-E	FLL	K113	Rep2	19.2
SC-2019-E	FLW	K113	Rep2	2
SC-2019-E	FLAN	K113	Rep2	26
SC-2019-E	FLA	K113	Rep2	37.5
SC-2019-E	SL	K113	Rep2	9.2
SC-2019-E	HD	K113	Rep2	145
SC-2019-E	FT	K113	Rep2	154
SC-2019-E	PH	K113	Rep2	62
SC-2019-E	PL	K113	Rep2	25
SC-2019-E	TTN	K113	Rep2	5
SC-2019-E	PTN	K113	Rep2	1
SC-2019-E	FLL	K113	Rep2	15.3
SC-2019-E	FLW	K113	Rep2	2.4
SC-2019-E	FLAN	K113	Rep2	24
SC-2019-E	FLA	K113	Rep2	25.4
SC-2019-E	SL	K113	Rep2	7.5
SC-2019-E	KNS	K113	Rep2	59
SC-2019-E	TKW	K113	Rep2	39.7
SC-2019-E	KL	K113	Rep2	6.5
SC-2019-E	KW	K113	Rep2	3.2
SC-2019-E	PL	K113	Rep3	22
SC-2019-E	TTN	K113	Rep3	1
SC-2019-E	PTN	K113	Rep3	5
SC-2019-E	SL	K113	Rep3	11.2
SC-2019-E	PH	K113	Rep3	60
SC-2019-E	PL	K113	Rep3	25
SC-2019-E	TTN	K113	Rep3	2
SC-2019-E	PTN	K113	Rep3	3
SC-2019-E	FLL	K113	Rep3	20.2
SC-2019-E	FLA	K113	Rep3	38.3
SC-2019-E	SL	K113	Rep3	10
SC-2019-E	HD	K113	Rep3	143
SC-2019-E	FT	K113	Rep3	151
SC-2019-E	PH	K113	Rep3	63
SC-2019-E	PL	K113	Rep3	24
SC-2019-E	TTN	K113	Rep3	3
SC-2019-E	PTN	K113	Rep3	1
SC-2019-E	FLL	K113	Rep3	18.4
SC-2019-E	FLW	K113	Rep3	2.2
SC-2019-E	FLAN	K113	Rep3	26
SC-2019-E	FLA	K113	Rep3	32.1
SC-2019-E	SL	K113	Rep3	8
SC-2019-E	PH	K114	Rep1	56
SC-2019-E	PL	K114	Rep1	20
SC-2019-E	TTN	K114	Rep1	5
SC-2019-E	PTN	K114	Rep1	4
SC-2019-E	SL	K114	Rep1	10.4
SC-2019-E	PH	K114	Rep1	61
SC-2019-E	PL	K114	Rep1	19
SC-2019-E	TTN	K114	Rep1	5
SC-2019-E	PTN	K114	Rep1	3
SC-2019-E	FLL	K114	Rep1	14.4
SC-2019-E	FLW	K114	Rep1	1.6
SC-2019-E	FLAN	K114	Rep1	25
SC-2019-E	FLA	K114	Rep1	21.5
SC-2019-E	SL	K114	Rep1	9.5
SC-2019-E	HD	K114	Rep1	145
SC-2019-E	FT	K114	Rep1	159
SC-2019-E	PH	K114	Rep1	65
SC-2019-E	PL	K114	Rep1	20
SC-2019-E	TTN	K114	Rep1	8
SC-2019-E	PTN	K114	Rep1	2
SC-2019-E	FLL	K114	Rep1	10.9
SC-2019-E	FLW	K114	Rep1	1.8
SC-2019-E	FLAN	K114	Rep1	35
SC-2019-E	FLA	K114	Rep1	14.5
SC-2019-E	SL	K114	Rep1	7.3
SC-2019-E	TSN	K114	Rep1	21
SC-2019-E	FSN	K114	Rep1	14.7
SC-2019-E	KNS	K114	Rep1	28
SC-2019-E	TKW	K114	Rep1	30.3
SC-2019-E	KL	K114	Rep1	5.6
SC-2019-E	KW	K114	Rep1	3
SC-2019-E	PH	K114	Rep2	48
SC-2019-E	PL	K114	Rep2	20
SC-2019-E	TTN	K114	Rep2	3
SC-2019-E	SL	K114	Rep2	10.5
SC-2019-E	PH	K114	Rep2	65
SC-2019-E	PL	K114	Rep2	25
SC-2019-E	TTN	K114	Rep2	5
SC-2019-E	PTN	K114	Rep2	4
SC-2019-E	FLL	K114	Rep2	15.1
SC-2019-E	FLW	K114	Rep2	1.6
SC-2019-E	FLAN	K114	Rep2	25
SC-2019-E	FLA	K114	Rep2	25.9
SC-2019-E	SL	K114	Rep2	10.2
SC-2019-E	HD	K114	Rep2	145
SC-2019-E	FT	K114	Rep2	158
SC-2019-E	PH	K114	Rep2	68
SC-2019-E	PL	K114	Rep2	22
SC-2019-E	TTN	K114	Rep2	8
SC-2019-E	PTN	K114	Rep2	3
SC-2019-E	FLL	K114	Rep2	11.6
SC-2019-E	FLW	K114	Rep2	1.8
SC-2019-E	FLAN	K114	Rep2	40
SC-2019-E	FLA	K114	Rep2	15.4
SC-2019-E	SL	K114	Rep2	8
SC-2019-E	TSN	K114	Rep2	20
SC-2019-E	FSN	K114	Rep2	21.3
SC-2019-E	KNS	K114	Rep2	44
SC-2019-E	TKW	K114	Rep2	30.6
SC-2019-E	KL	K114	Rep2	5.9
SC-2019-E	KW	K114	Rep2	3.2
SC-2019-E	PH	K114	Rep3	54
SC-2019-E	PL	K114	Rep3	19.5
SC-2019-E	TTN	K114	Rep3	3
SC-2019-E	SL	K114	Rep3	11
SC-2019-E	PH	K114	Rep3	65
SC-2019-E	PL	K114	Rep3	26
SC-2019-E	TTN	K114	Rep3	3
SC-2019-E	PTN	K114	Rep3	4
SC-2019-E	FLL	K114	Rep3	17.3
SC-2019-E	FLAN	K114	Rep3	28
SC-2019-E	SL	K114	Rep3	10.2
SC-2019-E	HD	K114	Rep3	145
SC-2019-E	FT	K114	Rep3	159
SC-2019-E	PH	K114	Rep3	59
SC-2019-E	PL	K114	Rep3	23
SC-2019-E	TTN	K114	Rep3	4
SC-2019-E	PTN	K114	Rep3	3
SC-2019-E	FLL	K114	Rep3	13.6
SC-2019-E	FLW	K114	Rep3	1.7
SC-2019-E	FLAN	K114	Rep3	22
SC-2019-E	FLA	K114	Rep3	21.3
SC-2019-E	SL	K114	Rep3	8.1
SC-2019-E	TSN	K114	Rep3	19
SC-2019-E	KNS	K114	Rep3	64
SC-2019-E	KL	K114	Rep3	5.7
SC-2019-E	KW	K114	Rep3	3
SC-2019-E	PH	K115	Rep1	54
SC-2019-E	PL	K115	Rep1	20
SC-2019-E	TTN	K115	Rep1	2
SC-2019-E	PTN	K115	Rep1	3
SC-2019-E	SL	K115	Rep1	10
SC-2019-E	PH	K115	Rep1	59
SC-2019-E	PL	K115	Rep1	20
SC-2019-E	TTN	K115	Rep1	2
SC-2019-E	PTN	K115	Rep1	2
SC-2019-E	FLL	K115	Rep1	11.5
SC-2019-E	FLW	K115	Rep1	1.6
SC-2019-E	FLAN	K115	Rep1	20
SC-2019-E	FLA	K115	Rep1	17.8
SC-2019-E	SL	K115	Rep1	8.6
SC-2019-E	HD	K115	Rep1	140
SC-2019-E	FT	K115	Rep1	150
SC-2019-E	PH	K115	Rep1	60
SC-2019-E	PL	K115	Rep1	21
SC-2019-E	TTN	K115	Rep1	4
SC-2019-E	PTN	K115	Rep1	2
SC-2019-E	FLL	K115	Rep1	7.5
SC-2019-E	FLW	K115	Rep1	1.9
SC-2019-E	FLAN	K115	Rep1	47
SC-2019-E	FLA	K115	Rep1	11.7
SC-2019-E	SL	K115	Rep1	6
SC-2019-E	TSN	K115	Rep1	18
SC-2019-E	FSN	K115	Rep1	14.3
SC-2019-E	KNS	K115	Rep1	43
SC-2019-E	TKW	K115	Rep1	29.3
SC-2019-E	KL	K115	Rep1	6
SC-2019-E	KW	K115	Rep1	3.3
SC-2019-E	PH	K115	Rep2	54
SC-2019-E	PL	K115	Rep2	20
SC-2019-E	SL	K115	Rep2	10
SC-2019-E	HD	K115	Rep2	146
SC-2019-E	FT	K115	Rep2	154
SC-2019-E	PH	K115	Rep2	59
SC-2019-E	PL	K115	Rep2	21
SC-2019-E	TTN	K115	Rep2	3
SC-2019-E	PTN	K115	Rep2	2
SC-2019-E	FLL	K115	Rep2	9.4
SC-2019-E	FLW	K115	Rep2	1.8
SC-2019-E	FLAN	K115	Rep2	58
SC-2019-E	FLA	K115	Rep2	13.2
SC-2019-E	SL	K115	Rep2	7
SC-2019-E	TKW	K115	Rep2	32.6
SC-2019-E	KL	K115	Rep2	6.1
SC-2019-E	KW	K115	Rep2	3.2
SC-2019-E	PH	K115	Rep2	54
SC-2019-E	PL	K115	Rep2	24
SC-2019-E	TTN	K115	Rep2	2
SC-2019-E	PTN	K115	Rep2	2
SC-2019-E	FLL	K115	Rep2	11.9
SC-2019-E	FLW	K115	Rep2	1.5
SC-2019-E	FLAN	K115	Rep2	35
SC-2019-E	FLA	K115	Rep2	18.8
SC-2019-E	SL	K115	Rep2	9
SC-2019-E	PL	K115	Rep3	21
SC-2019-E	SL	K115	Rep3	10.2
SC-2019-E	PH	K115	Rep3	48
SC-2019-E	PL	K115	Rep3	24
SC-2019-E	TTN	K115	Rep3	3
SC-2019-E	PTN	K115	Rep3	3
SC-2019-E	FLL	K115	Rep3	11.9
SC-2019-E	FLW	K115	Rep3	1.2
SC-2019-E	FLAN	K115	Rep3	40
SC-2019-E	SL	K115	Rep3	9.3
SC-2019-E	HD	K115	Rep3	143
SC-2019-E	FT	K115	Rep3	151
SC-2019-E	PH	K115	Rep3	58
SC-2019-E	PL	K115	Rep3	24
SC-2019-E	TTN	K115	Rep3	3
SC-2019-E	PTN	K115	Rep3	2
SC-2019-E	FLL	K115	Rep3	9.9
SC-2019-E	FLW	K115	Rep3	1.7
SC-2019-E	FLAN	K115	Rep3	14
SC-2019-E	FLA	K115	Rep3	16.2
SC-2019-E	SL	K115	Rep3	8
SC-2019-E	TKW	K115	Rep3	35.7
SC-2019-E	KL	K115	Rep3	6.2
SC-2019-E	KW	K115	Rep3	3.2
SC-2019-E	PH	K116	Rep1	78
SC-2019-E	PL	K116	Rep1	22
SC-2019-E	TTN	K116	Rep1	3
SC-2019-E	PTN	K116	Rep1	3
SC-2019-E	FLL	K116	Rep1	18.8
SC-2019-E	FLW	K116	Rep1	1.5
SC-2019-E	FLAN	K116	Rep1	31
SC-2019-E	FLA	K116	Rep1	21.8
SC-2019-E	SL	K116	Rep1	9
SC-2019-E	PH	K116	Rep1	55
SC-2019-E	PL	K116	Rep1	23
SC-2019-E	TTN	K116	Rep1	2
SC-2019-E	PTN	K116	Rep1	3
SC-2019-E	SL	K116	Rep1	9.5
SC-2019-E	HD	K116	Rep1	147
SC-2019-E	FT	K116	Rep1	161
SC-2019-E	PH	K116	Rep1	69
SC-2019-E	PL	K116	Rep1	25
SC-2019-E	TTN	K116	Rep1	7
SC-2019-E	PTN	K116	Rep1	2
SC-2019-E	FLL	K116	Rep1	14.8
SC-2019-E	FLW	K116	Rep1	1.7
SC-2019-E	FLAN	K116	Rep1	35
SC-2019-E	FLA	K116	Rep1	18.4
SC-2019-E	SL	K116	Rep1	8.2
SC-2019-E	TSN	K116	Rep1	19
SC-2019-E	FSN	K116	Rep1	14.7
SC-2019-E	KNS	K116	Rep1	20
SC-2019-E	TKW	K116	Rep1	37.7
SC-2019-E	KL	K116	Rep1	6.8
SC-2019-E	KW	K116	Rep1	3.3
SC-2019-E	PH	K116	Rep2	59
SC-2019-E	PL	K116	Rep2	24
SC-2019-E	TTN	K116	Rep2	2
SC-2019-E	SL	K116	Rep2	10.3
SC-2019-E	PH	K116	Rep2	66
SC-2019-E	PL	K116	Rep2	24
SC-2019-E	TTN	K116	Rep2	3
SC-2019-E	PTN	K116	Rep2	3
SC-2019-E	FLL	K116	Rep2	20.9
SC-2019-E	FLW	K116	Rep2	1.5
SC-2019-E	FLAN	K116	Rep2	30
SC-2019-E	FLA	K116	Rep2	25
SC-2019-E	SL	K116	Rep2	9
SC-2019-E	HD	K116	Rep2	143
SC-2019-E	FT	K116	Rep2	153
SC-2019-E	PH	K116	Rep2	73
SC-2019-E	PL	K116	Rep2	20
SC-2019-E	TTN	K116	Rep2	11
SC-2019-E	PTN	K116	Rep2	2
SC-2019-E	FLL	K116	Rep2	16.2
SC-2019-E	FLW	K116	Rep2	1.6
SC-2019-E	FLAN	K116	Rep2	40
SC-2019-E	FLA	K116	Rep2	19.4
SC-2019-E	SL	K116	Rep2	8.5
SC-2019-E	TSN	K116	Rep2	16
SC-2019-E	KNS	K116	Rep2	44
SC-2019-E	TKW	K116	Rep2	39.1
SC-2019-E	KL	K116	Rep2	6.9
SC-2019-E	KW	K116	Rep2	3.3
SC-2019-E	PH	K116	Rep3	58
SC-2019-E	PL	K116	Rep3	23
SC-2019-E	TTN	K116	Rep3	2
SC-2019-E	PH	K116	Rep3	77
SC-2019-E	PL	K116	Rep3	25
SC-2019-E	TTN	K116	Rep3	3
SC-2019-E	PTN	K116	Rep3	3
SC-2019-E	FLL	K116	Rep3	21.2
SC-2019-E	FLAN	K116	Rep3	25
SC-2019-E	FLA	K116	Rep3	29.5
SC-2019-E	SL	K116	Rep3	9.2
SC-2019-E	HD	K116	Rep3	145
SC-2019-E	FT	K116	Rep3	159
SC-2019-E	PH	K116	Rep3	84
SC-2019-E	PL	K116	Rep3	22
SC-2019-E	TTN	K116	Rep3	8
SC-2019-E	PTN	K116	Rep3	2
SC-2019-E	FLL	K116	Rep3	16.4
SC-2019-E	FLW	K116	Rep3	1.6
SC-2019-E	FLAN	K116	Rep3	28
SC-2019-E	FLA	K116	Rep3	20.2
SC-2019-E	SL	K116	Rep3	8.5
SC-2019-E	TKW	K116	Rep3	41.7
SC-2019-E	KL	K116	Rep3	7
SC-2019-E	KW	K116	Rep3	3.3
SC-2019-E	PH	K117	Rep1	55
SC-2019-E	TTN	K117	Rep1	2
SC-2019-E	PTN	K117	Rep1	5
SC-2019-E	SL	K117	Rep1	10.5
SC-2019-E	PH	K117	Rep1	71
SC-2019-E	PL	K117	Rep1	26
SC-2019-E	TTN	K117	Rep1	7
SC-2019-E	PTN	K117	Rep1	4
SC-2019-E	FLL	K117	Rep1	17
SC-2019-E	FLW	K117	Rep1	2
SC-2019-E	FLAN	K117	Rep1	29
SC-2019-E	FLA	K117	Rep1	31
SC-2019-E	SL	K117	Rep1	9.4
SC-2019-E	HD	K117	Rep1	134
SC-2019-E	FT	K117	Rep1	147
SC-2019-E	PH	K117	Rep1	63
SC-2019-E	PL	K117	Rep1	26
SC-2019-E	TTN	K117	Rep1	4
SC-2019-E	PTN	K117	Rep1	1
SC-2019-E	FLL	K117	Rep1	13.7
SC-2019-E	FLW	K117	Rep1	2.4
SC-2019-E	FLAN	K117	Rep1	43
SC-2019-E	FLA	K117	Rep1	21.1
SC-2019-E	SL	K117	Rep1	7
SC-2019-E	TSN	K117	Rep1	17
SC-2019-E	FSN	K117	Rep1	12.3
SC-2019-E	KNS	K117	Rep1	37
SC-2019-E	TKW	K117	Rep1	28.1
SC-2019-E	KL	K117	Rep1	7
SC-2019-E	KW	K117	Rep1	3.1
SC-2019-E	PH	K117	Rep2	54
SC-2019-E	TTN	K117	Rep2	2
SC-2019-E	PTN	K117	Rep2	6
SC-2019-E	SL	K117	Rep2	10.6
SC-2019-E	PH	K117	Rep2	70
SC-2019-E	PL	K117	Rep2	25
SC-2019-E	TTN	K117	Rep2	7
SC-2019-E	PTN	K117	Rep2	4
SC-2019-E	FLL	K117	Rep2	17.5
SC-2019-E	FLW	K117	Rep2	2
SC-2019-E	FLAN	K117	Rep2	22
SC-2019-E	FLA	K117	Rep2	32
SC-2019-E	SL	K117	Rep2	10
SC-2019-E	HD	K117	Rep2	134
SC-2019-E	FT	K117	Rep2	146
SC-2019-E	PH	K117	Rep2	72
SC-2019-E	PL	K117	Rep2	25
SC-2019-E	TTN	K117	Rep2	7
SC-2019-E	PTN	K117	Rep2	2
SC-2019-E	FLL	K117	Rep2	14.1
SC-2019-E	FLW	K117	Rep2	2.2
SC-2019-E	FLAN	K117	Rep2	50
SC-2019-E	FLA	K117	Rep2	22.7
SC-2019-E	SL	K117	Rep2	7.4
SC-2019-E	TSN	K117	Rep2	17
SC-2019-E	FSN	K117	Rep2	14
SC-2019-E	KNS	K117	Rep2	42
SC-2019-E	TKW	K117	Rep2	37
SC-2019-E	KL	K117	Rep2	6.8
SC-2019-E	KW	K117	Rep2	3.4
SC-2019-E	PH	K117	Rep3	65
SC-2019-E	TTN	K117	Rep3	1
SC-2019-E	PTN	K117	Rep3	7
SC-2019-E	SL	K117	Rep3	11
SC-2019-E	PH	K117	Rep3	72
SC-2019-E	PL	K117	Rep3	27
SC-2019-E	TTN	K117	Rep3	6
SC-2019-E	PTN	K117	Rep3	4
SC-2019-E	FLL	K117	Rep3	17.6
SC-2019-E	FLW	K117	Rep3	1.8
SC-2019-E	FLAN	K117	Rep3	26
SC-2019-E	FLA	K117	Rep3	35.1
SC-2019-E	SL	K117	Rep3	10.2
SC-2019-E	HD	K117	Rep3	135
SC-2019-E	FT	K117	Rep3	146
SC-2019-E	PH	K117	Rep3	65
SC-2019-E	PL	K117	Rep3	25
SC-2019-E	TTN	K117	Rep3	4
SC-2019-E	PTN	K117	Rep3	2
SC-2019-E	FLL	K117	Rep3	14.7
SC-2019-E	FLW	K117	Rep3	2.2
SC-2019-E	FLAN	K117	Rep3	26
SC-2019-E	FLA	K117	Rep3	24.4
SC-2019-E	SL	K117	Rep3	8.5
SC-2019-E	PH	K118	Rep1	60
SC-2019-E	PL	K118	Rep1	21
SC-2019-E	TTN	K118	Rep1	4
SC-2019-E	PTN	K118	Rep1	6
SC-2019-E	SL	K118	Rep1	10
SC-2019-E	PH	K118	Rep1	60
SC-2019-E	PL	K118	Rep1	20
SC-2019-E	TTN	K118	Rep1	3
SC-2019-E	PTN	K118	Rep1	3
SC-2019-E	FLL	K118	Rep1	14.4
SC-2019-E	FLW	K118	Rep1	1.7
SC-2019-E	FLAN	K118	Rep1	21
SC-2019-E	FLA	K118	Rep1	21.5
SC-2019-E	SL	K118	Rep1	9.5
SC-2019-E	TKW	K118	Rep1	45.5
SC-2019-E	HD	K118	Rep1	145
SC-2019-E	FT	K118	Rep1	158
SC-2019-E	PH	K118	Rep1	71
SC-2019-E	PL	K118	Rep1	26
SC-2019-E	TTN	K118	Rep1	7
SC-2019-E	PTN	K118	Rep1	2
SC-2019-E	FLL	K118	Rep1	12
SC-2019-E	FLW	K118	Rep1	1.9
SC-2019-E	FLAN	K118	Rep1	40
SC-2019-E	FLA	K118	Rep1	18.9
SC-2019-E	SL	K118	Rep1	8.3
SC-2019-E	TSN	K118	Rep1	17
SC-2019-E	FSN	K118	Rep1	14.3
SC-2019-E	KNS	K118	Rep1	36
SC-2019-E	TKW	K118	Rep1	39.8
SC-2019-E	KL	K118	Rep1	7
SC-2019-E	KW	K118	Rep1	3.6
SC-2019-E	PH	K118	Rep2	55
SC-2019-E	PL	K118	Rep2	19
SC-2019-E	TTN	K118	Rep2	3
SC-2019-E	PTN	K118	Rep2	7
SC-2019-E	SL	K118	Rep2	10.2
SC-2019-E	PH	K118	Rep2	67
SC-2019-E	PL	K118	Rep2	19
SC-2019-E	TTN	K118	Rep2	2
SC-2019-E	PTN	K118	Rep2	4
SC-2019-E	FLL	K118	Rep2	15.8
SC-2019-E	FLW	K118	Rep2	1.6
SC-2019-E	FLAN	K118	Rep2	42
SC-2019-E	SL	K118	Rep2	9.7
SC-2019-E	HD	K118	Rep2	152
SC-2019-E	FT	K118	Rep2	158
SC-2019-E	PH	K118	Rep2	75
SC-2019-E	PL	K118	Rep2	22
SC-2019-E	TTN	K118	Rep2	6
SC-2019-E	PTN	K118	Rep2	2
SC-2019-E	FLL	K118	Rep2	13.4
SC-2019-E	FLW	K118	Rep2	1.9
SC-2019-E	FLAN	K118	Rep2	42
SC-2019-E	FLA	K118	Rep2	18.9
SC-2019-E	SL	K118	Rep2	8.6
SC-2019-E	TSN	K118	Rep2	17
SC-2019-E	FSN	K118	Rep2	12
SC-2019-E	KNS	K118	Rep2	39
SC-2019-E	TKW	K118	Rep2	39.8
SC-2019-E	KL	K118	Rep2	6.7
SC-2019-E	KW	K118	Rep2	3.7
SC-2019-E	PH	K118	Rep3	54
SC-2019-E	PL	K118	Rep3	20
SC-2019-E	TTN	K118	Rep3	4
SC-2019-E	PTN	K118	Rep3	8
SC-2019-E	SL	K118	Rep3	10.3
SC-2019-E	PH	K118	Rep3	69
SC-2019-E	PL	K118	Rep3	19
SC-2019-E	TTN	K118	Rep3	4
SC-2019-E	PTN	K118	Rep3	4
SC-2019-E	FLW	K118	Rep3	1.6
SC-2019-E	FLAN	K118	Rep3	30
SC-2019-E	SL	K118	Rep3	10
SC-2019-E	HD	K118	Rep3	148
SC-2019-E	FT	K118	Rep3	160
SC-2019-E	PH	K118	Rep3	74
SC-2019-E	PL	K118	Rep3	22
SC-2019-E	TTN	K118	Rep3	8
SC-2019-E	PTN	K118	Rep3	3
SC-2019-E	FLL	K118	Rep3	14.4
SC-2019-E	FLW	K118	Rep3	1.8
SC-2019-E	FLAN	K118	Rep3	20
SC-2019-E	FLA	K118	Rep3	19.1
SC-2019-E	SL	K118	Rep3	8.7
SC-2019-E	TSN	K118	Rep3	15
SC-2019-E	FSN	K118	Rep3	13
SC-2019-E	KNS	K118	Rep3	43
SC-2019-E	TKW	K118	Rep3	43.7
SC-2019-E	KL	K118	Rep3	6.6
SC-2019-E	KW	K118	Rep3	3.4
SC-2019-E	PH	K119	Rep1	65
SC-2019-E	PL	K119	Rep1	22
SC-2019-E	TTN	K119	Rep1	4
SC-2019-E	PTN	K119	Rep1	8
SC-2019-E	SL	K119	Rep1	12
SC-2019-E	PH	K119	Rep1	67
SC-2019-E	PL	K119	Rep1	21
SC-2019-E	TTN	K119	Rep1	6
SC-2019-E	PTN	K119	Rep1	4
SC-2019-E	FLL	K119	Rep1	17.2
SC-2019-E	FLW	K119	Rep1	2
SC-2019-E	FLAN	K119	Rep1	19
SC-2019-E	FLA	K119	Rep1	28.6
SC-2019-E	SL	K119	Rep1	10.9
SC-2019-E	HD	K119	Rep1	145
SC-2019-E	FT	K119	Rep1	159
SC-2019-E	PH	K119	Rep1	70
SC-2019-E	PL	K119	Rep1	22
SC-2019-E	TTN	K119	Rep1	10
SC-2019-E	PTN	K119	Rep1	1
SC-2019-E	FLL	K119	Rep1	14.9
SC-2019-E	FLW	K119	Rep1	2.3
SC-2019-E	FLAN	K119	Rep1	20
SC-2019-E	FLA	K119	Rep1	24.7
SC-2019-E	SL	K119	Rep1	9.6
SC-2019-E	TSN	K119	Rep1	21
SC-2019-E	FSN	K119	Rep1	10.3
SC-2019-E	KNS	K119	Rep1	31
SC-2019-E	TKW	K119	Rep1	31.2
SC-2019-E	KL	K119	Rep1	5.8
SC-2019-E	KW	K119	Rep1	3.2
SC-2019-E	PH	K119	Rep2	58
SC-2019-E	PL	K119	Rep2	21
SC-2019-E	TTN	K119	Rep2	1
SC-2019-E	PTN	K119	Rep2	9
SC-2019-E	SL	K119	Rep2	12.2
SC-2019-E	PH	K119	Rep2	67
SC-2019-E	PL	K119	Rep2	20
SC-2019-E	TTN	K119	Rep2	5
SC-2019-E	PTN	K119	Rep2	4
SC-2019-E	FLL	K119	Rep2	17.9
SC-2019-E	FLW	K119	Rep2	2
SC-2019-E	FLAN	K119	Rep2	34
SC-2019-E	FLA	K119	Rep2	32.7
SC-2019-E	SL	K119	Rep2	11
SC-2019-E	HD	K119	Rep2	152
SC-2019-E	FT	K119	Rep2	159
SC-2019-E	PH	K119	Rep2	79
SC-2019-E	PL	K119	Rep2	20
SC-2019-E	TTN	K119	Rep2	13
SC-2019-E	PTN	K119	Rep2	1
SC-2019-E	FLL	K119	Rep2	15.1
SC-2019-E	FLW	K119	Rep2	2.2
SC-2019-E	FLAN	K119	Rep2	30
SC-2019-E	FLA	K119	Rep2	25.1
SC-2019-E	SL	K119	Rep2	10
SC-2019-E	TSN	K119	Rep2	15
SC-2019-E	FSN	K119	Rep2	15
SC-2019-E	KNS	K119	Rep2	45
SC-2019-E	TKW	K119	Rep2	32.5
SC-2019-E	KL	K119	Rep2	7.1
SC-2019-E	KW	K119	Rep2	3.5
SC-2019-E	PH	K119	Rep3	58
SC-2019-E	TTN	K119	Rep3	1
SC-2019-E	PTN	K119	Rep3	10
SC-2019-E	PH	K119	Rep3	72
SC-2019-E	PL	K119	Rep3	22
SC-2019-E	TTN	K119	Rep3	4
SC-2019-E	PTN	K119	Rep3	4
SC-2019-E	FLL	K119	Rep3	19.2
SC-2019-E	FLW	K119	Rep3	2
SC-2019-E	FLAN	K119	Rep3	38
SC-2019-E	FLA	K119	Rep3	36.7
SC-2019-E	SL	K119	Rep3	11.3
SC-2019-E	HD	K119	Rep3	147
SC-2019-E	FT	K119	Rep3	159
SC-2019-E	PH	K119	Rep3	81
SC-2019-E	PL	K119	Rep3	21
SC-2019-E	TTN	K119	Rep3	10
SC-2019-E	PTN	K119	Rep3	3
SC-2019-E	FLL	K119	Rep3	15.4
SC-2019-E	FLW	K119	Rep3	2.1
SC-2019-E	FLAN	K119	Rep3	22
SC-2019-E	FLA	K119	Rep3	26.8
SC-2019-E	SL	K119	Rep3	10
SC-2019-E	KL	K119	Rep3	5.9
SC-2019-E	KW	K119	Rep3	3.1
SC-2019-E	PH	K12	Rep1	115
SC-2019-E	PL	K12	Rep1	47
SC-2019-E	TTN	K12	Rep1	6
SC-2019-E	PTN	K12	Rep1	11
SC-2019-E	SL	K12	Rep1	14
SC-2019-E	PH	K12	Rep1	115
SC-2019-E	PL	K12	Rep1	46
SC-2019-E	TTN	K12	Rep1	15
SC-2019-E	PTN	K12	Rep1	5
SC-2019-E	FLL	K12	Rep1	28
SC-2019-E	FLW	K12	Rep1	1.9
SC-2019-E	FLAN	K12	Rep1	23
SC-2019-E	FLA	K12	Rep1	44.2
SC-2019-E	SL	K12	Rep1	12.3
SC-2019-E	HD	K12	Rep1	152
SC-2019-E	FT	K12	Rep1	161
SC-2019-E	PH	K12	Rep1	113
SC-2019-E	PL	K12	Rep1	39
SC-2019-E	TTN	K12	Rep1	8
SC-2019-E	PTN	K12	Rep1	5
SC-2019-E	FLL	K12	Rep1	22.5
SC-2019-E	FLW	K12	Rep1	2.2
SC-2019-E	FLAN	K12	Rep1	36
SC-2019-E	FLA	K12	Rep1	35.1
SC-2019-E	SL	K12	Rep1	10.5
SC-2019-E	TSN	K12	Rep1	21
SC-2019-E	FSN	K12	Rep1	17.7
SC-2019-E	KNS	K12	Rep1	53
SC-2019-E	TKW	K12	Rep1	27.7
SC-2019-E	KL	K12	Rep1	6.3
SC-2019-E	KW	K12	Rep1	2.9
SC-2019-E	PH	K12	Rep2	111
SC-2019-E	PL	K12	Rep2	44
SC-2019-E	TTN	K12	Rep2	12
SC-2019-E	PTN	K12	Rep2	12
SC-2019-E	SL	K12	Rep2	15
SC-2019-E	PH	K12	Rep2	129
SC-2019-E	PL	K12	Rep2	48
SC-2019-E	TTN	K12	Rep2	11
SC-2019-E	PTN	K12	Rep2	7
SC-2019-E	FLL	K12	Rep2	28
SC-2019-E	FLW	K12	Rep2	1.8
SC-2019-E	FLAN	K12	Rep2	23
SC-2019-E	FLA	K12	Rep2	51.1
SC-2019-E	SL	K12	Rep2	12.9
SC-2019-E	HD	K12	Rep2	153
SC-2019-E	FT	K12	Rep2	159
SC-2019-E	PH	K12	Rep2	121
SC-2019-E	PL	K12	Rep2	47
SC-2019-E	TTN	K12	Rep2	5
SC-2019-E	PTN	K12	Rep2	5
SC-2019-E	FLL	K12	Rep2	23.5
SC-2019-E	FLW	K12	Rep2	2.1
SC-2019-E	FLAN	K12	Rep2	30
SC-2019-E	FLA	K12	Rep2	36.9
SC-2019-E	SL	K12	Rep2	10.7
SC-2019-E	TSN	K12	Rep2	16
SC-2019-E	FSN	K12	Rep2	19
SC-2019-E	KNS	K12	Rep2	57
SC-2019-E	TKW	K12	Rep2	28.5
[truncated: 434,798+ more rows]

## Sheet: Table S5
Table S5: Mean phenotypic values of 17 traits for each line in 10 (9) environments.
Environment	Sample ID	HD (DAP)	FT (DAP)	PH (cm)	PL (cm)	TTN	PTN	FLL (cm)	FLW (cm)	FLAN (°)	FLA (cm2)	SL (cm)	TSN	FSN	KNS	TKW (g)	KL (mm)	KW (mm)
SC-2019-E	K1	144.333	156.667	62.056	22.2	7.667	6.778	15.129	1.74	35	22.307	9.678	19.667	16.223	48.667	32.26	6.62	2.97
SC-2019-E	K10	166	177	141.667	57.722	18.889	12.286	32.15	1.3	20.75	35.392	12.367	19	12.223	36.667	31.46	6.707	2.79
SC-2019-E	K100	149.667	158.667	70.222	24.444	5.111	4.889	16.567	1.883	27.75	26.518	9.5	20	13.33	40	37.14	6.74	3.32
SC-2019-E	K101	138.333	151.333	70.111	25.375	2.625	2.25	12.95	2.02	16.667	22.587	7.911	19.5	19.5	58.5	30.83	6.21	3.007
SC-2019-E	K102	144.667	158.667	66.111	29.222	3.875	3.889	14.74	1.583	81.75	20.083	9.089	17	14.335	35.333	17.59	5.79	2.55
SC-2019-E	K103	135.333	147	61.444	27.556	3	3	11.283	1.8	30.5	17.04	9.433	19	13.335	33.667	33.23	6.44	3.33
SC-2019-E	K104	144.667	158.333	71.444	22.333	4.125	3.625	13.083	1.8	18.5	19.245	9.611	21	19.665	46.667	31.2	6.527	3.31
SC-2019-E	K105	135	148.667	63	29.222	4.333	3.125	15.375	1.617	54.8	21.14	9.033	16	15.223	45.667	20.335	6.11	2.56
SC-2019-E	K106	144	154.333	67.222	24.778	4.222	3.667	14.25	1.85	31.5	21.998	8.878	16.667	13.665	34.667	32.74	6.72	3.185
SC-2019-E	K107	150.667	160.667	73.667	24.667	3.667	3.444	14.525	2.15	22.5	24.688	10.622	24	23.17	68	33.78	5.855	3.175
SC-2019-E	K108	152.333	161.333	70.25	24.889	5.333	3.889	18.5	1.683	24.2	26.083	10.8	19.667	13.17	49.333	42.38	6.643	3.547
SC-2019-E	K109	152.333	161.333	67.556	24.143	1.625	1.625	13.85	1.82	31.5	21.898	9.363	18.5496	13.5663	38	33.2777	6.44851	2.95025
SC-2019-E	K11	145	156	108	44.143	9.111	8.667	20.417	1.8	38.167	30.632	9.156	16.667	16.11	48.333	27.757	6.253	2.9
SC-2019-E	K110	142.667	152.333	73.222	30.778	5	4.444	13.58	1.917	36.167	20.976	9.022	17.7828	15.376	60	33.567	6.443	3.32
SC-2019-E	K111	144.667	158	72.444	25.889	4.889	4.222	13.45	1.28	26.167	13.09	8.456	18.333	17.667	53	26.255	6	3.04
SC-2019-E	K112	145	158.333	71.111	26.444	7.111	6.222	15.54	1.717	25.833	23.956	9.456	18.667	14.67	57	35.01	6.547	3.113
SC-2019-E	K113	143	151.667	61.5	23.611	2.556	2.556	17.617	2.22	25.6	31.207	9.189	18.2727	15.8382	57	36.905	6.405	3.155
SC-2019-E	K114	145	158.667	60.111	21.611	4.889	3.286	13.817	1.7	29.167	19.71	9.467	20	18	45.333	30.465	5.723	3.073
SC-2019-E	K115	143	151.667	55.75	21.667	2.714	2.286	10.35	1.617	35.667	15.526	8.678	18	14.33	43	32.517	6.083	3.207
SC-2019-E	K116	145	157.667	68.778	23.111	4.556	2.571	18.05	1.58	31.5	22.367	9.025	17.5	14.67	32	39.483	6.867	3.307
SC-2019-E	K117	134.333	146.333	65.222	25.667	4.444	3.889	15.767	2.1	32.667	27.712	9.4	17	13.165	39.5	32.55	6.865	3.215
SC-2019-E	K118	148.333	158.667	65	20.889	4.556	4.333	14	1.75	32.5	19.615	9.478	16.333	13.11	39.333	42.212	6.747	3.557
SC-2019-E	K119	148	159	68.556	21.125	6	4.889	16.617	2.1	27.167	29.088	10.875	18	12.665	38	31.88	6.287	3.293
SC-2019-E	K12	152.333	160.333	119.778	44.333	8.889	8.333	26.55	1.967	26.667	43.578	12.562	18.5	18.335	55	29.127	6.36	2.953
SC-2019-E	K120	161	170.333	95.4	46.5	6.111	5.222	23.381	2.01193	44.8078	35.9929	13.044	20.667	19.557	53.5	26.207	5.955	2.755
SC-2019-E	K121	161	169.333	133.857	54.889	9.889	8.667	23.55	1.75	16	34.23	13.275	16	15.33	46	29.33	6.6	2.8
SC-2019-E	K122	147	159.667	68.571	25.75	3.889	3.556	13.233	1.9	34.167	21.173	9.156	16.5	13.667	41	20.595	5.795	2.71
SC-2019-E	K123	144.333	153.667	70.778	27	4	3.889	12.633	1.667	37.667	17.508	10.137	18	16.5	49.5	40.717	6.377	3.463
SC-2019-E	K124	142	150.667	72.556	28.222	5.222	5.111	14.35	2.033	110.667	24.285	10.3	11	14.2012	22	36.41	6.305	3.315
SC-2019-E	K125	147	156	67.778	24.556	3.333	2.889	13.633	1.667	86.5	19.195	11.943	18.667	18.5	55.5	44.09	7.045	3.45
SC-2019-E	K126	145	158.333	75.556	28.778	5.444	5.444	18.867	1.96	30.2	32.665	9.978	18.2123	15.1007	41.0456	40.587	7.02	3.25
SC-2019-E	K127	155	162.667	66.556	22.667	8.778	8.444	16.5	1.74	32.667	21.828	8.067	20.5	16.665	33	31.49	6.25	3.045
SC-2019-E	K128	134.667	145.333	64.778	25.556	5.556	4.125	16.74	2.067	35.5	32.082	9.033	18	16	48	33.2	6.815	2.78
SC-2019-E	K129	146	159.333	77.333	25	5	4.75	17.62	2.117	26.6	31.81	10.233	21.5	19.665	59	44.075	6.905	3.54
SC-2019-E	K13	147.333	158.667	128.111	50.889	8.667	7.6	20.967	1.8	36.833	32.302	11.978	19.5	15.33	32	22.05	6.23	2.72
SC-2019-E	K130	136	146.333	64.125	24.778	4	3.375	18.55	1.96	37	28.848	9.256	17	15.165	45.5	26.995	7.005	2.855
SC-2019-E	K131	152.333	161.667	66.056	27	7.111	6.222	18.9	1.717	30	26.9	10.3	18	16.443	49.333	40.07	6.615	3.24
SC-2019-E	K132	135.333	146.333	62.667	25.333	4.889	4.667	14.917	1.76	40.5	23.098	8.711	17.667	14.447	43.333	38.693	7	3.087
SC-2019-E	K133	157	165	62.667	25.286	5.778	5.4	19.283	1.8	26	28.672	9.033	20	12.835	45	27.52	5.93	2.927
SC-2019-E	K134	153.667	161.333	69.778	22.667	5.667	5.222	18.25	1.85	27.333	28.09	8.214	18.5	15.835	47.5	36.33	6.297	3.21
SC-2019-E	K135	153.667	161.667	69.333	21.857	6.444	6.111	16.02	2.033	29.8	28.187	10.356	19.5	15.835	47.5	44.53	6.477	3.377
SC-2019-E	K136	142	153.333	71.75	26.5	4	3.25	15.95	1.74	112	23.515	9.525	16	14	42	33.9063	6.75542	3.25168
SC-2019-E	K137	143.333	153.333	74.556	26.333	5.444	5.222	19.25	1.9	33.5	31.055	9.544	16.333	15.113	45.333	38.06	6.723	3.39
SC-2019-E	K138	153.333	160.667	74.875	28.111	4.25	4.444	20.5	1.95	32.5	33.737	9.367	17.333	17.113	51.333	32.017	6.67	2.963
SC-2019-E	K139	146.333	158.333	74	27.444	8.556	7.222	18.5	2.267	50.333	36.107	10.9	20.333	16	48	34.39	6.29	3.38
SC-2019-E	K14	146	157.333	122.222	50.375	8.222	7.889	18.033	1.583	41.5	23.985	10.789	16.333	15.67	34.333	26.88	6.1	2.75
SC-2019-E	K140	145.333	158.333	70.75	19.571	6.778	5.25	10.6	1.8	43.667	16.273	8.867	19	11	33	40.52	6.67	3.43
SC-2019-E	K141	151.333	159.667	69.778	19.625	6.111	5.444	16.283	2.133	39.5	28.975	10.867	19.333	16.223	48.667	36.095	6.14	3.317
SC-2019-E	K142	146	156.667	67.111	22.889	4	3.778	18.867	2.2	21.333	34.995	9.2	17	15.5	46.5	38.12	6.177	3.38
SC-2019-E	K143	152.333	161.333	73	25	4.5	4.778	14.117	1.617	35.667	19.03	9.688	17.667	15.667	47	30.397	6.233	3.037
SC-2019-E	K144	139	150.333	72	27.444	6.222	4.75	16.14	2.133	37.333	27.574	10.088	19	15.67	47	43.98	6.913	3.36
SC-2019-E	K145	135.667	147.333	73.875	29.111	6.556	5.889	12.983	1.8	65.25	17.83	9.344	15.667	15.17	39.667	45.9	6.987	3.617
SC-2019-E	K146	135.667	147.667	73.889	30.444	3.375	3.375	17.9	2.12	93	30.862	10.011	18.5	17.33	58	31.65	5.87	3.15
SC-2019-E	K147	136	148.333	67.778	26.333	4	3.571	14.783	1.917	32.5	23.698	9.922	18	16.89	50.667	40.28	6.93	3.38
SC-2019-E	K148	135	145.333	70.429	28.889	6	6.889	13.167	1.833	59.5	20.383	9.067	17	13.83	41.5	44.62	6.753	3.563
SC-2019-E	K149	146.333	158	64.111	24.75	4.111	4.111	13.62	1.66	33.8	18.778	9.878	17.5	16.33	49	25.262	6.327	3.01
SC-2019-E	K15	136	145.667	118	52.444	11.5	10.375	16.883	1.617	31.167	23.097	10.111	18.333	11.835	47.333	34.085	6.27	3.175
SC-2019-E	K150	167	176.333	151.429	56.222	9.444	8.778	23.3882	1.62241	47.603	32.4345	10.256	17.5	12	36	29.34	6.18	2.72
SC-2019-E	K151	146.333	159.333	76.778	32.444	4	4	14.083	2.04	39	23.352	9.333	18.5	18.5	55.5	31.987	6.33	3.32
SC-2019-E	K152	134	147.333	74.222	23.333	4.333	4.333	14.483	2.14	40.5	26.754	9.411	18.5	14.335	43	22.825	6.18	2.9
SC-2019-E	K153	143.333	154.667	66.667	24.625	3.444	3.333	12.767	1.82	22.8	20.352	9.267	18	14.78	44.333	32.6	6.44	3.187
SC-2019-E	K154	145.333	158.333	76.222	26.5	6.111	5.667	17.267	2	25.167	29.055	11.333	19.667	13.667	41	40.35	6.69	3.347
SC-2019-E	K155	165.333	175.333	82.778	29.25	2.778	2.333	26.6535	2.72918	52.8749	40.8887	19.7	26.5	24.67	85	24.032	6.333	2.78
SC-2019-E	K156	155	163.333	66.625	21.444	3.25	3.111	15.917	1.883	29.667	25.788	9.3	17	12.665	33.333	25.89	6.123	3.16
SC-2019-E	K157	146.667	158	72.889	25.667	4.444	4.222	14.9	1.85	25.4	23.095	9.389	17.4233	15.0252	51.5	31.89	6.38	3.007
SC-2019-E	K158	148.333	158.333	73.889	25.556	3.889	3.778	17	1.8	25.8	26.573	8.8	21	18.33	41	44.11	6.82	3.43
SC-2019-E	K159	146.333	158.333	75.889	27.667	3.429	3.5	13.633	1.917	25.667	21.84	10.122	15.333	15	39.333	35.097	6.093	3.203
SC-2019-E	K16	154.333	163.333	137.75	50.2	13	11.778	21.05	1.65	27.75	26.907	13.257	15.667	14.165	42.5	31.947	7.355	2.995
SC-2019-E	K160	124.333	138.333	68	30.111	7	4.375	15.283	2.017	28	25.68	7.567	12	12.214	28	34.1409	6.34604	3.3222
SC-2019-E	K161	137.667	158.333	71	27	5.667	5	14.64	1.8	32.5	20.197	9.544	15	13.7203	24	32.5422	6.87244	3.07782
SC-2019-E	K162	145	158.667	69.222	26	5.222	4.571	14.6	1.783	22.333	21.857	10.389	21.333	17.11	51.333	19.985	5.91	2.685
SC-2019-E	K163	147.667	158.667	73.111	25.25	5.778	5.556	14.15	1.717	41.167	20.218	10.2	19.667	19.665	49.333	26.495	6.28	2.92
SC-2019-E	K164	145	158.333	97.111	40.667	3.875	4.333	23.86	2.117	24.167	40.507	12.456	16.5	14.665	44	40.35	6.257	3.303
SC-2019-E	K165	145	158	73.444	28	4.556	4.111	20.417	1.95	38	33.647	9.717	18	11.67	29	41.465	7.68	3.135
SC-2019-E	K166	135.333	146	67	26.222	6.778	6.333	12.833	1.6	48.5	17.902	8.333	17	14.33	43	41.885	6.887	3.277
SC-2019-E	K167	124	139.667	74.111	24.556	4.5	4.111	13.933	1.85	26.167	21.728	9.811	16.7165	13.8382	56.333	35.325	6.775	3.245
SC-2019-E	K168	133.333	146	73.222	25.143	5.778	4	16.04	2.2	31.833	30.418	10.443	18.5	13.67	41.5	30.98	6.667	3.16
SC-2019-E	K169	177.333	182	61.833	22.667	10.556	8.333	22.0633	2.06151	38.0122	31.3655	11.811	21	15.67	30.667	33.6512	6.66728	3.08294
SC-2019-E	K17	147.333	158.667	109	44.444	15	13.111	16.071	1.567	35.667	19.467	11.522	14.5	11.67	32.333	29.51	7.213	2.803
SC-2019-E	K170	142	152.667	73.889	20.444	7.667	7.333	17.567	2.067	24.667	30.363	9.556	19	16.665	50	31.663	6.3	3.163
SC-2019-E	K171	133.333	146	71.333	27.222	5.667	5.444	18.7	2.067	66.667	32.702	9.3	18.667	14.667	44	42.9	6.57	3.32
SC-2019-E	K172	134	146	67	26.333	5.778	5.667	15.733	1.95	114.75	23.208	8.938	17	15.777	47.333	34.37	6.083	3.193
SC-2019-E	K173	124	139.333	80.778	29.556	8.5	7.5	17.983	2	71.333	20.525	9.767	17.333	13.78	41.333	36.685	7.1	3.183
SC-2019-E	K174	135.667	148	77.889	31.222	5.875	6.111	17.467	2.017	103	29.598	9.35	25	21	55.667	38.007	6.937	3.403
SC-2019-E	K175	144.667	151.667	86.5	28.222	7.429	6.625	15.06	1.417	41.5	17.98	8.622	16.5	11.67	32.5	26.37	6.45	3.06
SC-2019-E	K176	142.333	153.667	74.111	25.25	7.222	6.778	17.2	2.033	36.667	29.767	10.588	21	12.835	38.5	32.443	6.973	3.11
SC-2019-E	K177	145	155.333	79	25.667	6.667	6.222	13.05	1.883	47.5	20.543	9.256	17.667	13.78	41.333	28.26	6.71	2.995
SC-2019-E	K178	152.333	161.667	72.111	26.75	10.444	9.333	13.217	1.467	27.2	16.222	9.111	17.667	14.22	42.667	33.377	6.877	3.053
SC-2019-E	K179	142	152	73.111	25.556	5.111	4.889	15.1	1.783	29.2	22.55	8.567	16.5	12.33	32	21.69	5.74	2.96
SC-2019-E	K18	132.333	144	100.222	45.167	7.333	6.556	18.06	1.78	42.667	26.005	10.911	12.5	10.67	31	26.03	6.56	2.92
SC-2019-E	K180	136	147.333	76.556	33.222	4.111	3.429	14.1	1.82	97.2	20.705	9.5	17.5447	14.139	45.2148	39.403	7.12	3.287
SC-2019-E	K181	145	155.667	77.222	29.667	9	7.833	20.967	1.92	21.333	32.573	11.378	18.667	12.667	38	26.485	7.067	2.733
SC-2019-E	K182	138.333	158.333	80.778	24.857	6.667	6.444	12.733	2.133	42.833	22.727	10.622	16	14.335	48.333	36.39	7.59	3.4
SC-2019-E	K183	124	137	71.857	28	6	5.333	16.783	1.9	58	26.898	10.511	18.5	15	45	38.02	7.28	3.24
SC-2019-E	K184	147	159.333	84.556	29.5	4.375	4.25	19.267	1.9	39.833	29.85	10.667	20	14.33	43	42.135	7.607	3.21
SC-2019-E	K185	136	146.333	82.111	33.111	6.111	5.556	19.35	2.025	67.833	32.168	10.033	18.8939	16.6867	53	40.655	7.355	3.445
SC-2019-E	K186	152	159.333	84.778	24	6.222	6.222	14.15	2.167	33.167	25.592	10.7	17	13.11	39.333	31.385	6.883	3.21
SC-2019-E	K187	135.333	147	78.222	29.75	8.4	8.2	20.767	1.8	92.333	29.174	10.767	17.333	11.335	41	38.83	7.19	3.64
SC-2019-E	K188	135	148	81.778	31.667	7.667	6	24.167	2.067	44.667	41.747	11.333	16.5	15.335	52	42.11	7.81	3.297
SC-2019-E	K189	145.333	156.667	75.111	27	5.571	4.875	17.2	1.917	46.833	27.547	8.033	18.333	14.835	37.667	28.655	6.455	3.27
SC-2019-E	K19	143.667	154.667	120.833	55.222	13.333	12.667	20.925	1.517	46.167	25.65	11.011	14	12	34	29.843	6.46	2.817
SC-2019-E	K190	148.333	160	77.667	23.667	3.75	3.75	16.567	1.917	30	26.498	10.167	19.667	14.443	43.333	38.06	7.7	3.64
SC-2019-E	K191	147	159	79.571	26.625	7.556	7.444	15.65	1.717	30.167	22.635	10.378	19.5	15.33	46	30.53	6.27	3.21
SC-2019-E	K192	147.333	159	76.778	24.75	8.111	7.889	14.9	1.767	32	23.31	10.789	18.667	17.557	52.667	34.21	6.985	3.165
SC-2019-E	K193	147.667	158.667	60.556	21.778	5.889	5.444	15.76	1.95	40.5	23.43	9.378	19	18	62	36.92	6.635	3.335
SC-2019-E	K194	134.667	148	86	35.75	4.75	5.222	15.417	1.55	51.167	20.073	10.544	17	14.113	42.333	29.955	6.93	2.955
SC-2019-E	K195	144.667	153	77	24.778	4.778	4.556	12.933	1.733	45.25	18.915	12.978	21.5	15.165	45.5	28.67	7.525	2.975
SC-2019-E	K196	145.667	158	77.889	23.778	6.111	5.125	13.917	1.617	34.667	18.71	10.471	19	17.223	51.667	34.77	7.045	3.185
SC-2019-E	K197	145	155.667	83.889	27.556	11.333	10.889	17.04	1.7	65.333	23.528	9.111	19	18.11	54.333	33.21	6.495	3.253
SC-2019-E	K198	145.333	156	88	27.333	9.222	7.286	19.283	2.2	30.5	34.532	9.611	18.333	18.67	58	48	6.73	3.28
SC-2019-E	K199	144	153.667	80.556	32.556	7.222	6.889	21	2.05	100.75	34.948	9.387	17	15.33	56	33.68	7.15	3.225
SC-2019-E	K2	152	164.333	122.167	51.633	13	11.429	29.429	1.729	37.286	42.442	11.922	17.667	13.5	36	23.065	6.09	2.797
SC-2019-E	K20	135	157.667	115.75	46.5	6.667	6.556	15.48	1.433	48.667	18.498	11.478	16.5	13.5	40.5	28.065	6.627	2.943
SC-2019-E	K200	147	159	84.556	25.333	5.625	5.667	14.16	2.033	32.167	24.222	10.225	20.5	13.165	39.5	38.957	7.473	3.423
SC-2019-E	K201	141.667	151.333	75.444	28	4.222	3.556	17.74	2.05	30	31.508	9.957	23	17.67	53	33.69	6.73	3.3
SC-2019-E	K202	156.333	164.667	80	23.444	8	7.778	18.967	1.917	23.167	30.25	9.656	18.6411	15.9631	43.8211	20.79	6.1	2.57
SC-2019-E	K203	142.333	151.333	78.875	26.111	9.222	9	22.9	2.12	69.667	40.312	10.722	18	18	58	30.21	7.16	3.033
SC-2019-E	K204	157	165.333	127	50.625	9.5	9	22.675	1.65	34.333	30.225	12.689	18	11.835	35.5	24.065	6.495	2.535
SC-2019-E	K205	152	161.333	83.25	27	13.333	11.778	17.2	1.7	28.25	22.436	9.2	17	16.333	49	34.53	6.887	2.963
SC-2019-E	K206	146.667	157.667	82.889	25.667	9.222	7.875	19.167	1.95	33.5	30.69	10.422	22	16.557	49.667	35.165	6.843	3.187
SC-2019-E	K207	136	147.333	84.444	33.875	7	6.889	22.283	2.067	95	38.613	10.611	18.667	16.67	50	34.265	6.435	3.095
SC-2019-E	K208	139.667	146.333	84	33.111	5.556	5	23.06	1.74	84.833	32.393	12.011	17.5	16.835	50.5	39.715	6.98	3.185
SC-2019-E	K209	157	165	79.5	31.889	7.25	7.556	25.15	1.65	27.333	30.91	9.6	16.667	13.17	34	34.305	6.755	3.057
SC-2019-E	K21	160.667	170.333	135.625	59.167	11.778	10.222	20.25	1.45	27.5	24.36	13.556	18.5	16.5	49.5	28.745	5.903	2.687
SC-2019-E	K210	146	158.333	85.875	29.333	7.333	7.222	19.6	2.48	37.5	41.364	11.811	18	13	39	26.655	6.537	2.903
SC-2019-E	K211	146.333	158.333	92.333	27.778	5.444	4.429	17.033	1.76	72.167	26.445	10.956	17	14.335	43	34.49	7.3	3.525
SC-2019-E	K212	146.333	156	67.25	30.556	7.111	6.889	18.233	1.583	52.333	23.985	11.467	14	12.33	32.5	24.82	6.66	2.79
SC-2019-E	K213	149	158.667	80	24	7.333	7	18.3	1.417	65	21.747	10.289	17.5	12.33	30.5	39.8	7.13	3.125
SC-2019-E	K214	151.667	160.667	93.556	32.111	11.556	10.111	19.75	2.1	42.5	34.633	11.825	17	14.67	44	25.52	6.2	2.885
SC-2019-E	K215	131.667	153	87.444	34.4	10.556	10.333	18.34	1.84	51.667	28.002	11.322	16.333	14	36	34.12	7.03	3.09
SC-2019-E	K216	124	138.667	73.333	32	13.889	11.111	16.333	1.72	63.5	22.52	9.133	15.667	13.557	40.667	27.56	6.81	2.855
SC-2019-E	K217	137	147	76.714	31.444	8.875	7	19.667	2.1	115.75	36.132	9.011	15.333	13.33	40	30.05	6.4	2.98
SC-2019-E	K218	132.333	147.333	69.222	26.333	6	5.444	19.767	2.18	26.833	33.61	9.912	18.3117	15.979	60.333	27.91	6.663	2.983
SC-2019-E	K219	130.667	143.333	95.667	38.833	8.556	6.75	20.5	1.8	58.4	30.885	11.357	15.667	16.335	47.667	30.505	6.685	3.15
SC-2019-E	K22	160.333	170	129.667	57.556	12.444	10.556	23.25	1.55	22	29.97	11.111	22	15.223	45.667	26.48	7.073	2.883
SC-2019-E	K220	138	148.333	78.429	31.111	5.444	4.889	18.033	1.883	77	28.633	8.844	18.333	15.667	47	31.76	6.345	3.055
SC-2019-E	K221	136.333	148	80.889	29.667	7.444	6.778	19.35	1.817	37.5	29.365	11.056	16.5	12.67	33.5	36.47	7.565	3.175
SC-2019-E	K222	137.667	147	81.25	35.125	7.333	6.556	17.38	1.967	34.167	30.446	10.489	20	16.5	49.5	27.927	6.47	2.913
SC-2019-E	K223	145.333	155.667	88.875	33.556	6.889	6.222	14.9	1.667	50.333	22.828	9.922	15.667	11.33	30.333	36.35	7.26	3.125
SC-2019-E	K224	138.667	158	84.444	28.833	6.333	6.222	13.425	1.6	34.667	16.972	9.489	19.5	18.165	54.5	37.19	7.18	3.33
SC-2019-E	K225	137.333	148.333	87.444	34	8.333	8.111	20.933	1.85	35	32.842	10.389	16.667	15.5	46.5	31.73	7.11	3.17
SC-2019-E	K226	132.333	154	95.667	30	10.556	10.444	14.233	1.74	38	20.143	7.825	20	19	57	26.3	6.583	3.117
SC-2019-E	K227	130	141	83.889	32.444	7.5	6.125	17.233	1.683	99.5	24.273	10.356	15.667	14.672	19	29.745	6.405	2.855
SC-2019-E	K228	132	147.333	99.444	37.889	7.25	7.125	21.34	2.1	100.75	35.54	10.363	20	19.67	64.667	34.177	6.687	3.123
SC-2019-E	K229	139.667	152.667	83.571	28.889	9.375	9	15.033	1.617	61	20.272	9.625	19	16	37.333	31.52	6.995	3.155
SC-2019-E	K23	166	176.333	132.375	49.714	10.222	9.667	25.95	1.825	28.75	39.325	13.5	15.333	12.665	38	24.49	6.507	2.603
SC-2019-E	K230	144.667	157.667	118.286	42.222	9.143	10	19.083	1.6	100.167	24.755	8.033	20.333	18.33	52	25.79	6.6	2.925
SC-2019-E	K231	135	153.333	117.375	48.714	7.125	6.333	20.967	1.533	20.25	26.79	9.8	16.5	13.665	41	32.16	6.74	3.13
SC-2019-E	K232	134	147.333	93.556	39.125	6.875	6.625	20.72	1.967	59.667	35.763	9.1	17.333	12.165	45.333	36.275	6.47	3.27
SC-2019-E	K233	136.667	147.333	87.222	34.286	5.571	5.286	19.117	2.025	74.667	32.925	10.4	16	12	32.667	31.52	6.75	3.033
SC-2019-E	K234	134.333	154.667	81.889	27.444	6.2	5.625	16.26	1.567	90.333	22.157	9.95	17	16.83	50.5	29.51	6.97	2.95
SC-2019-E	K235	141	150.333	96.222	41.857	6.889	6.444	16.9	2	75	28.142	10.743	14	13.33	49	31.69	7.285	3.2
SC-2019-E	K236	147.667	156.667	82.556	31.556	9.333	9.222	19.8	2.067	36.5	34.21	8.438	19.667	15.997	48	41.737	6.683	3.4
SC-2019-E	K237	153.333	161.667	86.556	34.111	13.111	12.444	19.533	1.717	23.833	27.92	9.022	18.5	15.665	47	30.293	6	2.843
SC-2019-E	K238	140	158.667	86.111	25.889	5	4.714	17.933	1.45	95.667	21.718	10.356	17.667	13.665	37	40.93	7.54	3.23
SC-2019-E	K239	135.667	147.333	89.222	35.667	8.667	8	18.46	2.167	112.8	30.822	10.378	15	13.33	40	41.665	6.72	3.255
SC-2019-E	K24	168	176.667	149.5	60.444	10.667	9.889	25.45	2.025	18	42.898	13.467	18.667	14.887	49	32	7.403	2.867
SC-2019-E	K240	136.667	147	91.667	38.5	6.111	5	18.2	1.533	33.167	24.385	10.189	15.667	15.447	46.333	39.36	7.247	2.947
SC-2019-E	K241	139	157.333	99	32.889	8	7.111	19	1.817	39.167	28.752	10.133	16.333	12.667	38	39.74	7.02	3.267
SC-2019-E	K242	135	148.333	79.857	33.111	9.556	6.143	14.45	1.98	115	23.363	9.467	13.5	14.1386	25	41.65	7.273	3.363
SC-2019-E	K243	135	147.333	92	37.333	7.875	7.444	18.883	1.75	91	27.517	10.556	16.667	15.11	45.333	35.42	7.303	3.03
SC-2019-E	K244	134.333	148.333	86.778	35.111	7.625	7.556	17.983	1.983	57.333	23.855	10.056	17.5	14.335	43	42.67	6.875	3.34
SC-2019-E	K245	137	147	82.333	33	7.429	6.429	14.28	1.84	103.333	21.824	9.478	16.5	16.165	48.5	39.11	7.17	3.04
SC-2019-E	K246	149.333	158.667	87.111	33	8.111	6.143	23.45	1.58	24.167	30.23	9.438	18.5	13.89	41.667	38.803	6.623	3.463
SC-2019-E	K247	138	158.667	84.111	29.875	7.667	5	17.94	1.883	33.4	25.845	9.589	17.5	14	42	32.05	6.677	2.983
SC-2019-E	K248	135	153.333	86.667	32.111	10.889	8.875	20.2	2.017	31.333	32.483	10.478	16.333	10.835	30	22.41	7.08	2.96
SC-2019-E	K249	134.333	147.333	84.75	37.875	7.889	7.667	21.4	2.017	57	36.263	10.567	16.667	15.33	38	46	7.803	3.637
SC-2019-E	K25	160	169.667	167.25	71.556	10.667	9.778	24.7	2.033	14.75	41.663	15.278	18	12.165	32.667	43.555	6.912	3.36
SC-2019-E	K250	140	150.667	85.111	31.25	5.889	5.889	17.56	1.7	26.2	24.796	9.2	17.333	17	51	29.85	6.927	2.933
SC-2019-E	K251	135	147.667	91.444	40.25	7.111	6.111	24.2	1.783	36.4	36.222	11.611	19.5	18	63.5	30.417	7.49	3.027
SC-2019-E	K252	144	156	97.75	41.571	6.333	6.667	19.48	1.717	61.8	25.612	10.011	22	20.835	62.5	31.055	6.81	3.17
SC-2019-E	K253	137	148.333	90.444	30.889	8.375	8.111	16.4	1.817	73.167	28.256	10.033	17	14.89	44.667	35.8072	6.90849	3.16881
SC-2019-E	K254	139.333	150.333	79.333	33.875	8.778	8.556	21.933	1.84	61.167	36.28	8.911	18.667	18.667	48	45.2	7.06	3.423
SC-2019-E	K255	133	147.667	90.778	33.222	4.75	4.75	21.383	1.867	119.167	33.982	12.3	17.667	15.89	47.667	30.37	7.373	3.037
SC-2019-E	K256	132.333	146.667	86.143	33	5.444	4.375	22.767	2.08	65.833	37.528	11.488	17.8182	15.8092	57	26.057	6.66	3.147
SC-2019-E	K257	146.333	156	104.429	41.222	6.333	6.111	19.8	1.633	100.5	26.492	9.886	17.333	12.335	34.667	30.13	7.005	3.07
SC-2019-E	K258	139.333	151.333	90.889	40.125	7.444	7.222	19.467	2.083	84.167	34.27	10.111	16	15	45	29.237	7.247	2.957
SC-2019-E	K259	137.667	149.667	102.222	36.857	9.222	8.556	19.867	2	50.333	32.165	9.889	21	19.335	42	26.857	6.85	2.87
SC-2019-E	K26	151.667	161	116.778	47.278	8.625	8.333	20.625	2	18.25	33.387	12.775	18.333	14	30.667	34.055	6.213	2.91
SC-2019-E	K260	145	156	115.778	42.625	7.5	7.5	18	1.9	75.167	26.517	11.188	17.333	17.333	52	30.14	7.423	3.09
SC-2019-E	K261	152.333	159.333	109.625	40.222	7	6.444	27.3	2.417	21.4	44.697	13.6	22.333	19.67	59	33.677	6.887	3.147
SC-2019-E	K262	149	158.667	97.889	37.333	7.444	7.111	16.617	1.65	38.833	20.628	8.956	18.667	11	28	27.467	6.16	2.963
SC-2019-E	K263	145	158	93.222	35.25	9.778	9.556	15.633	1.767	63	23.435	11.743	18.5	12.5	37.5	36.5756	7.36093	3.34637
SC-2019-E	K264	149.667	159	94.667	25.667	10.5	11.333	18.783	1.467	51.4	23.392	7.662	16	15	45	22.375	5.885	2.805
SC-2019-E	K265	147	157.333	117.5	43.222	11	10.778	19.367	1.367	54.5	21.184	9.167	17.333	14.667	44	38.003	6.9	3.277
SC-2019-E	K266	136	147.667	89.375	36.125	6.444	6	22.7	2.2	83.167	41.985	7.075	15	13.33	49	29.07	6.537	3.003
SC-2019-E	K267	145.667	158.333	90.556	32.222	7	6.667	21.183	2.033	40.167	36.408	12.222	18.667	17.165	51.5	38.253	6.9	3.217
SC-2019-E	K268	136	150.333	106.75	41.625	7.667	7.222	15.083	1.7	98.667	21.76	11.311	15	15	45	34.41	6.943	3.223
SC-2019-E	K269	145.333	156.333	113.444	48.333	5.625	4.714	23.667	1.65	46	32.81	11.178	18.5	14.7833	69.5	33.235	7.19	3.145
SC-2019-E	K27	136	146	95.111	35.625	5.222	5.111	18.5	1.96	27.2	30.017	10.922	18.2728	16.0954	45.333	32.07	6.717	3.1
SC-2019-E	K270	134.333	147.333	89.5	40	5.75	6	19.45	1.65	76.167	27.428	10.911	15.333	15	45	39.03	7.8	3.113
SC-2019-E	K271	133.667	147.333	91.875	40.571	4.25	4.25	17.617	1.62	88.8	24.632	10.456	19	17.5	52.5	35.335	7.733	3.087
SC-2019-E	K272	134.333	148	77.444	33.875	6.333	6.333	18.467	1.85	84.833	29.362	11.467	16	13.887	41.667	47.14	7.5	3.45
SC-2019-E	K273	134.333	148.333	85.5	38.625	7.111	6.778	19.017	1.7	62.667	29.867	11.678	20	14	42	40.547	7.517	3.397
SC-2019-E	K274	170.333	181.333	141.75	57.25	7.875	7	21.2447	1.63375	45.7293	30.6211	13.722	16.667	13.22	39.667	31.38	7.94	2.625
SC-2019-E	K275	152.667	163	116.5	44.778	10	9.25	18.275	1.567	69.833	23.893	8.857	18	15.443	46.333	27.66	6.203	2.937
SC-2019-E	K276	140	153.667	99.25	41.667	7.25	6	14.817	1.517	113.667	18.832	10.589	14.333	13.33	39	34.14	7.63	3.1
SC-2019-E	K277	148.333	159	83.667	25.375	6.111	6.111	17.05	1.967	27.167	28.022	11.2	20.333	14.835	38.667	31.61	6.86	3.273
SC-2019-E	K278	144.667	158.333	108.444	42	10.667	9.889	18.517	1.617	97.5	24.98	8.822	17.333	15.335	46	32.555	6.077	3.12
SC-2019-E	K279	144.667	158.333	103.111	41.667	9	8.556	19.4	1.633	81.833	25.426	8.7	17.333	12.777	38.333	31.247	6.183	3.067
SC-2019-E	K28	157	164	138.857	56.444	9.75	9	28.817	2.1	30	47.594	13.411	20.667	13.223	39.667	34.107	6.97	3.04
SC-2019-E	K280	149.333	158.667	101.667	38.889	7	6.875	16.2	1.483	30	20.603	7.622	15.667	14.5	36.667	39.17	6.633	3.503
SC-2019-E	K281	146.333	158.667	100.333	39.143	4.25	4	21	2.1	57.167	36.602	12.3	18.5	18.165	54.5	31.62	7.14	2.92
SC-2019-E	K282	143.667	153.333	129.444	62	9.444	9.111	18.017	1.467	59.5	22.078	9.7	17.333	13.17	34.667	36.39	6.87	3.063
SC-2019-E	K283	146	156.333	102.111	43	5.444	4.778	18.033	1.74	44.5	25.288	10.129	17.667	16.78	50.333	42.26	6.665	3.133
SC-2019-E	K284	139.667	155.333	106.333	43.75	6.333	6	20.5	2.133	38.833	37	11.929	17.667	15.667	47	40.853	7.333	3.253
SC-2019-E	K285	151.667	159	103	39.714	5.444	5.333	18.88	1.475	54.833	23.896	7.575	17.5	13.835	41.5	32.23	6.517	3.263
SC-2019-E	K286	147	158.333	124.556	40.111	8.333	8.111	19.7	1.7	55.167	27.318	7.989	19	16.22	40	33.66	6.703	3.127
SC-2019-E	K287	136.667	147.333	100.889	44.667	4.111	4.111	21.267	2.02	52.667	30.938	11.863	17.333	13.33	40	33.34	7.137	3.043
SC-2019-E	K288	136	148.667	96.429	44.889	4.444	4.222	20.733	2.083	110	35.892	10.978	16	14.667	44	33.843	6.99	3.22
SC-2019-E	K289	136	147	111.5	56.111	5.556	5.333	17.867	1.767	125.833	26.753	6.744	15.333	12.165	31	42.15	7.79	3.56
SC-2019-E	K29	165.667	173.667	135.111	50.5	12	11.222	27.95	1.95	17.5	45.755	15.522	18.667	16.553	49.667	19.937	5.593	2.723
SC-2019-E	K290	137	148	105.556	46.444	6.889	6.333	19.467	1.617	93	26.69	9.678	15	13.665	41	37.877	7.513	3.363
SC-2019-E	K291	136.667	148	108.556	51.625	5.667	5.333	22.433	1.817	70	36.558	11.7	19.5	19.5	58.5	38.71	6.71	3.213
SC-2019-E	K292	150.333	158.667	112.111	37.778	9.286	9	16.417	1.033	90	14.125	7.511	18	17.333	52	35.23	6.37	2.997
SC-2019-E	K293	146	158.667	106.25	41.889	10.222	9.556	22.683	1.833	32.667	34.622	9.944	20	18	54	33.217	7.383	3.233
SC-2019-E	K294	134.667	146.333	94.444	45.333	9.667	7.444	21	1.7	78	30.14	10.075	18	14.67	44	21.19	5.69	2.57
SC-2019-E	K295	151	160	109.444	47.25	14.889	14.556	22.95	1.58	40.833	31.652	8.656	18.333	15.667	47	41.51	6.66	3.24
SC-2019-E	K296	151.667	160.333	85.222	31.111	8.889	7.667	22.867	1.8	29	34.588	11.238	20.333	19.33	58	26.73	5.78	3.037
SC-2019-E	K297	141	153.667	97.5	41.556	6.778	6.556	19.967	1.833	74.333	30.422	9.812	18.667	15.67	40	35.75	7.47	3.09
SC-2019-E	K298	144.667	158	106.5	39.222	9.556	8.25	21.5	1.55	104.333	24.76	10.667	17.667	15.33	39	30.497	5.975	2.96
SC-2019-E	K299	131.667	140.333	84.778	43.667	4.375	4.125	16.85	1.517	85	21.222	8.929	14	14	42	33.473	7.607	3.14
SC-2019-E	K3	157.333	165.333	130	48.333	9.111	7.889	30.35	1.675	14.8	38.02	13.644	18.5	18.165	54.5	23.398	5.918	2.757
SC-2019-E	K30	146.333	157.667	126.571	55.944	7.143	6.571	17.9	1.583	19.333	23.667	10.267	14	12	31.5	21.643	6.833	2.637
SC-2019-E	K300	136.333	151	95.375	41.222	8.444	8.111	17.367	1.32	38.667	20.088	9.078	17.667	15.78	47.333	34.733	6.907	2.907
SC-2019-E	K301	157.333	164.333	105.444	39.333	8.667	8.444	20.683	1.917	26	33.013	9.611	16	13.663	41	38.14	6.37	3.325
SC-2019-E	K302	146.667	158.667	111.444	45.667	4.5	4.167	16.533	1.583	50.667	22.012	7.611	17.333	14	42	37.993	6.363	3.207
SC-2019-E	K303	149.333	159	104.556	39.889	7.111	6.889	16.667	1.683	105.667	23.208	8.1	21	19.553	58.667	37.115	6.347	3.037
SC-2019-E	K304	150.667	159.667	111.333	41.75	8.667	8.444	16.15	1.617	63.5	22.008	7.289	18.5	15	45	32.54	5.515	3.02
SC-2019-E	K305	155	163	100.556	39.333	4.889	4.556	21.117	1.683	23.5	29.818	9.6	16.333	13.78	41.333	38.717	5.953	3.27
SC-2019-E	K306	147.667	157	68.714	26	5	3.875	16.683	1.8	19.667	26.004	9.062	21.333	17.11	51.333	42.364	6.536	3.49
SC-2019-E	K307	148	159	114	47.75	3.75	3.75	21.917	1.567	21	29.473	9.078	18.333	17.33	56	38.335	6.317	3.098
SC-2019-E	K308	166.333	174	94.333	44.25	4	3.25	20.9676	1.66567	55.7747	31.4309	10.75	17	16.33	49	41.475	7.42	3.265
SC-2019-E	K309	145.667	156	100.857	48.429	5.5	3.571	22.4	1.8	52.667	33.62	12.678	17	15.33	46	38.74	6.73	3.127
SC-2019-E	K31	159.667	167	139.111	61.333	11.25	10.125	27.1	1.6	21.667	38.28	13.411	18	15.443	46.333	38.047	7.144	3.087
SC-2019-E	K310	148	158.333	106.778	49.5	4.889	4.111	19.483	1.5	34.667	24.18	9.844	18.667	10.33	29.333	34.227	6.23	3.063
SC-2019-E	K311	154.333	163	112.5	44.667	6.778	6.444	18.82	1.48	35.833	22.448	9.444	18	16.67	50	28.875	6.175	2.945
SC-2019-E	K312	144.667	153.667	97.778	43	4.222	4.111	21.25	1.86	35	31.734	11.213	17	14.335	37	31.55	6.51	2.89
SC-2019-E	K313	146	156	132.5	57.222	10.333	9.667	22.35	1.683	44	31.103	10.778	18.667	16.667	50	30.19	5.99	2.883
SC-2019-E	K314	150.667	161.667	126.556	43	7.222	6.778	23.26	1.5	35.667	28.448	10.487	17	15.6288	58	29.24	5.633	2.993
SC-2019-E	K315	146.333	158.333	118	46.667	7.556	7.444	22.233	1.64	85.25	31.45	11.167	17.667	17.553	52.667	30.617	5.8	2.943
SC-2019-E	K316	165.667	174	120.667	50.375	7.556	6.778	17.15	1.75	60	24.985	13.178	23	17.443	42.5	21.05	6.21	2.592
SC-2019-E	K317	137	147.333	137	52.667	5.375	5.889	20.667	1.617	75.167	28.528	9.829	19	16.5122	62	32.373	6.05	3.033
SC-2019-E	K318	146	158.333	121.889	48.667	7	7.556	20.283	1.6	42.833	24.456	12.378	19.333	19	57	29.623	5.887	2.987
SC-2019-E	K319	147.667	159	119.571	47.5	5.286	5.143	22.583	1.4	42.833	26.138	10.011	17.667	16.11	48.333	30.06	5.737	2.907
SC-2019-E	K320	145	158.333	118	47.25	4.375	4.375	19.117	1.367	19.6	21.727	10.156	19	18.11	54.333	30.657	5.7	2.94
SC-2019-E	K321	145	153.333	104.875	42.75	4.222	4	17.167	1.7	48.833	24.762	12.025	19.5	19	57	34.567	6.25	3.033
SC-2019-E	K322	145	158.667	128.778	49.286	8.111	7.778	17.583	1.36	75	20.46	11.567	17	16	52	35.813	6.07	3.133
SC-2019-E	K323	144.667	154	124.556	54.333	6.333	5.778	23.067	1.833	48	36.853	12.222	18.5	15.335	46	36.11	6.425	3.11
SC-2019-E	K324	150.667	159.333	122.143	49.111	3	3.25	22.24	1.525	23.5	29.098	12.043	20.5	18.33	62.5	29.687	6.023	2.943
SC-2019-E	K325	166	176	115.375	48.667	8.333	8	23.7989	1.62913	44.1701	33.2232	13.311	22	13.33	40	27.99	6.053	2.793
SC-2019-E	K326	151.667	159.667	128.875	45.889	7.429	7.429	18.717	1.817	25	28.672	9.812	22	17.8166	68	22.587	5.29	2.723
SC-2019-E	K327	147	158.333	125.125	55.375	6	5.778	25.383	1.583	16.8	33.462	12.922	20	21.223	63.667	27.64	5.977	2.763
SC-2019-E	K328	145	158.333	132.222	58.222	7.444	5.875	18.517	1.44	70.333	21.175	10.671	16	16	41.667	41.775	7.02	3.1
SC-2019-E	K329	152.333	161.333	127.333	51.111	6.333	6.333	21.417	2.017	25.4	35.698	13.113	21	18.7008	73	27.325	5.52	2.945
SC-2019-E	K33	145.667	157.667	98.429	45.5	10.222	9	21.66	1.95	38.2	38.094	12.133	17	12.33	31	24.64	5.9	2.69
SC-2019-E	K330	144.667	158	71.714	25.571	5.875	5.25	16.45	1.683	80.8	23.255	11.15	17.399	13.9206	38.9536	39.84	6.273	3.25
SC-2019-E	K331	157.667	165.667	116.111	47.286	7.75	7.5	21.1	1.8	32.5	31.52	11.344	18.333	13.887	41.667	24.45	5.29	2.783
SC-2019-E	K332	154	163	108.111	48	7.778	7.444	17.68	1.317	34.667	18.558	9.011	17.333	14	42	40.57	6.203	3.07
SC-2019-E	K333	146.333	159	76.25	23.625	6	4.875	19.125	2.18	28.8	29.313	11.85	21	11.67	30	41.09	7.485	3.895
SC-2019-E	K334	146.667	158	78.571	27.375	6.333	5.778	13.15	1.617	41.4	17.843	10.889	21.333	20.11	71	34.015	7.143	2.97
SC-2019-E	K335	146.667	159	64.111	19.875	5.889	5.333	14.417	2.02	22.667	23.532	8.811	17.5	12.67	38	33.18	6.395	3.17
SC-2019-E	K336	145.667	155.667	69.875	21.125	4.75	4.375	13.525	1.833	28.333	18.843	10.622	20	16	39	34.5946	6.95349	3.14546
SC-2019-E	K337	146.667	158.333	115.167	37	6.222	6.222	17.15	1.75	63.5	24.902	11.178	13	11.83	35.5	34.29	6.47	3.17
SC-2019-E	K338	151	160.333	68.444	25.571	4.857	4.143	16.6	1.65	38.833	23.258	9.144	19.667	13.5	35.333	41.02	6.763	3.033
SC-2019-E	K339	147	158.333	82.889	30.444	6.5	7.556	16.867	1.9	47.5	19.268	11.267	16.333	14.557	43.667	34.995	6.73	3.155
SC-2019-E	K34	154.667	162.333	70.444	21	5.857	6.667	19.7	1.867	40.5	30.6	8.4	16	14.33	43	31.755	6.21	3.25
SC-2019-E	K340	156.667	164.333	89.75	37.111	9.333	9	19.18	1.64	34.5	26.088	8.178	17	14.22	42.667	41.955	6.37	3.23
SC-2019-E	K341	146.667	158.333	81.429	27.714	5.625	5.25	10.4	1.65	22.667	13.18	8.575	18	14.777	44.333	39.7	6.41	3.26
SC-2019-E	K342	137.667	153.333	64.778	26.778	3.5	3.444	18.967	2.217	39.833	35.453	8.833	18.333	13.333	40	40.42	6.885	3.51
SC-2019-E	K343	141	153.333	69.889	28.571	4.111	4.111	18.05	2.1	45.167	32.155	9.713	18.667	17.557	52.667	33.025	6.885	3.04
SC-2019-E	K344	160.333	167.667	94.333	37.286	9.222	8.333	14.375	1.125	24	13.4	8.678	15.333	12	31.5	36.83	6.22	2.91
SC-2019-E	K345	160.333	167.667	64	27	7.889	7.667	24.7	2.15	30.5	44.125	10.033	17.333	12.557	37.667	34.75	6.795	3.105
SC-2019-E	K346	161.333	170	62.889	22.111	5.833	4.778	17.4697	1.64211	35.6698	24.1044	9.011	17	12.333	37	27.37	6.05	2.92
SC-2019-E	K347	152.667	162	64.5	25.889	5.125	4.75	18.7	1.8	32.667	28.605	8.989	20.333	14.835	44.5	30.12	6.105	2.875
SC-2019-E	K348	154.667	162.667	64.667	23.889	8.667	7.889	14.86	1.833	49.833	23.585	8.5	20.333	20	61.5	32.14	5.8	3.15
SC-2019-E	K349	168.667	178.667	76	27.75	7.889	6.667	19.3065	1.56173	38.7247	27.3926	9.167	20.333	16.557	49.667	27.805	6.32	2.697
SC-2019-E	K35	156.667	164.333	78.889	26.056	7.778	7.444	20.517	1.667	22.5	28.363	9.544	20	18.835	56.5	22.81	6.173	2.907
SC-2019-E	K350	167	176	77.222	29.571	6.125	6.222	21.6588	1.7261	40.9797	30.7731	8.389	15.333	12.78	38.333	31.58	6.117	2.723
SC-2019-E	K351	160.667	169.333	86.333	31.778	6.778	6.111	25.2	1.95	15	40.79	8.878	19.667	16.557	49.667	22.42	5.39	2.74
SC-2019-E	K352	170.333	178.667	77.222	30.556	8.778	8	18.8514	1.62133	37.0332	26.5088	8.367	16.667	12.443	37.333	21.263	6.103	2.557
SC-2019-E	K353	157	165.333	70.222	26.556	5.889	5.778	16.975	1.45	28.333	20.44	10.412	16.667	13.89	41.667	29.405	6.095	2.84
SC-2019-E	K354	176.5	184	78.889	32.222	7.25	5.889	17	1.45	37.5	20.44	9.111	17.333	14.557	43.667	25.675	6.04	2.705
SC-2019-E	K355	148	156	94.444	36.222	9.667	9.556	20.867	1.65	71	28.845	11.856	17.667	12.667	38	33.9	6.455	2.985
SC-2019-E	K356	173.667	181	98	38.111	11.889	10.667	21.2095	1.66445	35.2563	29.0131	9.9	17	16	41	25.525	6.115	2.755
SC-2019-E	K357	167	177	78.333	31	5	5.375	20.004	1.54318	37.0382	27.9552	9.478	16.5	14.5	43.5	24.537	6.267	2.84
SC-2019-E	K358	157.333	166	63.75	24.5	5	4.778	22	1.8	23	33.115	10.125	21.667	18.443	55.333	34.055	6.315	3.06
SC-2019-E	K359	160	167.333	77.5	34.667	5.625	5.286	20.5164	1.53937	40.9857	29.9697	9.189	19	14	42	26.06	5.51	2.77
SC-2019-E	K36	145	155.667	110.25	44.778	9.429	10.333	22.84	1.467	27.2	26.503	10.078	17	15.33	43.667	28.635	5.715	2.87
SC-2019-E	K360	179.333	185.667	76.889	30.286	7.333	5.5	23.5332	1.75762	39.643	32.5656	10.244	18.333	16.335	32.5	15.2	6.15	2.28
SC-2019-E	K361	169	179	77.889	31	6.667	6.111	24.3	1.6	28.5	32.4	10.267	19.333	15	45	34.13	6.33	2.93
SC-2019-E	K362	161	171.333	80.857	32.75	11	8.556	23.2	1.65	28	31.765	9.1	16.667	14.777	37.5	33.33	6.045	3.09
SC-2019-E	K363	160.667	171.667	85.889	33.5	8.556	7.778	20.1	1.65	21.5	27.57	8	17	16.223	48.667	30.61	6.185	2.89
SC-2019-E	K364	167.667	177	87.333	36.556	5.333	5	21.3678	1.78326	47.3155	33.1712	10.575	18.667	15.003	45	31.35	6.323	2.843
SC-2019-E	K365	167.333	177	84.333	34	7.286	7.778	19.05	1.5	15.5	23.72	9.2	16.5	13.165	39.5	33.69	6.23	2.94
SC-2019-E	K366	167.667	177.333	73.556	28.222	5.875	4.25	23.1729	1.46306	37.2787	29.4728	9.622	18.333	16	40.667	22.64	6.457	2.685
SC-2019-E	K367	155	164	80	32.667	7.333	6.778	16.35	1.5	15	20.355	9.75	16.333	12.5	35	33.115	6.435	2.94
SC-2019-E	K368	159.333	168.333	82.111	35.778	6.778	5.667	17.4	1.4	17	20.22	9.078	17.667	13.667	41	26.163	5.877	2.753
SC-2019-E	K369	167	176.333	72	29.556	4.5	4.444	19.4839	1.51152	36.8038	26.2736	9.356	18	14.665	38.667	23.71	5.785	2.62
SC-2019-E	K37	143.333	151.333	96.333	37.667	8.143	7.143	16.917	1.517	58.6	21.36	9.067	17	15.333	46	29.647	6.68	3.02
SC-2019-E	K370	130.667	142.667	80	40.556	4.111	3.667	20.517	1.65	34.833	28.488	9.411	14	14.6491	28	43.337	6.567	3.02
SC-2019-E	K371	141	158	64.25	27.125	4	3.889	18.1	1.783	41.667	26.875	8.978	15	12.67	33	38.77	6.69	3.2
SC-2019-E	K372	139.667	150	90.125	51.333	6.556	6.111	18.867	1.45	37	22.498	7.733	17.5	16.335	49	34.02	6.243	3.037
SC-2019-E	K373	154.667	162	75.25	30.875	5.111	4.667	20.1	1.717	23.167	28.97	9.456	18.667	18.113	54.333	35.483	6.453	3.103
SC-2019-E	K374	152.667	161	85.667	34.625	5.333	5.222	22.55	2.05	34.833	38.617	10.944	18.667	17.78	53.333	42.075	6.84	3.23
SC-2019-E	K375	146	158.667	82.889	29.111	7.111	6.778	15.333	1.717	26.333	22.743	10.156	16.5	13.165	39.5	35.38	6.7	3.19
SC-2019-E	K376	134.667	147.333	76.667	34.333	5.222	5.222	16.68	1.933	47.167	26.038	9.378	14.5	14.33	30.667	34.58	6.865	3.065
SC-2019-E	K377	140.667	151.333	86.667	35	3.125	3.444	18.44	1.98	44.2	30.384	8.556	14.5	11.67	30.5	33.0531	6.81185	3.14193
SC-2019-E	K378	136.333	147.333	90.111	40.125	3.556	3.333	17.3	1.7	37.833	24.617	9.678	16	14.5	39	29.88	6.545	2.895
SC-2019-E	K379	136.667	147.667	82.667	39	7.222	6.889	19.7	2.14	38.6	34.263	11.089	17	16.333	49	42.48	7.02	3.33
SC-2019-E	K38	131.333	146.333	71.222	28.889	5.222	4.444	17.183	2.14	43.5	27.538	8.033	16.333	12.5	32	29.365	6.41	3.04
SC-2019-E	K380	145.333	156	79.429	34.333	4.889	4.889	21.033	2	33	38.56	8.887	18	18.4208	59.5	36.59	6.32	3.2
SC-2019-E	K381	148.667	159	78.444	30.333	5.222	5	15.5	1.683	30.667	21.965	9.178	16.667	13.557	40.667	33.955	5.965	3.06
SC-2019-E	K382	145	156	79.333	33	6.111	5.667	17.68	1.817	37.833	27.722	11.022	18	14.443	43.333	37.485	6.64	3.175
SC-2019-E	K383	145	156	89.667	35.889	3.875	4.222	17.483	1.783	53.5	26.748	11.522	17.5	13.5	40.5	38.61	6.61	3.16
SC-2019-E	K384	137.333	150.333	86.556	34.429	5.125	6	19.783	2.083	35	31.278	10	18.667	18.557	46.5	30.75	6.64	3.19
SC-2019-E	K385	134.667	146	83	38.889	6.667	6.222	18.52	1.7	111.833	26.84	10.6	15	11	28	37.91	6.67	3.13
SC-2019-E	K386	141.333	154.667	90	33.25	4.143	4.375	14.45	1.833	35.333	20.896	11.133	17.333	16	48	28.24	6.78	2.92
SC-2019-E	K387	136.333	148	79	44.111	5.444	5.333	17.867	1.5	64.5	24.084	8.833	16	13.557	33	37.21	7.12	3.29
SC-2019-E	K388	136.333	148	89.5	34.625	5	4.556	18.983	1.633	66.167	25.755	9.544	17.333	16	48	30.59	6.38	3
SC-2019-E	K389	137.667	149.667	84.714	32.5	3.75	3.75	18	1.817	34.2	27.837	9.8	17.667	14.835	38.333	41.04	6.635	3.245
SC-2019-E	K39	167.333	177	103.333	42.667	8.889	7.875	21.9101	1.71137	47.1777	31.578	11.467	17.667	14.333	43	29.485	6.148	2.8
SC-2019-E	K390	140.333	151.333	104.333	42.333	5	5	22.48	1.8	33.667	34.63	11.662	19	17.663	53	44.935	6.813	3.263
SC-2019-E	K391	139.333	149.333	85.222	32.875	6.111	6	19.283	1.733	59.833	28.94	10.956	15.333	12.33	40.333	43.16	6.845	3.325
SC-2019-E	K392	145	156	83.111	32.444	5	4.556	18.5	1.717	101.333	26.653	10.414	15	15	45	40.03	6.66	3.35
SC-2019-E	K393	145.667	156	84.667	32.778	9.667	9.444	19.767	1.65	80.167	28.088	9.144	19.667	14.165	37.667	41.74	6.905	3.305
SC-2019-E	K394	146.333	156	88.889	36	6.444	5.667	17.8	1.967	34.2	29.882	11.133	17.667	14.67	44	36.55	6.37	3.13
SC-2019-E	K395	144.333	153.667	74.375	36.667	4.889	4.778	22.233	2.083	48.167	38.737	9.644	15.5	14.335	43	32.595	6.84	3.01
SC-2019-E	K396	145.667	156	87.444	32.111	6.111	6.111	17.517	1.617	28.167	24.76	10.967	19	16.557	49.667	33.45	6.17	3.1
SC-2019-E	K397	143	151.333	84.571	41.333	6.333	6.111	18.983	2.1	28.833	29.78	10.467	16	15.443	46.333	33.4	6.38	2.885
SC-2019-E	K398	144.333	154	80.333	32	5.556	5.556	18.467	2.1	30.6	32.203	11.767	19	18.67	63.5	38.73	6.13	3.16
SC-2019-E	K399	136	147.333	75.444	37.333	4.571	4.286	20.017	1.967	40.2	33.615	10.033	15	11.665	35	29.5	6.68	3.17
SC-2019-E	K4	151	160.333	138.25	54.125	13.111	12.556	21.843	1.929	37.4	39.398	14.167	19.333	13.335	33.667	44.893	7.035	3.29
SC-2019-E	K40	152	162.333	83.875	32.125	9.111	8.889	24.05	1.5	34.333	30.09	11.011	14	14.3094	25.667	25.397	6.533	2.73
SC-2019-E	K400	151	159.333	109.125	43.375	8.556	8.222	26.65	1.533	17.833	33.995	8.211	20.5	16.67	40	31.21	5.72	2.91
SC-2019-E	K401	154	161.667	67.667	25.778	5.667	5.444	17.525	1.95	42.5	31.852	8.7	19.333	14.557	43.667	52.465	6.89	3.505
SC-2019-E	K402	151.667	161.333	68	21.667	6.25	6	15.625	2.067	23.25	24.352	7.644	18	16.5	41	32.49	5.39	3.28
SC-2019-E	K403	147.667	158.667	80	31.625	5.556	5.444	24.033	1.85	105	34.03	10.589	18.333	16.33	22	35.37	7.64	3.06
SC-2019-E	K404	142	152	82.111	32.556	4.889	4	16.8	1.85	43.75	25.112	10.6	16	12.5	32.667	44.715	6.865	3.31
SC-2019-E	K405	133.667	147.333	93.667	35.375	5.889	5.444	18.725	1.75	108.5	23.695	9.822	17.667	17.665	53	38.69	6.585	3.275
SC-2019-E	K406	133.667	147	94.222	43.889	4.556	4.556	17.575	1.775	108.25	29.008	10.213	18	16.83	53	33.35	6.72	3.15
SC-2019-E	K407	140.333	150.333	77.889	34.556	6.444	5.778	23.725	1.975	37.5	35.946	10.189	17	15.5	46.5	34.7	6.45	3.05
SC-2019-E	K41	147.667	159	69.667	27.111	5.75	5.375	19.6	2.05	29.833	33.472	10.567	18	15.443	46.333	21.4	6.365	2.855
SC-2019-E	K42	154.333	161.667	110.556	41.778	11.889	10.444	19.633	1.583	32.667	25.532	7.912	16.667	13.223	39.667	32.067	6.27	3.017
SC-2019-E	K43	152	161	95.444	41.125	8.778	8	17.05	1.45	31.333	21.832	8.433	14.667	13.223	39.667	33.33	6.37	3.06
SC-2019-E	K44	147.667	158.667	82	30.125	11.333	10.667	19.825	2.1	28.6	34.823	10.044	14.5	12.67	34	22.445	6.28	2.83
SC-2019-E	K45	154.333	162	91.778	30.222	6.875	6.889	19.683	1.583	26.5	25.88	8.222	18	17.777	53.333	35.258	6.173	3.193
SC-2019-E	K46	166	178.333	111.5	44.778	11.333	9.333	28.8	1.8	25	43.3	15.178	20	15.663	47	17.693	6.023	2.47
SC-2019-E	K47	146	155.667	77.75	25.778	6	5.375	15.067	1.78	35.167	23.492	10.622	18.667	15	45	43.735	6.987	3.237
SC-2019-E	K48	147	158.333	96.571	37.375	5.556	5.556	23.967	2.117	33.667	43.17	14.933	20.667	17.887	53.667	29.32	6.443	2.997
SC-2019-E	K49	146.667	158.667	76	29.222	7.444	5.667	21.017	1.86	36.5	29.575	9.613	19	18	38.5	29.115	6.365	3.065
SC-2019-E	K5	160	168.667	140	58.889	13.25	11.125	27.44	1.38	21.8	31.79	12.756	19.667	18.67	43.667	24.09	6.427	2.703
SC-2019-E	K50	138	150.333	77.889	36.625	4.889	4.667	20.15	1.98	73	35.097	9.489	21	20.557	61.667	31.72	6.385	3.085
SC-2019-E	K51	168.333	178	126.389	39.429	14.889	8.167	27.6477	1.55893	38.6009	37.0683	14.022	15.5	13.67	35.5	12.327	5.83	2.267
SC-2019-E	K52	135.333	147.667	66.8	29.714	7	6.111	17.317	2.12	37	31.288	10.257	17	14	48.5	22.785	6.31	2.697
SC-2019-E	K53	146.333	158.333	101.111	40.25	9.25	8.889	23.15	2.15	40	41.915	11.311	14.667	10.83	29.667	36.08	6.56	3.22
SC-2019-E	K54	156.667	164	103.929	39.222	11.875	11.111	20	1.583	30.5	26.528	9.637	20	20	24	26.37	6.013	2.803
SC-2019-E	K55	146.333	158	128.857	45.125	9	8.875	18.65	1.6	74	22.778	11.722	17.352	15.5384	49	28.633	6.167	3.023
SC-2019-E	K56	146	157.667	77.444	21.889	5.625	5.375	13.75	1.933	15.6	22.295	10.211	19.5	19.165	48	31.665	6.025	3.025
SC-2019-E	K57	156.333	164.333	114.222	45.111	6.778	5.625	22.02	1.7	30.833	30.608	10.629	20	17	51	24.027	6.107	2.87
SC-2019-E	K58	145.667	158	75.875	24.143	7.111	6.889	16.417	1.94	31.167	25.63	10.856	19.7032	15.9916	39	30.865	6.337	2.92
SC-2019-E	K59	151.333	161	73.571	25.875	4	3.222	14.86	1.667	42.75	19.112	9.656	19	14	42	26.34	5.97	3
SC-2019-E	K6	134.333	145.667	124.444	55.278	8.667	7	17.983	1.383	82.75	20.717	11.589	16	14.22	42.667	32.352	6.487	2.973
SC-2019-E	K60	142.667	157.667	66	20.556	4.25	4.444	12.517	1.6	63.4	16.875	8.256	18.5034	14.7841	38.9939	24.49	6.3	2.85
SC-2019-E	K61	153.667	161.667	98.125	41.111	6.125	5.25	26.95	2.125	38	47.153	7.725	17	14.33	43	29.765	6.28	3.075
SC-2019-E	K62	144	155.667	117.571	49.333	4	3.429	21.24	1.967	42.5	34.052	12.967	19	15.443	46.333	31.495	6.43	3.053
SC-2019-E	K63	146.667	157.667	79.111	28	6.778	6.778	21.56	2	44.667	36.338	10.189	16	15.33	46	30.6	6.49	3.02
SC-2019-E	K64	134.333	147	85.778	30.556	6.222	5.625	17.017	1.883	40.5	26.737	10.175	17	13.96	21	34.44	6.83	3.23
SC-2019-E	K65	150.667	159	97	38.556	7	6.429	24.017	2.583	105.25	51.433	10.213	18.333	16.997	41.5	37.492	6.187	3.237
SC-2019-E	K66	136.667	149.333	78.667	32	6.25	5.143	20.783	2.317	87	40.385	11.722	18	15.557	51.5	39.19	7.11	3.2
SC-2019-E	K67	142.333	152.667	101	42	7.778	7.444	19.833	2.367	85	38.97	10.744	21.5	20.33	61	28.545	6.22	3.025
SC-2019-E	K68	136	152.333	73.444	27.333	7.333	6.556	16.667	2.183	24.667	30.613	9.644	18.333	16.5	40	37.29	6.39	3.283
SC-2019-E	K69	145	155.333	91.556	34.444	8.556	7.778	19.783	1.917	29.333	31.618	8.975	19.333	14	42	33.71	7.087	3.263
SC-2019-E	K7	144	155.667	106.875	54.944	9.889	9.111	16.267	1.717	59.333	23.317	10.611	20.667	14.447	43.333	35.58	6.39	3.17
SC-2019-E	K70	134.667	158	82.111	27.611	5	4.167	11.12	1.42	65.5	12.268	10.037	18.667	16.17	42.333	25.805	6.833	2.81
SC-2019-E	K71	149.333	160.667	77.312	26.444	5.778	5.444	20.567	2.38	35.5	39.687	8.856	18.7433	15.7108	21	40.52	6.465	3.505
SC-2019-E	K72	132.667	144.333	88	40.25	5.889	5.625	17.24	1.9	81	27.222	8.456	19	18.67	64.5	35.037	6.273	3.193
SC-2019-E	K73	143.667	157.667	72.25	23.222	3.571	3.625	14.75	1.95	33	24.193	10.8	19.667	17.22	47.5	43.743	6.377	3.407
SC-2019-E	K74	157	163.667	127.125	53.5	8.857	7.857	23.3	1.54	30.4	28.628	10.25	19	15.447	46.333	40.293	6.645	3.197
SC-2019-E	K75	160	168	143.4	56.111	6.444	5.556	27.75	2.133	26.25	55.243	8.838	17	14.5	38.333	32.2	6.743	2.963
SC-2019-E	K76	159	167	108.111	45.444	8.111	7.556	22.683	1.683	30.667	31.57	10.256	17.5326	15.5447	55	32.345	6.037	2.883
SC-2019-E	K77	160	169.5	118	50	9.5	6.875	23.8	1.75	28.5	34.615	11.48	17	15.5	46.5	25.77	6.283	2.85
SC-2019-E	K78	161	168.667	118.875	52.5	8.667	7.889	29.7	1.7	19	42.04	13.075	18.5	18.165	54.5	24.845	5.913	2.587
SC-2019-E	K79	143.333	152.333	102.571	47.778	6.5	6.375	23.35	1.625	36.5	31.423	10.543	16.1251	13.7065	40	35.665	6.38	3.185
SC-2019-E	K8	167	176.667	134.375	57.667	10.889	9.444	31.65	1.85	19.5	48.58	8.325	23.333	17.223	48	25.502	6.265	2.752
SC-2019-E	K80	145.667	156	121.222	54.222	7.222	6.375	17.133	1.717	56.333	24.733	10.389	18	16	48	35.003	6.27	3.147
SC-2019-E	K81	157.667	166.333	118.111	58.222	6.889	6.111	20.4	1.85	29	31.335	8.8	20.333	19.89	59.667	28.88	7.187	2.73
SC-2019-E	K82	151.333	158.333	134.75	55.889	9	8.333	27.233	2.25	24.667	59.6	11.378	17.667	12.335	34.667	20.563	6.037	2.64
SC-2019-E	K83	160.667	170.667	113.286	56.857	6	5	28.025	1.625	23	37.58	10.589	21	19.67	47.5	31.3	6.763	2.817
SC-2019-E	K84	161.667	171	132	61.571	12.5	11	28.975	1.6	17.75	39.692	10.3	16.667	14.335	37.333	30.617	6.353	2.84
SC-2019-E	K85	166.333	174	127.444	48.111	11.125	9.625	27.9627	1.52419	34.0554	37.3454	13.489	18.333	12.165	32	14.927	5.797	2.6
SC-2019-E	K86	134.667	153	73.8	43.857	7.889	6.667	23.567	1.525	53.833	29.937	10.633	18.5	13.165	39.5	23.59	6.36	2.78
SC-2019-E	K87	141.667	152.667	109.444	49.222	8.125	8.556	23.9	2.05	52.5	41.547	10.386	16.333	15	50	31.845	6.585	3.175
SC-2019-E	K88	149	157	104	46.571	5.857	5.286	18.6	1.567	23.833	25.983	9.789	12.333	12	27.333	32.15	7.305	3.01
SC-2019-E	K89	160.333	168.333	128.167	47.444	14.778	12	22.7833	1.50584	41.5169	32.6397	8.863	19	13.335	40	21.775	6.7	2.575
SC-2019-E	K9	168	178.333	135.812	57.111	16.556	13.714	27.65	1.2	15	27.85	12.356	15.333	14	23	24.04	6.797	2.627
SC-2019-E	K90	157	164.667	166	55.5	10.667	10	27.65	1.775	17.5	41.68	11.5	19.667	17	51	27.87	6.71	2.763
SC-2019-E	K91	157	164.333	141.571	58.125	14.889	14.444	27.25	1.7	22.167	38.46	11.9	18.667	17.333	52	33.7	6.582	2.853
SC-2019-E	K92	145.667	156	131.8	45.889	16.667	13.75	18.583	1.633	36.25	25.548	11.3	16.5	14.552	27	27.51	6.765	3.03
SC-2019-E	K93	160.333	168	110.889	41.889	10.778	9.778	24.7	1.3	24.75	27.78	10.622	16	14.4867	27	17.93	5.393	2.447
SC-2019-E	K94	146.667	156.667	125.444	57.375	15.111	11.125	22.217	1.833	23.167	34.508	13.956	18.667	15.667	47	36.81	6.913	3.07
SC-2019-E	K95	163.667	172.333	120.444	46.222	13.667	12.444	25.85	1.625	14.75	35.092	11.778	16.667	13	35.333	25.06	6.7	2.55
SC-2019-E	K96	150	159.333	71.778	25.25	6.375	7.111	19.517	1.9	29.167	27.294	10.733	21	17.67	53	40.433	6.617	3.49
SC-2019-E	K97	147	158.667	60.556	22	5.25	5	17.817	2.167	33.2	32.365	10.075	17.333	16.835	35	37.23	6.53	3.267
SC-2019-E	K98	146	158.333	68.111	24.143	4.375	4	12.78	2.2	28	22.634	10.278	19	17.33	43.667	42.393	6.953	3.627
SC-2019-E	K99	146	158.333	72.667	24.444	7.333	7.111	15.617	1.95	26.167	25.463	9.189	18.667	12.11	36.333	32.145	6.133	2.893
SC-2021-E	K1	NA	NA	64.167	21.2	NA	NA	NA	NA	NA	NA	NA	22.4	21.4	65.5	39.7	6.46	2.93
SC-2021-E	K10	NA	NA	117.333	50.833	NA	NA	NA	NA	NA	NA	NA	19.2	18	33.6	11.96	7.02	2.38
SC-2021-E	K100	NA	NA	73.167	31.833	NA	NA	NA	NA	NA	NA	NA	20.25	18.25	40.75	42.71	6.24	2.53
SC-2021-E	K101	NA	NA	70	20.5	NA	NA	NA	NA	NA	NA	NA	20.2	19.2	59	46.42	6.59	2.84
SC-2021-E	K102	NA	NA	63.667	24.167	NA	NA	NA	NA	NA	NA	NA	24.6	23.4	47	28.14	5.78	2.31
SC-2021-E	K103	NA	NA	59.667	20.333	NA	NA	NA	NA	NA	NA	NA	22.4	20.2	49.6	50.89	6.13	3.14
SC-2021-E	K104	NA	NA	64.667	20.167	NA	NA	NA	NA	NA	NA	NA	19.333	17.333	38	33.61	6.27	2.64
SC-2021-E	K105	NA	NA	77.333	27	NA	NA	NA	NA	NA	NA	NA	20	18.8	44	39.62	6.92	2.87
SC-2021-E	K106	NA	NA	63.167	21.667	NA	NA	NA	NA	NA	NA	NA	19.2	18.4	52.4	49.1	6.64513	3.19762
SC-2021-E	K107	NA	NA	74	23.5	NA	NA	NA	NA	NA	NA	NA	24.5	23	60.5	43.65	5.89664	3.01651
SC-2021-E	K108	NA	NA	70.333	24.833	NA	NA	NA	NA	NA	NA	NA	22.8	20.6	57	43.55	6.39	3.23
SC-2021-E	K109	NA	NA	73.4329	25.8059	NA	NA	NA	NA	NA	NA	NA	20.9773	19.7133	53.5666	46.37	6.36869	4.77153
SC-2021-E	K11	NA	NA	110.833	47	NA	NA	NA	NA	NA	NA	NA	20.25	19.75	49.4	20.5	6.32	2.9
SC-2021-E	K110	NA	NA	64.333	21.333	NA	NA	NA	NA	NA	NA	NA	22.2	21.2	53	42.73	5.61	2.51
SC-2021-E	K111	NA	NA	86.333	34.333	NA	NA	NA	NA	NA	NA	NA	21	19.6	57.2	38.52	7.47	3.34
SC-2021-E	K112	NA	NA	85.017	26.667	NA	NA	NA	NA	NA	NA	NA	22	21.2	54.75	48.04	6.75	3
SC-2021-E	K113	NA	NA	74.333	23	NA	NA	NA	NA	NA	NA	NA	21.6	20.8	51.75	39.02	5.82	2.72
SC-2021-E	K114	NA	NA	68	22.5	NA	NA	NA	NA	NA	NA	NA	26.2	24.2	67.2	34.78	5.97	3.1
SC-2021-E	K115	NA	NA	72.333	22.5	NA	NA	NA	NA	NA	NA	NA	23	23	70.5	41.99	6.23	3.02
SC-2021-E	K116	NA	NA	79.333	20.333	NA	NA	NA	NA	NA	NA	NA	22.8	21.4	50.4	41.27	6.85285	3.078
SC-2021-E	K117	NA	NA	71	22.5	NA	NA	NA	NA	NA	NA	NA	22.25	20	56.5	45.37	6.37919	3.06222
SC-2021-E	K118	NA	NA	75.667	20.167	NA	NA	NA	NA	NA	NA	NA	20.6	17.6	36	46.96	6.97	3.45
SC-2021-E	K119	NA	NA	73.167	21.667	NA	NA	NA	NA	NA	NA	NA	24	22	48	42.69	6.9	3.44
SC-2021-E	K12	NA	NA	118.333	48	NA	NA	NA	NA	NA	NA	NA	21	19	36	36.33	6.57	3.25
SC-2021-E	K120	NA	NA	120.167	56	NA	NA	NA	NA	NA	NA	NA	25.5	23.8	64.4	19.14	5.72	2.63
SC-2021-E	K121	NA	NA	149.167	69	NA	NA	NA	NA	NA	NA	NA	25	20.4	39.6	41.17	5.78	2.15
SC-2021-E	K122	NA	NA	69.833	23.167	NA	NA	NA	NA	NA	NA	NA	22	19.333	46.75	39.26	5.73	2.7
SC-2021-E	K123	NA	NA	82.833	28.167	NA	NA	NA	NA	NA	NA	NA	21.4	21.2	59.4	42.45	6.69	3.31
SC-2021-E	K124	NA	NA	79.667	26.667	NA	NA	NA	NA	NA	NA	NA	21	20	63.2	45.67	6.46	3.31
SC-2021-E	K125	NA	NA	74.667	22.833	NA	NA	NA	NA	NA	NA	NA	20	19.75	52.5	52.91	7.27	3.61
SC-2021-E	K126	NA	NA	76.333	29.167	NA	NA	NA	NA	NA	NA	NA	21.2	19.4	45	51.77	6.82	2.79
SC-2021-E	K127	NA	NA	68	24.167	NA	NA	NA	NA	NA	NA	NA	21.8645	21.3714	51.0751	39.94	6.2125	2.92768
SC-2021-E	K128	NA	NA	64.333	26	NA	NA	NA	NA	NA	NA	NA	21.8	20.2	60	46.06	6.76631	2.95827
SC-2021-E	K129	NA	NA	76.333	24.167	NA	NA	NA	NA	NA	NA	NA	22	20.25	62.5	50.99	6.71352	3.16689
SC-2021-E	K13	NA	NA	124.667	47	NA	NA	NA	NA	NA	NA	NA	21	17.8	41	23.05	5.6	2.26
SC-2021-E	K130	NA	NA	69.167	26.167	NA	NA	NA	NA	NA	NA	NA	17	16	48.8	25.99	6.72	3.1
SC-2021-E	K131	NA	NA	68	27	NA	NA	NA	NA	NA	NA	NA	19.2	17	46	27.03	6.69	3.07
SC-2021-E	K132	NA	NA	65.333	24	NA	NA	NA	NA	NA	NA	NA	19.75	19.25	57.5	39.01	7.58	3.44
SC-2021-E	K133	NA	NA	64.167	24	NA	NA	NA	NA	NA	NA	NA	22.4	21.4	59.2	32.95	5.96	2.88
SC-2021-E	K134	NA	NA	71.333	20.667	NA	NA	NA	NA	NA	NA	NA	22.6	20.8	51.25	42.41	6.52	3.09
SC-2021-E	K135	NA	NA	72.667	24	NA	NA	NA	NA	NA	NA	NA	21.25	18	50	42.31	6.33	3.38
SC-2021-E	K136	NA	NA	71.667	25	NA	NA	NA	NA	NA	NA	NA	18.2	16.6	42.4	47.16	6.38	3.14
SC-2021-E	K137	NA	NA	67.167	24	NA	NA	NA	NA	NA	NA	NA	19.6	19.2	57.333	42.96	5.84	2.78
SC-2021-E	K138	NA	NA	72.333	29	NA	NA	NA	NA	NA	NA	NA	22	20.5	52.4	30.03	6.56	2.71
SC-2021-E	K139	NA	NA	65.833	38.333	NA	NA	NA	NA	NA	NA	NA	19.5	17.6	52.2	40.64	6.52	3.4
SC-2021-E	K14	NA	NA	119.833	50.667	NA	NA	NA	NA	NA	NA	NA	18.6	16.4	33.667	38.68	6.32	2.73
SC-2021-E	K140	NA	NA	67.667	22	NA	NA	NA	NA	NA	NA	NA	18.75	16.5	44.667	34.57	6.44	3.02
SC-2021-E	K141	NA	NA	66	18.833	NA	NA	NA	NA	NA	NA	NA	20.333	19.4	55.333	34.99	6.32	3.12
SC-2021-E	K142	NA	NA	65.5	24	NA	NA	NA	NA	NA	NA	NA	23.6	22	55.75	36.52	6.42	3.73
SC-2021-E	K143	NA	NA	67.833	24.5	NA	NA	NA	NA	NA	NA	NA	20.2	18.8	52	46.2	6.08	2.69
SC-2021-E	K144	NA	NA	69.333	22.5	NA	NA	NA	NA	NA	NA	NA	21.4	19.8	55.6	46.5	5.96	3.02
SC-2021-E	K145	NA	NA	64.5	24.667	NA	NA	NA	NA	NA	NA	NA	21.25	19.5	51	54.14	7.21	3.56
SC-2021-E	K146	NA	NA	87.167	31	NA	NA	NA	NA	NA	NA	NA	22.2	21.75	58	26.77	6.04	3.13
SC-2021-E	K147	NA	NA	85.333	31.167	NA	NA	NA	NA	NA	NA	NA	21.75	21.75	78.8	32.07	7.14	3.46
SC-2021-E	K148	NA	NA	78.833	24.5	NA	NA	NA	NA	NA	NA	NA	19.4	18	40	56.52	7.19	3.41
SC-2021-E	K149	NA	NA	67.833	21	NA	NA	NA	NA	NA	NA	NA	19.333	17	60	41.05	6.02	2.98
SC-2021-E	K15	NA	NA	127.167	47	NA	NA	NA	NA	NA	NA	NA	20	18	35.6	43.2	6.9	3.43
SC-2021-E	K150	NA	NA	153.833	53	NA	NA	NA	NA	NA	NA	NA	22	17	46.75	14.88	6.50344	2.82605
SC-2021-E	K151	NA	NA	73.833	26.167	NA	NA	NA	NA	NA	NA	NA	21.4	19.4	67.5	36.08	5.77	2.94
SC-2021-E	K152	NA	NA	76.5	27.5	NA	NA	NA	NA	NA	NA	NA	23	21.667	70	35.85	6.01	3.03
SC-2021-E	K153	NA	NA	78.667	26.833	NA	NA	NA	NA	NA	NA	NA	19.4	18.333	41.333	42.85	6.75	3.08
SC-2021-E	K154	NA	NA	73.833	27.667	NA	NA	NA	NA	NA	NA	NA	21	20	52	49.59	3.66	1.64
SC-2021-E	K155	NA	NA	93.667	35	NA	NA	NA	NA	NA	NA	NA	30.8	28.8	74.8	24.81	7.07	3.02
SC-2021-E	K156	NA	NA	62.833	18	NA	NA	NA	NA	NA	NA	NA	20	18.25	34	41.97	6.33	2.95
SC-2021-E	K157	NA	NA	71.5	25.5	NA	NA	NA	NA	NA	NA	NA	19.8	19.6	52	50.63	6.64	3.01
SC-2021-E	K158	NA	NA	79.167	25.5	NA	NA	NA	NA	NA	NA	NA	19.8	17.8	50	49.05	7.09	3.36
SC-2021-E	K159	NA	NA	74	27.667	NA	NA	NA	NA	NA	NA	NA	20.6	20	61.333	41.4	5.98	3.01
SC-2021-E	K16	NA	NA	135.5	51.667	NA	NA	NA	NA	NA	NA	NA	22	21	43.0257	29.53	7.52	2.78
SC-2021-E	K160	NA	NA	73.833	27.333	NA	NA	NA	NA	NA	NA	NA	21.4	19.6	64.5	42.31	6.01	3.35
SC-2021-E	K161	NA	NA	75.5	28.167	NA	NA	NA	NA	NA	NA	NA	18	17	37	38.24	6.65	2.5
SC-2021-E	K162	NA	NA	79.167	27	NA	NA	NA	NA	NA	NA	NA	18.25	17	47.333	44.31	6.33	2.61
SC-2021-E	K163	NA	NA	75	23.167	NA	NA	NA	NA	NA	NA	NA	20.4	19	41.5	30.16	6.26	2.72
SC-2021-E	K164	NA	NA	107.667	43.5	NA	NA	NA	NA	NA	NA	NA	21	19.25	62	36.82	6.31	3.44
SC-2021-E	K165	NA	NA	72.333	28.333	NA	NA	NA	NA	NA	NA	NA	19.667	19.75	41.5	52.46	7.43	2.77
SC-2021-E	K166	NA	NA	77.333	25.667	NA	NA	NA	NA	NA	NA	NA	18.6	17.6	46.8	49.25	6.98	3.15
SC-2021-E	K167	NA	NA	72	24.167	NA	NA	NA	NA	NA	NA	NA	21.5	19.75	60.4	41.0535	6.81473	3.18905
SC-2021-E	K168	NA	NA	75.833	23.833	NA	NA	NA	NA	NA	NA	NA	18.4	17	44.333	45.59	6.83	2.96
SC-2021-E	K169	NA	NA	72	28.667	NA	NA	NA	NA	NA	NA	NA	23.2	22	34	57.13	6.62295	3.04226
SC-2021-E	K17	NA	NA	124.833	47.333	NA	NA	NA	NA	NA	NA	NA	18.8	16.8	40.6	41.01	6.59	2.56
SC-2021-E	K170	NA	NA	78.5	29.333	NA	NA	NA	NA	NA	NA	NA	19.8	21	55.5	40.15	7.05	3.16
SC-2021-E	K171	NA	NA	78.167	30.333	NA	NA	NA	NA	NA	NA	NA	19.6	18.8	53.5	41.85	6.86	3.15
SC-2021-E	K172	NA	NA	82.3001	26.5096	NA	NA	NA	NA	NA	NA	NA	20.9886	19.6895	55.8106	32.1	6.48969	3.17828
SC-2021-E	K173	NA	NA	89.667	29	NA	NA	NA	NA	NA	NA	NA	20.8	19	58.25	34.76	7.37	3.22
SC-2021-E	K174	NA	NA	71.5	26.667	NA	NA	NA	NA	NA	NA	NA	22	20	60.6	39.01	6.36	3.1
SC-2021-E	K175	NA	NA	86	30.167	NA	NA	NA	NA	NA	NA	NA	21.6	21	75.5	48.38	6.8	3.24
SC-2021-E	K176	NA	NA	70	21.833	NA	NA	NA	NA	NA	NA	NA	24	23.2	72.667	34.97	5.67	2.43
SC-2021-E	K177	NA	NA	75.333	29.833	NA	NA	NA	NA	NA	NA	NA	21.6	19.4	58.5	40.85	6.87	3.1
SC-2021-E	K178	NA	NA	77.333	26.833	NA	NA	NA	NA	NA	NA	NA	21.2	19.4	53.4	37.01	6.44	2.93
SC-2021-E	K179	NA	NA	71.833	22.167	NA	NA	NA	NA	NA	NA	NA	20.4	19	56	44.89	5.5	2.64
SC-2021-E	K18	NA	NA	114	44.667	NA	NA	NA	NA	NA	NA	NA	19.8	18	40	41.5	6.88	2.91
SC-2021-E	K180	NA	NA	92.833	34.667	NA	NA	NA	NA	NA	NA	NA	22	21	59.2	58.16	7.34	3.34
SC-2021-E	K181	NA	NA	72.5	29.333	NA	NA	NA	NA	NA	NA	NA	23	23	68.4	35.47	6.77	2.69
SC-2021-E	K182	NA	NA	72.667	24.833	NA	NA	NA	NA	NA	NA	NA	23	20.6	58.4	44.33	7.08	3.2
SC-2021-E	K183	NA	NA	80.833	30.333	NA	NA	NA	NA	NA	NA	NA	22.667	20.667	44.333	38.26	7	2.7
SC-2021-E	K184	NA	NA	76	31.667	NA	NA	NA	NA	NA	NA	NA	21.6	20.2	38.5	53.97	7.13361	3.25433
SC-2021-E	K185	NA	NA	82	29	NA	NA	NA	NA	NA	NA	NA	23.333	22.4	78.333	53.21	7.04	3.32
SC-2021-E	K186	NA	NA	77.667	25	NA	NA	NA	NA	NA	NA	NA	20.2	18	45.6	42.98	6.37	2.9
SC-2021-E	K187	NA	NA	69.5	32	NA	NA	NA	NA	NA	NA	NA	19.4	17.8	54.4	39.25	7.18	3.62
SC-2021-E	K188	NA	NA	80	29.167	NA	NA	NA	NA	NA	NA	NA	21	20.2	58	40.34	7.84	3.22
SC-2021-E	K189	NA	NA	79.333	23.167	NA	NA	NA	NA	NA	NA	NA	21	19	31.2	44.65	5.91	2.7
SC-2021-E	K19	NA	NA	117.333	60	NA	NA	NA	NA	NA	NA	NA	18.8	16.4	30.8	27.59	6.8	2.9
SC-2021-E	K190	NA	NA	79.5	24.5	NA	NA	NA	NA	NA	NA	NA	24.4	21.8	57.2	45.4	6.72	2.95
SC-2021-E	K191	NA	NA	79.5669	26.69	NA	NA	NA	NA	NA	NA	NA	20	19.25	57.2	41.13	6.44	3.08
SC-2021-E	K192	NA	NA	72.8928	25.9316	NA	NA	NA	NA	NA	NA	NA	22	21.75	64.5	51.88	6.64	3.1
SC-2021-E	K193	NA	NA	57.667	19.5	NA	NA	NA	NA	NA	NA	NA	23.4	22.4	57.25	42.25	6.59	3.04
SC-2021-E	K194	NA	NA	82.667	22.5	NA	NA	NA	NA	NA	NA	NA	21	19.2	60.5	46.23	7.38	3.28
SC-2021-E	K195	NA	NA	82.3271	24.8356	NA	NA	NA	NA	NA	NA	NA	21.637	20.9583	56.868	39.9311	7.42962	3.16092
SC-2021-E	K196	NA	NA	84.7117	24.4908	NA	NA	NA	NA	NA	NA	NA	19.4758	18.0857	52.0197	42.6269	6.71531	3.17697
SC-2021-E	K197	NA	NA	82.276	27.1843	NA	NA	NA	NA	NA	NA	NA	24.2	22.4	55.8	38.6495	6.5	3.03
SC-2021-E	K198	NA	NA	80.167	30.167	NA	NA	NA	NA	NA	NA	NA	20.8	20	73.5	34.76	6.97	3.18
SC-2021-E	K199	NA	NA	76.333	31.333	NA	NA	NA	NA	NA	NA	NA	20.6	19.6	57.8	34.91	7.5	3.19
SC-2021-E	K2	NA	NA	107.667	47.567	NA	NA	NA	NA	NA	NA	NA	21.5	19.6	33.6	26.69	6.77537	2.88133
SC-2021-E	K20	NA	NA	120.667	45.833	NA	NA	NA	NA	NA	NA	NA	22.5	19.6	48	42.97	6.94	2.86
SC-2021-E	K200	NA	NA	76.667	25.333	NA	NA	NA	NA	NA	NA	NA	19.8	18.2	39.333	50.92	3.71	1.63
SC-2021-E	K201	NA	NA	79	22.5	NA	NA	NA	NA	NA	NA	NA	21	19.333	51.5	37.0149	5.9	2.86
SC-2021-E	K202	NA	NA	75	21.5	NA	NA	NA	NA	NA	NA	NA	20	20.2	34.667	38.6482	6.33	2.99
SC-2021-E	K203	NA	NA	73.167	26.333	NA	NA	NA	NA	NA	NA	NA	23.6	21.2	58.75	35.29	7.24	2.89
SC-2021-E	K204	NA	NA	143.333	58.167	NA	NA	NA	NA	NA	NA	NA	23.2	22.2	48.8	25.53	6.97	2.65
SC-2021-E	K205	NA	NA	80.833	31	NA	NA	NA	NA	NA	NA	NA	20	18.8	39	48.64	6.3	2.77
SC-2021-E	K206	NA	NA	84.6805	26.3782	NA	NA	NA	NA	NA	NA	NA	21.7264	20.5187	52.4787	38.5565	6.80349	3.05789
SC-2021-E	K207	NA	NA	90.0315	35.4251	NA	NA	NA	NA	NA	NA	NA	21.194	20.0229	58.9173	39.3571	6.39135	3.08662
SC-2021-E	K208	NA	NA	73.833	26.333	NA	NA	NA	NA	NA	NA	NA	19	18.6	55.5	27.59	6.41	3.12
SC-2021-E	K209	NA	NA	64.667	23	NA	NA	NA	NA	NA	NA	NA	16.2	16.2	32.8	41.12	6.22	2.68
SC-2021-E	K21	NA	NA	139.667	67.067	NA	NA	NA	NA	NA	NA	NA	24	23	47	23.25	6.70281	2.93298
SC-2021-E	K210	NA	NA	83.6639	30.6572	NA	NA	NA	NA	NA	NA	NA	22.4797	20.4042	53.5641	39.2627	6.4532	3.07249
SC-2021-E	K211	NA	NA	92.9925	28.595	NA	NA	NA	NA	NA	NA	NA	20.7022	19.2785	56.986	40.9032	6.6316	3.37749
SC-2021-E	K212	NA	NA	77.0339	31.8931	NA	NA	NA	NA	NA	NA	NA	19.1034	18.086	51.2337	38.1711	6.96969	2.99352
SC-2021-E	K213	NA	NA	78.833	31.167	NA	NA	NA	NA	NA	NA	NA	18	17	38	49.01	7.54	3.38
SC-2021-E	K214	NA	NA	74.5	26.5	NA	NA	NA	NA	NA	NA	NA	19.8	18.8	46.5	37.6	6.95	3.22
SC-2021-E	K215	NA	NA	82.5	29.667	NA	NA	NA	NA	NA	NA	NA	22	20.6	46.5	36.93	6.6	2.86
SC-2021-E	K216	NA	NA	83.4239	31.1273	NA	NA	NA	NA	NA	NA	NA	20.5	20.5	62.8	30.98	6.36	2.83
SC-2021-E	K217	NA	NA	81.5542	31.2546	NA	NA	NA	NA	NA	NA	NA	19.9693	18.9964	50.9255	40.6518	6.3516	3.15992
SC-2021-E	K218	NA	NA	70.5416	27.4741	NA	NA	NA	NA	NA	NA	NA	20.3671	18.967	54.0952	37.8463	6.35902	3.03547
SC-2021-E	K219	NA	NA	92.5	36.333	NA	NA	NA	NA	NA	NA	NA	21.2	21.2	82.4	40.71	6.73	2.92
SC-2021-E	K22	NA	NA	139.167	67.5	NA	NA	NA	NA	NA	NA	NA	22	21.8	44	26.15	7.18	2.87
SC-2021-E	K220	NA	NA	53.5	19.333	NA	NA	NA	NA	NA	NA	NA	20.8	19.2	42.8	32.63	6.95	3.37
SC-2021-E	K221	NA	NA	67.5	20.5	NA	NA	NA	NA	NA	NA	NA	18	17	42	54.76	7.66	3.29
SC-2021-E	K222	NA	NA	78	30.75	NA	NA	NA	NA	NA	NA	NA	17.8	17.8	48	41.46	7.49	3.21
SC-2021-E	K223	NA	NA	86.1716	33.395	NA	NA	NA	NA	NA	NA	NA	19.2688	18.119	48.2779	40.5099	7.02364	3.1495
SC-2021-E	K224	NA	NA	88.2639	28.5367	NA	NA	NA	NA	NA	NA	NA	20.8163	19.6968	51.7897	38.2374	6.64927	3.11603
SC-2021-E	K225	NA	NA	85.2991	32.7544	NA	NA	NA	NA	NA	NA	NA	21.2406	19.5541	58.3824	39.5031	6.78621	3.10073
SC-2021-E	K226	NA	NA	74.333	27	NA	NA	NA	NA	NA	NA	NA	22.2	20.6	57.6	38.6	5.9	2.84
SC-2021-E	K227	NA	NA	74.167	28.667	NA	NA	NA	NA	NA	NA	NA	16.25	15.6	41.2	42.13	6.4	2.69
SC-2021-E	K228	NA	NA	89.5	40.333	NA	NA	NA	NA	NA	NA	NA	20	17	54	40.76	7.2	3.1
SC-2021-E	K229	NA	NA	75.667	31.667	NA	NA	NA	NA	NA	NA	NA	21.6	19.8	48	39.1	6.7	2.77
SC-2021-E	K23	NA	NA	133.667	58	NA	NA	NA	NA	NA	NA	NA	19.75	16.6	47.2	27.41	6.48024	2.77715
SC-2021-E	K230	NA	NA	76.333	29	NA	NA	NA	NA	NA	NA	NA	17.4	16.2	37	44.83	6.62	2.79
SC-2021-E	K231	NA	NA	84.333	35	NA	NA	NA	NA	NA	NA	NA	20.1	18.6	47.9	38.39	7.085	3.34
SC-2021-E	K232	NA	NA	95	40	NA	NA	NA	NA	NA	NA	NA	21.8	21.2	64.8	42.62	6.39	3.35
SC-2021-E	K233	NA	NA	76	29	NA	NA	NA	NA	NA	NA	NA	18	16	40.8	37.03	6.74	3.18
SC-2021-E	K234	NA	NA	70	27	NA	NA	NA	NA	NA	NA	NA	19.4	18.2	46.8	40.45	6.64	3.02
SC-2021-E	K235	NA	NA	84	34.167	NA	NA	NA	NA	NA	NA	NA	21.6	19.6	63	41.44	7.06	3.31
SC-2021-E	K236	NA	NA	81.8	30	NA	NA	NA	NA	NA	NA	NA	20.4	19.4	45	45.34	6.88	3.42
SC-2021-E	K237	NA	NA	86.3	35.5	NA	NA	NA	NA	NA	NA	NA	20	18.25	55.6	53.24	7.73	3.46
SC-2021-E	K238	NA	NA	77.5	32.167	NA	NA	NA	NA	NA	NA	NA	22	20	42.8	46.28	6.39	3.21
SC-2021-E	K239	NA	NA	76	29.417	NA	NA	NA	NA	NA	NA	NA	19.6	18.75	61.667	42.78	7.2	3.44
SC-2021-E	K24	NA	NA	133.667	58	NA	NA	NA	NA	NA	NA	NA	20.7994	18.5368	43.8825	31.097	7.68709	2.87316
SC-2021-E	K240	NA	NA	119.333	43.833	NA	NA	NA	NA	NA	NA	NA	23	21.4	54.5	23.38	5.97	2.6
SC-2021-E	K241	NA	NA	87.667	32.167	NA	NA	NA	NA	NA	NA	NA	19.75	16.8	48.6	21.89	6.68	3.34
SC-2021-E	K242	NA	NA	82.833	34.5	NA	NA	NA	NA	NA	NA	NA	19.5	18.5	54	46.19	6.9228	3.16124
SC-2021-E	K243	NA	NA	93.667	38	NA	NA	NA	NA	NA	NA	NA	22.25	20.4	59	39.51	6.81375	2.95957
SC-2021-E	K244	NA	NA	85	35.333	NA	NA	NA	NA	NA	NA	NA	19	17.8	51	47.8	6.8	3.18
SC-2021-E	K245	NA	NA	83.833	32.333	NA	NA	NA	NA	NA	NA	NA	21.6	19.6	50	48.37	7.08	3.51
SC-2021-E	K246	NA	NA	92.2315	34.8353	NA	NA	NA	NA	NA	NA	NA	20.5364	19.0536	50.4709	36.5349	6.35252	3.14603
SC-2021-E	K247	NA	NA	87.819	30.1959	NA	NA	NA	NA	NA	NA	NA	19.6618	18.6558	46.4201	38.2414	6.35371	3.1455
SC-2021-E	K248	NA	NA	85.8654	33.1145	NA	NA	NA	NA	NA	NA	NA	20.5596	19.2795	48.5347	39.3091	6.51403	2.94769
SC-2021-E	K249	NA	NA	77.833	27.167	NA	NA	NA	NA	NA	NA	NA	19.667	19.2	56	55.36	7.43	3.49
SC-2021-E	K25	NA	NA	142.667	64.833	NA	NA	NA	NA	NA	NA	NA	21.5	20	60	40.7605	7.0583	3.31187
SC-2021-E	K250	NA	NA	87.8128	30.6991	NA	NA	NA	NA	NA	NA	NA	18.9414	18.101	50.9738	38.4782	6.55289	3.03899
SC-2021-E	K251	NA	NA	92.833	33.833	NA	NA	NA	NA	NA	NA	NA	23	22	81	30.72	3.73	1.56
SC-2021-E	K252	NA	NA	87.667	35.667	NA	NA	NA	NA	NA	NA	NA	22.6	21.6	52.5	36.68	6.85	3.15
SC-2021-E	K253	NA	NA	81.167	32	NA	NA	NA	NA	NA	NA	NA	20.8	19.6	54	37.05	6.93	3.07
SC-2021-E	K254	NA	NA	81.667	34.5	NA	NA	NA	NA	NA	NA	NA	21.4971	19.8163	54.8621	51.96	7.00895	3.22033
SC-2021-E	K255	NA	NA	81.667	29	NA	NA	NA	NA	NA	NA	NA	20.8	17.8	58	50.62	6.67981	3.01144
SC-2021-E	K256	NA	NA	86.667	30	NA	NA	NA	NA	NA	NA	NA	20	17.8	58.333	39.07	6.25	3.13
SC-2021-E	K257	NA	NA	114.333	52.167	NA	NA	NA	NA	NA	NA	NA	15.6	13.6	39.2	37.75	6.77	3.27
SC-2021-E	K258	NA	NA	96.333	37.333	NA	NA	NA	NA	NA	NA	NA	20.6	19.6	59	37.42	7.36	3.31
SC-2021-E	K259	NA	NA	97.333	35.667	NA	NA	NA	NA	NA	NA	NA	20.4	19.8	56	22.89	7.39	3.1
SC-2021-E	K26	NA	NA	125.333	52	NA	NA	NA	NA	NA	NA	NA	16.6	14.6	28	31.89	6.12	2.62
SC-2021-E	K260	NA	NA	108.333	49.333	NA	NA	NA	NA	NA	NA	NA	22.75	21.75	71.2	41.27	7.08951	3.15705
SC-2021-E	K261	NA	NA	108.333	49.333	NA	NA	NA	NA	NA	NA	NA	24	23	60	31.5	6.80459	2.9282
SC-2021-E	K262	NA	NA	81.167	36.667	NA	NA	NA	NA	NA	NA	NA	19.4	19.75	56	41.71	5.91929	2.9489
SC-2021-E	K263	NA	NA	89	36.5	NA	NA	NA	NA	NA	NA	NA	19.4	18.4	44.5	55.57	7.38	3.08
SC-2021-E	K264	NA	NA	93	27	NA	NA	NA	NA	NA	NA	NA	19.4	17.6	44.25	27.05	5.7	2.6
SC-2021-E	K265	NA	NA	99	34.667	NA	NA	NA	NA	NA	NA	NA	20.75	20	56.6	38.32	3.61	1.55
SC-2021-E	K266	NA	NA	90.833	33.333	NA	NA	NA	NA	NA	NA	NA	19.4	19.4	65	40.22	6.26791	2.86184
SC-2021-E	K267	NA	NA	103.333	34.333	NA	NA	NA	NA	NA	NA	NA	21.2	20	59	31.63	6.56	2.94
SC-2021-E	K268	NA	NA	92.333	38.833	NA	NA	NA	NA	NA	NA	NA	21.6	20.4	61	38.06	6.83	3.42
SC-2021-E	K269	NA	NA	115.833	43.667	NA	NA	NA	NA	NA	NA	NA	22.2	20.2	53.6	33.68	6.34	2.72
SC-2021-E	K27	NA	NA	91	37	NA	NA	NA	NA	NA	NA	NA	19	18	55.5	43.4	6.78	3.2
SC-2021-E	K270	NA	NA	104.333	39	NA	NA	NA	NA	NA	NA	NA	17.8	16.2	47.6	38.68	7.00105	3.02273
SC-2021-E	K271	NA	NA	93.667	41.333	NA	NA	NA	NA	NA	NA	NA	20.8	18.6	58	43.23	6.73595	2.99744
SC-2021-E	K272	NA	NA	94	35.667	NA	NA	NA	NA	NA	NA	NA	21.2	20.75	53.6	48.44	7.19	3.37
SC-2021-E	K273	NA	NA	92.833	37.333	NA	NA	NA	NA	NA	NA	NA	20.0288	19.2651	53.9153	48.3	7.15609	3.31565
SC-2021-E	K274	NA	NA	137.667	59.333	NA	NA	NA	NA	NA	NA	NA	26.4	23	43.5	6.72	8.58	2.59
SC-2021-E	K275	NA	NA	111.667	46.833	NA	NA	NA	NA	NA	NA	NA	22	21	54.4	39.39	6.41664	2.9095
SC-2021-E	K276	NA	NA	103.667	41.167	NA	NA	NA	NA	NA	NA	NA	17.2	16.8	50.667	35.95	7.85	3.05
SC-2021-E	K277	NA	NA	75.833	25.167	NA	NA	NA	NA	NA	NA	NA	23.2	22.5	56	46.54	6.87665	3.20588
SC-2021-E	K278	NA	NA	111	39.333	NA	NA	NA	NA	NA	NA	NA	21.6	21.6	78.2	25.58	5.81	3.03
SC-2021-E	K279	NA	NA	103	38	NA	NA	NA	NA	NA	NA	NA	21.4	20.75	68	31.68	6.00787	2.82726
SC-2021-E	K28	NA	NA	104.333	35.667	NA	NA	NA	NA	NA	NA	NA	21.6	19.8	28	6.28	7.07631	2.9784
SC-2021-E	K280	NA	NA	94.333	40.833	NA	NA	NA	NA	NA	NA	NA	21.4	19.4	46.4	44.98	6.74	3.53
SC-2021-E	K281	NA	NA	93.167	35.667	NA	NA	NA	NA	NA	NA	NA	21.5	20.5	64	44.52	6.78	2.72
SC-2021-E	K282	NA	NA	138.333	54	NA	NA	NA	NA	NA	NA	NA	19	17.8	42.4	40.86	6.83	3.33
SC-2021-E	K283	NA	NA	123.667	42.667	NA	NA	NA	NA	NA	NA	NA	23.4	22.4	69.6	47.68	6.89	3.56
SC-2021-E	K284	NA	NA	124.5	50.333	NA	NA	NA	NA	NA	NA	NA	20.2	18.4	55.25	45.08	7.77	3.56
SC-2021-E	K285	NA	NA	111	42.333	NA	NA	NA	NA	NA	NA	NA	17	17	42.8	37.77	6.39	3.29
SC-2021-E	K286	NA	NA	114	38	NA	NA	NA	NA	NA	NA	NA	22.8	22	61.6	35.57	3.5	1.78
SC-2021-E	K287	NA	NA	106.333	41.833	NA	NA	NA	NA	NA	NA	NA	21.75	20.2	51.25	45.04	6.76	2.33
SC-2021-E	K288	NA	NA	106.333	44.833	NA	NA	NA	NA	NA	NA	NA	19	18.4	66.4	50.11	6.83595	3.27611
SC-2021-E	K289	NA	NA	121.333	59.833	NA	NA	NA	NA	NA	NA	NA	17.667	17	56	56.95	7.52	3.75
SC-2021-E	K29	NA	NA	136.167	45.333	NA	NA	NA	NA	NA	NA	NA	24	22.5	35.667	27.9873	6.26682	2.90495
SC-2021-E	K290	NA	NA	108.333	44.5	NA	NA	NA	NA	NA	NA	NA	21	20.8	73.5	47.69	7.03	3.32
SC-2021-E	K291	NA	NA	108.667	48.667	NA	NA	NA	NA	NA	NA	NA	21	19	61	35.13	7.53	3.41
SC-2021-E	K292	NA	NA	111.333	42	NA	NA	NA	NA	NA	NA	NA	23.6	23.4	81.4	18.86	6.44	3.06
SC-2021-E	K293	NA	NA	112.833	38	NA	NA	NA	NA	NA	NA	NA	23	23	57.75	34.54	6.43	2.7
SC-2021-E	K294	NA	NA	107.667	42.333	NA	NA	NA	NA	NA	NA	NA	21.2	20	63.75	40.51	7.33	2.89
SC-2021-E	K295	NA	NA	105.333	41.333	NA	NA	NA	NA	NA	NA	NA	19	17	30	41.01	6.74	2.56
SC-2021-E	K296	NA	NA	81.667	28.667	NA	NA	NA	NA	NA	NA	NA	23.4718	22.8048	57.147	30.85	5.74768	2.67593
SC-2021-E	K297	NA	NA	99	42	NA	NA	NA	NA	NA	NA	NA	20	17.25	50.5	46.51	6.52489	3.02675
SC-2021-E	K298	NA	NA	107.667	40.333	NA	NA	NA	NA	NA	NA	NA	21.8	19.8	59.4	12.36	6.04	3.25
SC-2021-E	K299	NA	NA	93.333	43	NA	NA	NA	NA	NA	NA	NA	16.4	14.6	41.2	36.63	6.94085	3.07578
SC-2021-E	K3	NA	NA	140.833	57.033	NA	NA	NA	NA	NA	NA	NA	22.6	20	42.4	11.26	6.27335	2.92459
SC-2021-E	K30	NA	NA	124.333	56.833	NA	NA	NA	NA	NA	NA	NA	16	15	28.667	19.33	7.04	2.68
SC-2021-E	K300	NA	NA	111.167	47	NA	NA	NA	NA	NA	NA	NA	20	17.4	43.2	38.76	6.83	2.84
SC-2021-E	K301	NA	NA	118.667	39.833	NA	NA	NA	NA	NA	NA	NA	20.75	19.75	50.6	37.58	6.09	3.41
SC-2021-E	K302	NA	NA	123.167	48.833	NA	NA	NA	NA	NA	NA	NA	20	20.4	82	33.82	6.26	3.17
SC-2021-E	K303	NA	NA	105	41.833	NA	NA	NA	NA	NA	NA	NA	20	20	67.2	36.49	6.64	3.04
SC-2021-E	K304	NA	NA	101	36	NA	NA	NA	NA	NA	NA	NA	21.5	21.25	40	32.46	6	3.06
SC-2021-E	K305	NA	NA	102.667	40.667	NA	NA	NA	NA	NA	NA	NA	18	17.2	45.2	34.7	6.23	3.37
SC-2021-E	K306	NA	NA	110.333	41.333	NA	NA	NA	NA	NA	NA	NA	19.5	18.6	54	37.15	6.25	3.51
SC-2021-E	K307	NA	NA	110.333	42.333	NA	NA	NA	NA	NA	NA	NA	20.25	20	50.2	34.41	6.02	3.16
SC-2021-E	K308	NA	NA	131.667	50.167	NA	NA	NA	NA	NA	NA	NA	17	14.5	38.667	39.66	8.17	3.07
SC-2021-E	K309	NA	NA	119	52.5	NA	NA	NA	NA	NA	NA	NA	19	18.2	50	38.85	7.13	3.1
SC-2021-E	K31	NA	NA	131	63.667	NA	NA	NA	NA	NA	NA	NA	17.8	13.75	36	34.87	7.4246	3.04445
SC-2021-E	K310	NA	NA	91.167	34.5	NA	NA	NA	NA	NA	NA	NA	23	20	40	27.25	6.39	3.09
SC-2021-E	K311	NA	NA	112.667	45.333	NA	NA	NA	NA	NA	NA	NA	20	19.4	37.333	29.47	6.10901	2.95905
SC-2021-E	K312	NA	NA	97.667	41.333	NA	NA	NA	NA	NA	NA	NA	21	20.2	66	38.55	7.05	3.03
SC-2021-E	K313	NA	NA	125.667	62.833	NA	NA	NA	NA	NA	NA	NA	21.75	20.75	56	28.19	5.84	3.03
SC-2021-E	K314	NA	NA	128.333	44.333	NA	NA	NA	NA	NA	NA	NA	21.4	21	56.5	24.75	3.13	1.66
SC-2021-E	K315	NA	NA	122.667	48	NA	NA	NA	NA	NA	NA	NA	21.6	19.4	62	30.52	6.29	3.18
SC-2021-E	K316	NA	NA	120.667	52	NA	NA	NA	NA	NA	NA	NA	20.8	19	35.25	45	5.74	2.13
SC-2021-E	K317	NA	NA	116	48.333	NA	NA	NA	NA	NA	NA	NA	17.4	15.8	49.75	37.03	6.36	3.35
SC-2021-E	K318	NA	NA	115.333	46.667	NA	NA	NA	NA	NA	NA	NA	18.25	17.4	59.667	31.57	5.94	3.07
SC-2021-E	K319	NA	NA	126	48	NA	NA	NA	NA	NA	NA	NA	20.333	18	61.25	30.97	5.93	2.96
SC-2021-E	K320	NA	NA	129.333	47	NA	NA	NA	NA	NA	NA	NA	23.2	21.75	66	20.44	5.85	2.94
SC-2021-E	K321	NA	NA	114.667	51	NA	NA	NA	NA	NA	NA	NA	22	20.25	56	38.13	6.47	2.76
SC-2021-E	K322	NA	NA	125.333	51.333	NA	NA	NA	NA	NA	NA	NA	19	18	72.8	38.72	6.25	3.29
SC-2021-E	K323	NA	NA	141.5	56	NA	NA	NA	NA	NA	NA	NA	24	23.6	54	37.25	6.86	2.98
SC-2021-E	K324	NA	NA	145	54.333	NA	NA	NA	NA	NA	NA	NA	26.4	26.4	94.6	27.23	6.28	2.95
SC-2021-E	K325	NA	NA	122.667	53.167	NA	NA	NA	NA	NA	NA	NA	27.6	25	74	13.96	6.14956	2.8167
SC-2021-E	K326	NA	NA	134.333	49.333	NA	NA	NA	NA	NA	NA	NA	22	21.6	71	25.16	6.05	2.92
SC-2021-E	K327	NA	NA	102.333	45.833	NA	NA	NA	NA	NA	NA	NA	19	18.2	42	37.8	6.55	2.99
SC-2021-E	K328	NA	NA	130.833	52.5	NA	NA	NA	NA	NA	NA	NA	17.4	16.5	46	38.2	7.29	3.32
SC-2021-E	K329	NA	NA	143.667	55.333	NA	NA	NA	NA	NA	NA	NA	24.4	23.8	68.6	21.38	5.41	2.73
SC-2021-E	K33	NA	NA	62.833	19.833	NA	NA	NA	NA	NA	NA	NA	23.2	21.2	61.4	32.84	5.88	2.93
SC-2021-E	K330	NA	NA	65.333	23.333	NA	NA	NA	NA	NA	NA	NA	19	16.75	48.25	38.84	5.95	2.91
SC-2021-E	K331	NA	NA	102	39.667	NA	NA	NA	NA	NA	NA	NA	20.8	18	32.4	21.54	5.28	2.54
SC-2021-E	K332	NA	NA	103.667	44.333	NA	NA	NA	NA	NA	NA	NA	19.8	18	47.333	23.56	6.74	3.28
SC-2021-E	K333	NA	NA	71.667	23.167	NA	NA	NA	NA	NA	NA	NA	23.8	21.8	52.25	50.91	7.62	3.79
SC-2021-E	K334	NA	NA	82.833	26	NA	NA	NA	NA	NA	NA	NA	21	20	49.5	43.93	7.57	3.3
SC-2021-E	K335	NA	NA	59	21.167	NA	NA	NA	NA	NA	NA	NA	18.5	17.5	44	33.83	6.44572	3.15467
SC-2021-E	K336	NA	NA	73.333	27	NA	NA	NA	NA	NA	NA	NA	23.8	22.4	48	43.85	7.12	3.08
SC-2021-E	K337	NA	NA	94.667	36.667	NA	NA	NA	NA	NA	NA	NA	21.6	19.6	52	35.37	6.34	3.35
SC-2021-E	K338	NA	NA	81.333	28.667	NA	NA	NA	NA	NA	NA	NA	20.6	17.6	42.8	42.83	6.55233	2.91869
SC-2021-E	K339	NA	NA	80.667	26.833	NA	NA	NA	NA	NA	NA	NA	19.8	18.4	54	41.07	6.72	3.11
SC-2021-E	K34	NA	NA	79.5	27	NA	NA	NA	NA	NA	NA	NA	23	20	45	31.7	6.24	2.86
SC-2021-E	K340	NA	NA	90.667	39.667	NA	NA	NA	NA	NA	NA	NA	18.6	17.4	47.2	40.02	6.37	2.88
SC-2021-E	K341	NA	NA	76.5	28.333	NA	NA	NA	NA	NA	NA	NA	24	20.2	51	37.16	6.21	3.12
SC-2021-E	K342	NA	NA	59	23.833	NA	NA	NA	NA	NA	NA	NA	23	22.75	77.5	25.95	6.61579	3.03382
SC-2021-E	K343	NA	NA	68.667	29	NA	NA	NA	NA	NA	NA	NA	21.75	20	55.333	39.72	6.86	3.14
SC-2021-E	K344	NA	NA	110.667	41.5	NA	NA	NA	NA	NA	NA	NA	20.8	19.8	52	24.68	6.11	2.71
SC-2021-E	K345	NA	NA	67.667	27	NA	NA	NA	NA	NA	NA	NA	21.2	19.8	56	38.01	7.16922	3.02903
SC-2021-E	K346	NA	NA	65.167	24.333	NA	NA	NA	NA	NA	NA	NA	19.4	17.8	41	22.72	6.44	2.94
SC-2021-E	K347	NA	NA	63.833	28.333	NA	NA	NA	NA	NA	NA	NA	18.4	17.4	47.5	19.92	6.08	2.62
SC-2021-E	K348	NA	NA	66.333	23.833	NA	NA	NA	NA	NA	NA	NA	19	17	53.6	26.53	5.98	3.19
SC-2021-E	K349	NA	NA	103.333	44	NA	NA	NA	NA	NA	NA	NA	22	20.4	43	17.53	6.20629	2.63198
SC-2021-E	K35	NA	NA	71.333	25.833	NA	NA	NA	NA	NA	NA	NA	20	17.2	32.667	36.55	6.1	2.8
SC-2021-E	K350	NA	NA	82.667	31.667	NA	NA	NA	NA	NA	NA	NA	21.2	18.4	49.2	11.49	6.4243	2.92282
SC-2021-E	K351	NA	NA	120.667	45.667	NA	NA	NA	NA	NA	NA	NA	21.75	21.75	72.8	35.02	6.06	3.16
SC-2021-E	K352	NA	NA	84.667	34.833	NA	NA	NA	NA	NA	NA	NA	18.6	17.4	47.6	31.3494	6.16	2.67
SC-2021-E	K353	NA	NA	97	31.833	NA	NA	NA	NA	NA	NA	NA	25.75	23.4	48.667	18.1	6.1	3.08
SC-2021-E	K354	NA	NA	79	32	NA	NA	NA	NA	NA	NA	NA	22	19.25	46.2	34.84	6.32	2.63
SC-2021-E	K355	NA	NA	94.333	36.167	NA	NA	NA	NA	NA	NA	NA	21.5	20.25	53.2	35.49	6.74	3.04
SC-2021-E	K356	NA	NA	106.333	43.833	NA	NA	NA	NA	NA	NA	NA	21.8	19.4	43.2	15.43	6.43	2.84
SC-2021-E	K357	NA	NA	84	33	NA	NA	NA	NA	NA	NA	NA	19.5	18	46.6	10.74	6.29	2.67
SC-2021-E	K358	NA	NA	101.333	43.667	NA	NA	NA	NA	NA	NA	NA	20	17	42.5	32.41	6.25682	2.89502
SC-2021-E	K359	NA	NA	87.333	37.333	NA	NA	NA	NA	NA	NA	NA	20.8	18.4	50	33.14	6.00441	2.74382
SC-2021-E	K36	NA	NA	116.5	46	NA	NA	NA	NA	NA	NA	NA	21.8	19.8	43.2	20.85	5.57	2.83
SC-2021-E	K360	NA	NA	73.333	29	NA	NA	NA	NA	NA	NA	NA	23.2	20.2	45.6	18.14	6.54447	2.54933
SC-2021-E	K361	NA	NA	76.333	31.667	NA	NA	NA	NA	NA	NA	NA	18	16	36.25	27.25	6.47	3.11
SC-2021-E	K362	NA	NA	77.667	34.5	NA	NA	NA	NA	NA	NA	NA	18.5	17.6	49	24.21	6.07998	2.94936
SC-2021-E	K363	NA	NA	88.167	35.667	NA	NA	NA	NA	NA	NA	NA	21.2	19	47.2	31.57	6.33	2.78
SC-2021-E	K364	NA	NA	88.333	40.167	NA	NA	NA	NA	NA	NA	NA	21	19	51.5	18.74	6.12027	2.71978
SC-2021-E	K365	NA	NA	91.617	34.4477	NA	NA	NA	NA	NA	NA	NA	19.7263	19.0526	53.0195	32.4173	6.37404	2.78134
SC-2021-E	K366	NA	NA	93.667	30.667	NA	NA	NA	NA	NA	NA	NA	21.4	20	51.8	9.1	5.75	1.97
SC-2021-E	K367	NA	NA	89.667	34.333	NA	NA	NA	NA	NA	NA	NA	19.2	17.5	46	31.45	6.55546	2.71266
SC-2021-E	K368	NA	NA	95.667	37.833	NA	NA	NA	NA	NA	NA	NA	21	19	43.2	37.62	6.32	2.77
SC-2021-E	K369	NA	NA	88.5	35.167	NA	NA	NA	NA	NA	NA	NA	19.6	18.6	49	31.08	6.12	2.7
SC-2021-E	K37	NA	NA	111.167	43.167	NA	NA	NA	NA	NA	NA	NA	22.4	21	42	23.41	5.65	2.9
SC-2021-E	K370	NA	NA	86.667	37.333	NA	NA	NA	NA	NA	NA	NA	16.8	15.2	36.75	42.2	7.84	2.94
SC-2021-E	K371	NA	NA	71.5	28	NA	NA	NA	NA	NA	NA	NA	20.4	17.8	50.5	39.55	6.64357	3.08176
SC-2021-E	K372	NA	NA	107	48.333	NA	NA	NA	NA	NA	NA	NA	20	19	52.6	44.79	6.71	3.38
SC-2021-E	K373	NA	NA	78.333	31	NA	NA	NA	NA	NA	NA	NA	20	18.667	50.5	29	6.55	3.07
SC-2021-E	K374	NA	NA	86.5	36	NA	NA	NA	NA	NA	NA	NA	22.75	21.75	62	32.1	6.73	3.07
SC-2021-E	K375	NA	NA	87.667	33	NA	NA	NA	NA	NA	NA	NA	21.2	20.2	58.4	29.86	6.91	3.22
SC-2021-E	K376	NA	NA	93.667	37.667	NA	NA	NA	NA	NA	NA	NA	19	18.4	47.6	34.92	3.42	1.48
SC-2021-E	K377	NA	NA	95.667	31.333	NA	NA	NA	NA	NA	NA	NA	19.25	19.2	47.333	35.43	6.14	2.32
SC-2021-E	K378	NA	NA	102	38	NA	NA	NA	NA	NA	NA	NA	21.4	19.6	44	28.03	6.78	2.77
SC-2021-E	K379	NA	NA	95.333	38.333	NA	NA	NA	NA	NA	NA	NA	23	21.5	57.4	49.12	7.53	3.23
SC-2021-E	K38	NA	NA	65.667	26.517	NA	NA	NA	NA	NA	NA	NA	20	20	36	40.36	7.2	3.32
SC-2021-E	K380	NA	NA	84.333	32.667	NA	NA	NA	NA	NA	NA	NA	21.5	20	59	29.49	6.46	2.94
SC-2021-E	K381	NA	NA	84.667	29	NA	NA	NA	NA	NA	NA	NA	21	20	44.5	39.1	6.36	3.15
SC-2021-E	K382	NA	NA	90	31.667	NA	NA	NA	NA	NA	NA	NA	22.2	21	64.4	40.01	6.65	3.35
SC-2021-E	K383	NA	NA	98.333	35	NA	NA	NA	NA	NA	NA	NA	23.2	21	57.6	28.72	6.68	3.18
SC-2021-E	K384	NA	NA	92	36.333	NA	NA	NA	NA	NA	NA	NA	22.8	20.8	43.6	34.53	7.01	3.53
SC-2021-E	K385	NA	NA	102	35	NA	NA	NA	NA	NA	NA	NA	20.4	18.4	52	47.31	7.41	3.35
SC-2021-E	K386	NA	NA	93.833	36	NA	NA	NA	NA	NA	NA	NA	19.5	18.4	50.6	37.72	7.01	2.98
SC-2021-E	K387	NA	NA	94	44.5	NA	NA	NA	NA	NA	NA	NA	19.8	18.2	49.2	42.86	7.3	3.11
SC-2021-E	K388	NA	NA	98.5386	36.5133	NA	NA	NA	NA	NA	NA	NA	20.5416	19.0365	60.2416	35.8354	6.60575	3.06432
SC-2021-E	K389	NA	NA	88	30.833	NA	NA	NA	NA	NA	NA	NA	20.6	18.4	45.6	45.75	7.32	3.6
SC-2021-E	K39	NA	NA	101.667	43.5	NA	NA	NA	NA	NA	NA	NA	21.2	18.4	39.333	18.59	6.62	2.76
SC-2021-E	K390	NA	NA	106.997	40.2721	NA	NA	NA	NA	NA	NA	NA	22.1341	20.3343	58.7638	41.0697	6.60726	3.16227
SC-2021-E	K391	NA	NA	90.5299	34.3617	NA	NA	NA	NA	NA	NA	NA	19.2952	17.84	53.7413	43.4205	6.84801	3.18549
SC-2021-E	K392	NA	NA	84.667	31.333	NA	NA	NA	NA	NA	NA	NA	18.4	16.8	49.2	45.64	7.21	3.51
SC-2021-E	K393	NA	NA	88.8289	34.197	NA	NA	NA	NA	NA	NA	NA	20.9388	19.1917	55.1771	38.5243	6.71987	2.93142
SC-2021-E	K394	NA	NA	93.8265	36.6654	NA	NA	NA	NA	NA	NA	NA	21.4445	19.3423	55.4726	38.1479	6.79589	2.98407
SC-2021-E	K395	NA	NA	83.833	35.333	NA	NA	NA	NA	NA	NA	NA	22.6	22.5	68	37.93	6.88504	2.93173
SC-2021-E	K396	NA	NA	99.667	32.667	NA	NA	NA	NA	NA	NA	NA	25	23	64	37.75	6.32	3.32
SC-2021-E	K397	NA	NA	94.5	44.333	NA	NA	NA	NA	NA	NA	NA	20.2	19	60.8	37.57	6.33329	2.927
SC-2021-E	K398	NA	NA	95.167	44.333	NA	NA	NA	NA	NA	NA	NA	21.2	19.4	52	29.39	7.05	3.18
SC-2021-E	K399	NA	NA	91	36.833	NA	NA	NA	NA	NA	NA	NA	20	18	60.4	53.49	7.2	3.47
SC-2021-E	K4	NA	NA	137.5	63.5	NA	NA	NA	NA	NA	NA	NA	21.25	19.333	56.4	36.39	7.04168	3.22578
SC-2021-E	K40	NA	NA	97.333	34	NA	NA	NA	NA	NA	NA	NA	17	15.6	33	39.1	6.31	2.91
SC-2021-E	K400	NA	NA	130.333	42	NA	NA	NA	NA	NA	NA	NA	24.8	23.6	56.8	36.45	5.84158	2.80033
SC-2021-E	K401	NA	NA	66.667	21.667	NA	NA	NA	NA	NA	NA	NA	21.6	19.6	54.8	28.67	5.34	3.21
SC-2021-E	K402	NA	NA	65.333	21.833	NA	NA	NA	NA	NA	NA	NA	21.6	18.6	51	27.43	5.07	2.98
SC-2021-E	K403	NA	NA	80.667	31.833	NA	NA	NA	NA	NA	NA	NA	17.8	15.4	35.5	37.17	7.5	2.96
SC-2021-E	K404	NA	NA	91.667	32.833	NA	NA	NA	NA	NA	NA	NA	20.8	18.5	48.4	48.51	7.23	3.53
SC-2021-E	K405	NA	NA	95.667	36.5	NA	NA	NA	NA	NA	NA	NA	19.8	17.2	45.6	45.59	6.36	3.35
SC-2021-E	K406	NA	NA	104.333	43.5	NA	NA	NA	NA	NA	NA	NA	23.2	20.8	61.2	36.84	7.11	3.34
SC-2021-E	K407	NA	NA	78	33.5	NA	NA	NA	NA	NA	NA	NA	20.75	19.4	44	32.32	7.58	3.18
SC-2021-E	K41	NA	NA	74.5	28.833	NA	NA	NA	NA	NA	NA	NA	22.6	21.2	55.75	36.27	5.96	2.64
SC-2021-E	K42	NA	NA	109.5	40.667	NA	NA	NA	NA	NA	NA	NA	19.4	18.2	46.2	36.18	6.04	3.03
SC-2021-E	K43	NA	NA	110	44.5	NA	NA	NA	NA	NA	NA	NA	19	18.25	36	36.71	6.8	2.97
SC-2021-E	K44	NA	NA	75.5	29.433	NA	NA	NA	NA	NA	NA	NA	22.2	21.2	56.5	39.49	6.19	2.81
SC-2021-E	K45	NA	NA	85.333	32.833	NA	NA	NA	NA	NA	NA	NA	20.5	18.5	56.2	38.36	6.38	3.35
SC-2021-E	K46	NA	NA	94.333	39.333	NA	NA	NA	NA	NA	NA	NA	22.8	18.6	33.75	17.35	6.30199	2.70997
SC-2021-E	K47	NA	NA	85.667	31.5	NA	NA	NA	NA	NA	NA	NA	19	18.4	59.6	35.74	7.72	3.71
SC-2021-E	K48	NA	NA	102.5	31.333	NA	NA	NA	NA	NA	NA	NA	24	22.6	73	40.8	6.6	3.25
SC-2021-E	K49	NA	NA	78.833	28.667	NA	NA	NA	NA	NA	NA	NA	20.4	19.75	51.25	43.81	6.94	3.53
SC-2021-E	K5	NA	NA	136.667	61.833	NA	NA	NA	NA	NA	NA	NA	21	19.4	42.75	21.67	6.47	2.34
SC-2021-E	K50	NA	NA	70.833	30.833	NA	NA	NA	NA	NA	NA	NA	20.4	19.2	66	37.41	6.8	3.3
SC-2021-E	K51	NA	NA	131.333	40.5	NA	NA	NA	NA	NA	NA	NA	23.4	22	57.5	12.63	6.45214	2.45951
SC-2021-E	K52	NA	NA	72.533	26.5	NA	NA	NA	NA	NA	NA	NA	20.6	19.4	62	40.1	6.51	2.87
SC-2021-E	K53	NA	NA	106.167	40.167	NA	NA	NA	NA	NA	NA	NA	22.4	20.8	52.5	28.1	6.14	2.82
SC-2021-E	K54	NA	NA	103.333	36.167	NA	NA	NA	NA	NA	NA	NA	20.7	18.5	41.333	18.92	6.715	3.115
SC-2021-E	K55	NA	NA	115.167	43.333	NA	NA	NA	NA	NA	NA	NA	20.6	19	48.2	33.21	5.91	2.75
SC-2021-E	K56	NA	NA	72	20	NA	NA	NA	NA	NA	NA	NA	23.4	20.4	49.667	36.3	6.28	3.08
SC-2021-E	K57	NA	NA	119.5	48.167	NA	NA	NA	NA	NA	NA	NA	21	18.5	51	30.71	5.52	2.49
SC-2021-E	K58	NA	NA	66.333	27.533	NA	NA	NA	NA	NA	NA	NA	26.5	25.6	77.5	36.77	6.42119	2.92844
SC-2021-E	K59	NA	NA	77.833	26	NA	NA	NA	NA	NA	NA	NA	24	22.2	65.333	24.54	5.91129	2.79688
SC-2021-E	K6	NA	NA	123.167	59.5	NA	NA	NA	NA	NA	NA	NA	21	19.4	52	11.91	6.64674	2.96256
SC-2021-E	K60	NA	NA	69.833	18.667	NA	NA	NA	NA	NA	NA	NA	20.667	18.25	34.667	41.4	6.26	2.41
SC-2021-E	K61	NA	NA	105	41.167	NA	NA	NA	NA	NA	NA	NA	18	16.4	43.4	36.1896	6.48	2.95
SC-2021-E	K62	NA	NA	120.333	49.667	NA	NA	NA	NA	NA	NA	NA	25	24	63.4	28.97	6.53	3.25
SC-2021-E	K63	NA	NA	126.333	47.333	NA	NA	NA	NA	NA	NA	NA	21.8022	19.5029	51.367	40.2742	6.73719	3.19429
SC-2021-E	K64	NA	NA	70.167	30.333	NA	NA	NA	NA	NA	NA	NA	16.667	15.25	33.6	33.23	3.91	1.77
SC-2021-E	K65	NA	NA	85	36.167	NA	NA	NA	NA	NA	NA	NA	20	18.2	45	32.09	6.13	3.22
SC-2021-E	K66	NA	NA	82.167	34.833	NA	NA	NA	NA	NA	NA	NA	21.2	19.75	50	38.25	7.38	2.99
SC-2021-E	K67	NA	NA	96.833	35.167	NA	NA	NA	NA	NA	NA	NA	24	22.667	64.4	29.41	6.68	3.18
SC-2021-E	K68	NA	NA	64.5	21	NA	NA	NA	NA	NA	NA	NA	22.8	20.8	49.8	46.46	6.64	3.26
SC-2021-E	K69	NA	NA	99.333	34.5	NA	NA	NA	NA	NA	NA	NA	16.4	14.2	35.25	47.88	7.54	3.47
SC-2021-E	K7	NA	NA	119.333	56.667	NA	NA	NA	NA	NA	NA	NA	19.6	19.2	43.4	19.38	6.31	3.25
SC-2021-E	K70	NA	NA	85.333	23.667	NA	NA	NA	NA	NA	NA	NA	21	19.333	49.5	38.45	6.33	3.3
SC-2021-E	K71	NA	NA	74.167	28	NA	NA	NA	NA	NA	NA	NA	20.6	19.2	53.5	32.72	6.13463	3.28899
SC-2021-E	K72	NA	NA	99	40.5	NA	NA	NA	NA	NA	NA	NA	22.6	21.2	63.5	43.64	6.26639	3.18697
SC-2021-E	K73	NA	NA	77.833	22.5	NA	NA	NA	NA	NA	NA	NA	23.2	21.6	55.6	37.37	6.75	3.49
SC-2021-E	K74	NA	NA	133	51.667	NA	NA	NA	NA	NA	NA	NA	21.6	20.8	41.2	46.79	6.44	3.32
SC-2021-E	K75	NA	NA	134.333	59.5	NA	NA	NA	NA	NA	NA	NA	21.6	20.6	58	20.68	7.06994	3.06533
SC-2021-E	K76	NA	NA	101.333	59.5	NA	NA	NA	NA	NA	NA	NA	21	19	38	35.84	6.33	3.11
SC-2021-E	K77	NA	NA	124.833	53.067	NA	NA	NA	NA	NA	NA	NA	23.25	19.5	49.667	19.69	6.09	2.54
SC-2021-E	K78	NA	NA	132.667	62.5	NA	NA	NA	NA	NA	NA	NA	22	18.667	48.8	60.74	6.59487	2.82261
SC-2021-E	K79	NA	NA	111	38.167	NA	NA	NA	NA	NA	NA	NA	19.6	18.4	56.4	26.13	6.51	3.37
SC-2021-E	K8	NA	NA	139.833	68.833	NA	NA	NA	NA	NA	NA	NA	22.25	21.2	50	22.82	6.46784	2.79664
SC-2021-E	K80	NA	NA	119.167	51.167	NA	NA	NA	NA	NA	NA	NA	19.2	17.2	31.667	41.33	6.3	3.22
SC-2021-E	K81	NA	NA	128.667	53.167	NA	NA	NA	NA	NA	NA	NA	23.4	20.6	40.2	22.26	7.75	2.85
SC-2021-E	K82	NA	NA	131.333	51.167	NA	NA	NA	NA	NA	NA	NA	21.4	16.5	33.4	22.36	5.11	2.26
SC-2021-E	K83	NA	NA	115.5	57.167	NA	NA	NA	NA	NA	NA	NA	19	17	34	33.3537	7.87	3.05
SC-2021-E	K84	NA	NA	144.5	63.167	NA	NA	NA	NA	NA	NA	NA	20	17.8	46.5	15.32	6.32	2.92
SC-2021-E	K85	NA	NA	112.167	35.667	NA	NA	NA	NA	NA	NA	NA	19	15	36.333	24.28	5.8552	2.72906
SC-2021-E	K86	NA	NA	79.667	25	NA	NA	NA	NA	NA	NA	NA	21.8	19.8	50	48.89	6.67878	2.69431
SC-2021-E	K87	NA	NA	108.667	45.167	NA	NA	NA	NA	NA	NA	NA	17.8	16.6	46.4	34.69	6.42	3.27
SC-2021-E	K88	NA	NA	130	61.333	NA	NA	NA	NA	NA	NA	NA	20.8	20.2	47.5	33.7	7.32	2.85
SC-2021-E	K89	NA	NA	116.167	36.5	NA	NA	NA	NA	NA	NA	NA	20.2	18	21.333	31.11	5.9	2.06
SC-2021-E	K9	NA	NA	125.167	62.5	NA	NA	NA	NA	NA	NA	NA	20.4	19.4	50.8	18.44	7.24779	2.71885
SC-2021-E	K90	NA	NA	143.333	61.167	NA	NA	NA	NA	NA	NA	NA	22	19.8	49.5	33.37	6.91	2.67
SC-2021-E	K91	NA	NA	134.667	70	NA	NA	NA	NA	NA	NA	NA	20.4	19.4	56.6	29.11	6.59	2.74
SC-2021-E	K92	NA	NA	132.167	69.333	NA	NA	NA	NA	NA	NA	NA	20.8	19.8	56.5	40.85	6.64993	2.97835
SC-2021-E	K93	NA	NA	102	47	NA	NA	NA	NA	NA	NA	NA	18.8	17.2	43.9589	27.86	6.01384	2.56375
SC-2021-E	K94	NA	NA	121	53.5	NA	NA	NA	NA	NA	NA	NA	18.2	17.5	41	45.49	6.70058	3.01322
SC-2021-E	K95	NA	NA	136.333	53	NA	NA	NA	NA	NA	NA	NA	22	20	29.5	21.46	6.58	2.3
SC-2021-E	K96	NA	NA	81.167	22.833	NA	NA	NA	NA	NA	NA	NA	24.2	22.333	58.2	44.29	6.74	3.35
SC-2021-E	K97	NA	NA	56.167	21.167	NA	NA	NA	NA	NA	NA	NA	19.5	18.5	58.667	30.53	6.41	3.04
SC-2021-E	K98	NA	NA	63.167	29.833	NA	NA	NA	NA	NA	NA	NA	18.8	17.8	36	43.05	6.76	2.96
SC-2021-E	K99	NA	NA	56.333	23.5	NA	NA	NA	NA	NA	NA	NA	21	20	45.6	30.15	6.6	2.94
SX-2019-E	K1	192	200.333	63.222	22.111	25	24.667	18.533	2.044	61.667	31.68	9.444	20.222	13.33	40	45.16	6.78	3.24
SX-2019-E	K10	202	207.667	116.571	37.778	34.2	29.6	24.011	1.344	104	26.837	13.111	21.111	9.165	27.5	35.165	6.99	2.775
SX-2019-E	K100	199.333	206.667	67.333	23.778	23.4	22.4	17.933	2.078	34.625	31.019	10.056	23.429	14.5	37	43.465	6.84	3.15
SX-2019-E	K101	190.333	199.667	78.333	31.25	30.167	29	22.456	2.478	33.556	47.462	9.375	20.125	14.557	43.667	45.97	6.535	3.335
SX-2019-E	K102	199.333	206	70.667	26	29	26.167	19.1	1.675	88.111	26.384	9.278	21.778	15.67	47	29.18	5.93	2.685
SX-2019-E	K103	190	197.667	72.625	25	31.333	28	17.889	2.222	23.556	33.368	11.686	22	17.553	52.667	45.2	6.435	3.455
SX-2019-E	K104	199.667	206	73.125	21.75	20.6	20.667	18.175	1.778	24.222	24.149	9.333	21	14.557	43.667	43.685	6.55	3.32
SX-2019-E	K105	190	197.667	87.286	29.167	42	39.5	27	1.822	59.167	41.809	10.111	19.667	19.337	68	44.2	6.7	3.34
SX-2019-E	K106	194	202.667	75.222	24.625	35.333	33.333	20.911	2.144	36.25	37.251	8.643	18.125	10.333	31	48.11	6.795	3.505
SX-2019-E	K107	199	206	83.556	24.375	21.5	19.833	21.611	2.3	43.333	42.223	10	22.889	21.78	65.333	45.18	6.2	3.39
SX-2019-E	K108	198	205	71.714	25	35.5	32.333	19.111	1.971	32.111	30.643	10.833	23.222	13.223	39.667	49.21	6.83	3.52
SX-2019-E	K109	199	206.667	74.778	20.571	25.4	25.333	17.812	2.038	93.556	30.174	11.511	21.444	19.11	64.5	32.15	6.385	2.96
SX-2019-E	K11	192.333	203.333	104	33.889	27	25.8	24.925	1.678	89	35.995	9.389	19.714	13.557	40.667	44.08	6.215	2.975
SX-2019-E	K110	192.667	200.333	81	31.125	25.25	23.5	19.822	2.186	57.667	35.838	9.5	20.667	14.89	44.667	40.985	6.505	3.29
SX-2019-E	K111	194	202	76.667	25.375	22.25	20.5	19.556	1.844	33.778	30.137	9.011	18.778	13.223	39.667	49.03	6.915	3.54
SX-2019-E	K112	194.333	203.667	76.5	27.111	24.8	24.5	18.35	2.189	38.222	32.903	11	22.222	20.33	61	52.43	6.995	3.555
SX-2019-E	K113	195	202.667	71.778	26.667	27.5	27.8	24.762	2.556	35.667	51.952	10.333	20.222	16.777	44	37.875	6.415	3.16
SX-2019-E	K114	195	203.667	76.444	23.5	27.667	25.667	22.556	1.989	40.889	39.514	10.367	24.667	18.333	55	32.055	5.98	2.94
SX-2019-E	K115	193.333	201.667	82.333	23.333	23.333	21	17.789	2.156	32.75	32.004	11.556	21.556	19.777	59.333	39.715	6.02	3.2
SX-2019-E	K116	194	203	71.333	24.556	24.6	23	21.911	1.762	36.667	33.127	10.333	22.333	15.223	34	49.735	7.085	3.53
SX-2019-E	K117	191	198.333	72	24.333	35	33.167	25.222	2.444	44	51.16	9.389	20.889	15	45	37.24	6.795	3.08
SX-2019-E	K118	191.333	201.667	75.222	23.875	28.2	26.2	19.522	2.111	44.25	34.709	10.944	22.625	12.777	38.333	45.19	6.87	3.375
SX-2019-E	K119	193.667	200.667	75.125	20.429	20.8	19.2	17.333	2.263	28.778	33.237	11.778	23.778	17.667	53	45.365	6.33	3.39
SX-2019-E	K12	200.333	206	103.889	32.375	25.833	24.833	23.811	1.562	58.111	30.156	10.333	22	15.337	46	43.89	6.665	3.34
SX-2019-E	K120	205	211.667	120.444	48.444	29.4	27.2	25.211	1.889	54.375	39.808	12.678	25.375	23.665	71	35.31	5.93	3.065
SX-2019-E	K121	205	211.667	122.875	37.857	34	30	25.467	1.633	104.25	34.679	12.357	22.333	16.887	50.667	32.06	6.67	2.715
SX-2019-E	K122	195.667	203.667	77.556	28.125	32.5	30.5	19.333	2.05	26.667	33.596	10.056	23	16.443	49.333	45.405	6.23	3.45
SX-2019-E	K123	191	197.333	80.444	31.333	24.5	22.667	22.656	2.45	44.778	43.645	11.222	23	16.223	48.667	48.22	6.565	3.49
SX-2019-E	K124	191	198.333	80.667	30	23.667	21.167	19.767	2.3	134.5	37.898	13.111	23.286	17.443	52.333	40.06	6.14	3.325
SX-2019-E	K125	193.333	200.333	86.111	26.875	29.4	26.6	24.156	1.944	39.333	39.986	11.289	22.556	17.89	53.667	51.08	7.185	3.455
SX-2019-E	K126	195.333	203	80.444	28	29.833	27.833	22.356	2.143	37.667	38.751	9.938	22.556	14.89	39	50.22	7.1	3.345
SX-2019-E	K127	200	210	82.556	24.75	37.167	35.5	17.011	1.922	32.222	27.31	8.778	23.556	16	48	36.23	6.49	3.01
SX-2019-E	K128	192	199	75	25.5	20.5	19.5	21.056	2.288	41.143	39.235	10.75	22	15.835	39.667	45.135	7.445	3.185
SX-2019-E	K129	195.333	203.667	75.222	22.111	32.333	31.75	18.212	2.089	59.889	30.296	10	23	15.333	55	47.93	7.135	3.42
SX-2019-E	K13	193	201.667	110.667	34.429	30	28.667	28.222	1.644	99.222	38.878	10.833	20.444	12.223	36.667	27.81	6.37	2.63
SX-2019-E	K130	192	198.333	73.778	21.667	31.833	30	24.087	2.429	31.111	49.251	10.833	21.556	20	54	39.41	7.01	3.085
SX-2019-E	K131	199.333	205	78.333	23.625	39.667	36.333	21.567	1.822	81.778	32.742	11.188	21.429	13.557	36	50.68	7.225	3.505
SX-2019-E	K132	191	197.333	83.889	24.333	27.333	26	18.611	1.933	48.444	30.618	8.611	18.889	15.0634	61.333	43.18	6.795	3.245
SX-2019-E	K133	198.333	204.333	77.778	23.5	23.167	22.667	17.689	1.844	29.625	27.502	9.478	21	16.67	50	41.735	6.08	3.415
SX-2019-E	K134	196.667	203.333	75.444	20	20.8	19.2	16.286	1.9	35.444	26.402	8.956	20.778	14	42	43.13	6.65	3.5
SX-2019-E	K135	198.667	204.333	76.778	24.8	22	21.4	13.713	1.989	57.889	24.15	11.189	22.222	13.223	39.667	57.395	6.935	3.825
SX-2019-E	K136	190	198.5	76.667	27.5	28.5	28.5	19.867	1.633	68.5	27.092	10.25	20.667	15	45	50.39	7.08	3.51
SX-2019-E	K137	194.667	201	71	22	31.2	29.6	16.878	2.333	51.222	33.097	9.722	21.333	18.447	55.333	47.39	6.29	3.41
SX-2019-E	K138	197.333	204.333	75.429	24	32	30.333	20.438	2.033	35.143	33.516	10.429	20.889	18.333	55	43.295	7.01	3.305
SX-2019-E	K139	195.667	202.667	71.556	27	35.667	33	19.3	2.244	42.125	36.386	12.611	23	14.557	37.5	48.78	6.66	3.675
SX-2019-E	K14	192	199.667	101.778	33.875	31.2	29	25.767	1.467	86	31.806	10.5	18.25	11.667	35	35.69	6.635	2.95
SX-2019-E	K140	192.667	201	72.25	16.667	27.75	26.5	15.4	2.156	42.875	27.622	10.429	20.429	10.557	31.667	48.845	6.88	3.42
SX-2019-E	K141	196.667	203.667	82.667	17.667	20	18.667	18.467	2.175	58.8	33.059	10.667	21.889	21	66	55.84	6.51	3.71
SX-2019-E	K142	193.333	201.333	72.333	24.5	27.167	25.667	19.389	2.343	30	36.594	10.75	21.889	17.997	54	45.135	6.385	3.355
SX-2019-E	K143	199.333	205	71.286	24.143	22.4	21.2	15.122	1.762	70.333	23.038	10.511	21.778	15.11	45.333	53.87	7.025	3.56
SX-2019-E	K144	192	197.667	74.125	22.778	22.6	20.2	19.571	2.288	33.333	35.994	10.287	21.222	9.777	29.333	50.095	6.735	3.605
SX-2019-E	K145	193	198	71.5	24.333	24.2	22.8	20.844	2.325	73.556	41.888	11.188	20.625	13.223	39.667	42.645	6.845	3.395
SX-2019-E	K146	190.333	198	89.375	27.444	20.25	18.25	22.117	2.2	118.75	36.018	10.389	22.778	13.89	33	38.645	6.385	3.225
SX-2019-E	K147	191	197.333	83	30	33	33.8	22.867	2.413	56.556	44.566	11.111	20.333	17.11	51.333	45.275	6.615	3.465
SX-2019-E	K148	192.333	197.667	89	33.222	31.25	29.167	15.5	1.862	55.222	24.202	9.833	21.556	13.333	31.5	50.22	7.08	3.455
SX-2019-E	K149	197.333	199.667	72.875	23.778	23.667	22.167	19.367	1.956	35.143	31.778	9.312	20.333	13.22	39.667	56.13	6.775	3.7
SX-2019-E	K15	192.667	200	117.25	37	38.6	33.6	20.833	1.575	104.125	25.284	10.778	19.556	10.443	31.333	42.68	6.62	3.26
SX-2019-E	K150	201.667	211.667	141.375	45.5	30.25	27.5	22.9	1.544	90.222	29.353	10.667	21.222	14.333	43	51.495	6.89	3.525
SX-2019-E	K151	191	200	78.778	30.556	31.5	29.333	23.711	2.475	40.111	47.011	11.056	22.333	18	40.5	48.23	6.66	3.475
SX-2019-E	K152	193.667	199.333	71.333	23.111	21.5	20	16.9	2.011	38.889	28.322	8.286	22.778	20.78	62.333	39.03	6.42	3.21
SX-2019-E	K153	193.667	201	75.143	25.111	17	15.333	15.9	1.933	35	24.426	9.643	20.75	14.777	44.333	33.765	6.39	2.965
SX-2019-E	K154	195.333	202.667	77.333	26.667	28.667	27.833	19.378	2.267	32.556	36.676	10.389	21	13.83	35	56.405	6.97	3.79
SX-2019-E	K155	207.667	213.333	88.833	29.444	17.5	14.833	26.867	2.756	75.167	61.509	19.714	30	28.443	85.333	51.715	7.21	3.475
SX-2019-E	K156	197.333	204.333	79.111	19.75	19	17.5	19.4	2.062	34	34.922	8.889	22.444	18.667	56	42.175	6.76	3.245
SX-2019-E	K157	194.667	201.333	71.889	25.889	19.5	18.5	17.587	2.022	47.556	28.959	9.643	22	16	48	50.72	6.63	3.56
SX-2019-E	K158	194.333	200.333	71.778	24.333	30.667	29.333	21.689	2.033	49.333	38.697	9.5	21.667	17.333	52	45.92	6.755	3.4
SX-2019-E	K159	194	201.667	79.222	27.667	24.167	23	18.875	1.95	41.222	30.566	10.722	22.556	15.78	47.333	48.18	6.37	3.545
SX-2019-E	K16	197.333	206	123.444	34.111	32.167	27.5	21.256	1.478	117.111	26.64	11.333	19.286	12.443	37.333	43.22	7.635	2.915
SX-2019-E	K160	190	195.333	80.778	29.556	30.6	27.25	17.633	1.9	31.875	29.935	9.667	18.5	13.22	39.667	43.815	6.255	3.4
SX-2019-E	K161	192	201	75.111	25.778	25	19.6	19.956	2.044	31.167	34.227	10.667	20.375	13.553	40.667	41.56	6.63	3.235
SX-2019-E	K162	194	202.667	78.333	25.375	27.167	26.167	17.625	1.989	27.333	29.564	10.444	23.375	16.003	48	38.795	6.555	3.21
SX-2019-E	K163	197	203	84.889	25.625	33	30.4	15.822	1.811	114.333	23.964	9.556	21.667	11.447	34.333	46.175	6.53	3.475
SX-2019-E	K164	194.667	200	102.889	34.778	36.667	34.833	28.044	1.733	56.556	40.349	11.667	20.556	13.667	41	46.95	6.575	3.415
SX-2019-E	K165	196.667	203	79.286	30.333	29.333	25	22.829	2.163	34.889	41.52	10.786	21	15.003	45	53.295	7.18	3.585
SX-2019-E	K166	191	196.333	76	31	23.167	21.167	25.514	1.956	71.556	40.616	10.222	20	11.887	35.667	56.385	7.44	3.7
SX-2019-E	K167	190	194.667	75.556	27.625	23.25	23.6	17.262	2.157	51.556	28.535	11.944	21.222	13.443	40.333	52.98	7.335	3.595
SX-2019-E	K168	191	197.333	78.222	19.286	29.167	27.167	20.089	2.263	32.111	37.233	10.571	20.5	14.113	42.333	44.76	6.825	3.37
SX-2019-E	K169	213.333	223	74.667	30.667	21.75	20.75	22.167	1.917	22.4	35.483	11.833	22	16.978	42.0052	45.77	6.67	3.58
SX-2019-E	K17	194	201.333	101.222	31.889	33.4	29.2	18.3	1.311	94.714	20.106	8.733	17.75	11.443	34.333	28.62	6.52	2.515
SX-2019-E	K170	192	197.333	72.375	20	28.833	27.333	16.011	1.844	32.5	24.756	9.889	21.667	16.89	50.667	49.455	6.725	3.685
SX-2019-E	K171	190	197.333	77.875	26.556	28.667	26.5	20.511	1.922	115.2	33.154	10.9	20.375	15.11	45.333	45.69	6.495	3.525
SX-2019-E	K172	190	196.667	81.222	27.111	25.667	24.333	23.522	1.944	129.625	36.347	9.889	20.889	17.337	52	42.67	6.18	3.39
SX-2019-E	K173	190	196.667	84	30.222	29.8	30.167	23.667	1.911	144.778	38.273	8.786	20.889	17.223	51.667	40.49	6.885	3.095
SX-2019-E	K174	191	197.333	81.571	32.444	26.167	25.333	22.089	2.25	42.333	40.383	9.311	21.5	17.11	51.333	36.495	6.39	3.215
SX-2019-E	K175	194.333	200.333	79.222	26.111	19.667	18.333	16.278	1.6	30.143	21.614	8.786	20	14.333	43	42.18	6.645	3.32
SX-2019-E	K176	194.667	201	74.875	23	16.4	14.6	14.575	1.911	75.714	22.229	8.278	21.5	12.447	37.333	45.33	6.77	3.41
SX-2019-E	K177	195	201	76.556	23.111	27.333	24.833	15.325	1.938	83	24.105	8.611	22.222	14.447	43.333	44.875	6.835	3.375
SX-2019-E	K178	201	205	74.444	25.778	32	29.5	16.467	1.656	48.571	22.792	9.056	22.222	15.78	47.333	37.155	6.61	3.025
SX-2019-E	K179	192	200.333	75.667	21.556	28.4	26.2	19.625	1.9	26	31.925	8.878	21.714	16.663	59.5	45.245	6.09	3.6
SX-2019-E	K18	191	198.667	114	32.625	37.333	32.667	24.089	1.633	95.5	32.906	10.143	21.444	13.89	41.667	48.585	7.045	3.42
SX-2019-E	K180	192	197.667	70.333	28.667	25	23	20.722	1.989	148.75	26.79	9.233	20.889	15.777	47.333	49.71	6.885	3.47
SX-2019-E	K181	191.333	199.333	77.75	29	48.333	47.333	22.822	1.8	35.75	34.197	10.671	21.667	17.333	52	40.285	6.89	3.05
SX-2019-E	K182	197.667	205.333	81.857	20.889	29.833	27.833	15.311	2.257	79.444	28.024	10	20.143	16.553	49.667	52.14	7.41	3.57
SX-2019-E	K183	192	199	80.111	26.444	24.667	22.667	19.1	2.144	51.333	31.029	10.833	22.667	16.11	48.333	45.415	7.37	3.265
SX-2019-E	K184	197.667	203.667	81.286	27.111	20.4	19	21.411	1.878	38.667	33.769	11.444	23	15.113	45.333	41.71	7	3.075
SX-2019-E	K185	192	199.333	79.889	32.889	24.4	21	26.156	2.067	108.333	45.409	11.25	21.667	20.777	62.333	48.735	6.775	3.53
SX-2019-E	K186	199.333	206.667	87.875	21.111	23	21.5	14.389	2.133	60.778	25.737	10.278	21.25	18.443	55.333	52.19	7.135	3.59
SX-2019-E	K187	191	195.667	76.333	29.625	25.667	24	25	1.767	75.333	37.48	11.278	21.667	14.223	42.667	45.015	6.81	3.295
SX-2019-E	K188	193.667	202	74.875	27.667	27.333	27	25.211	2.067	57.667	43.202	11.389	22.222	13.443	47.5	41.305	7.45	3.04
SX-2019-E	K189	197	202.667	86.667	21.444	30	29	17.675	1.729	86.875	25.203	7.125	22.444	15.22	51.5	42.43	6.315	3.31
SX-2019-E	K19	191	198.333	112.111	36.333	29.5	29.5	25.311	1.288	109.333	28.1	11.133	21	9.663	29	35.26	6.675	2.755
SX-2019-E	K190	196.667	203.333	77.111	23.429	26.667	26	17.811	1.9	40.333	28.146	9.25	21.556	13.443	40.333	42.29	6.83	3.265
SX-2019-E	K191	197	204.333	84.111	25.25	32.6	31.6	18.837	1.837	29.286	28.738	10.111	22.111	17	51	45.49	6.565	3.41
SX-2019-E	K192	198	204.333	81.875	26.125	38.4	36.2	14.6	1.6	42.2	18.213	8.611	20.333	14.667	44	40.33	6.71	3.125
SX-2019-E	K193	193.667	202	61.111	20.8	30	25.667	15.943	2	41.111	26.507	8.75	21.889	17.22	44.5	35.145	6.425	3.14
SX-2019-E	K194	190	196	85	30.667	34.833	32.667	24	1.789	53.556	36.537	12.286	22.667	18.003	54	40.945	6.92	3.235
SX-2019-E	K195	192	199	84.5	22	27.167	26	22.611	2.133	68.222	37.821	13.222	23	16.113	48.333	49.335	7.545	3.52
SX-2019-E	K196	195	202	92.429	20.429	29	27.333	14.8	1.589	31.5	19.816	9.412	20.375	14.165	42.5	44.54	6.895	3.365
SX-2019-E	K197	193.667	202	88.375	22.625	37.75	36.8	19.4	1.867	107	30.322	10.65	22.556	17.223	51.667	40.42	6.565	3.28
SX-2019-E	K198	195.333	201.333	80	29.6	32	30	20.087	2.2	41.875	33.573	9.867	22.375	19	66.5	40.04	6.825	3.235
SX-2019-E	K199	193.667	202	75.125	30.75	30.167	28.167	26.1	2.1	61.571	43.23	10	20.778	19.113	57.333	47.745	7.335	3.355
SX-2019-E	K2	198.333	204.333	111.75	34.778	30.333	29.429	31.044	1.867	63.625	52.691	9.556	21	16.89	43.5	38.855	6.495	3.105
SX-2019-E	K20	196	202.667	114.571	31.556	22.5	20.833	24.256	1.8	81.667	33.597	11.667	22.5	12.663	38	44.315	6.995	3.24
SX-2019-E	K200	194.333	202	81.625	23.625	30.833	29.833	14.914	2.038	46	24.11	9.244	19.778	14.997	45	54.975	7.615	3.825
SX-2019-E	K201	194.667	201.333	75.75	24.778	21.4	23	16.386	1.944	42.125	27.423	10.786	21.625	14.777	44.333	54.98	6.71	3.695
SX-2019-E	K202	201	208.333	83.25	24.625	24.5	23	16.033	1.933	52.222	26.111	10.529	21	14.777	44.333	49.37	6.875	3.54
SX-2019-E	K203	194.667	202.667	71.444	27.111	29	27.8	21.622	2.122	65.778	38.441	11.556	22.556	19.11	49.5	29.955	7.055	2.795
SX-2019-E	K204	197.333	206.667	124.889	43.444	35	31.5	23.688	1.522	57.444	32.928	11.833	19	15.11	45.333	42.345	7.305	3.18
SX-2019-E	K205	201	210	82.778	25.556	30.5	28.167	17.056	1.688	41.244	24.096	9.478	20.778	12	36	39.645	6.72	3.15
SX-2019-E	K206	197	205.333	86.667	23	35.6	32.8	20.2	1.9	45.625	28.342	10.833	23	20.223	52.5	44.76	6.96	3.37
SX-2019-E	K207	195.667	202.667	89.444	31.889	23.833	22	22.414	1.967	120.167	36.924	11	22.25	19.667	59	50.2	6.91	3.565
SX-2019-E	K208	192	197.667	82.444	29.714	26.2	25.6	23.775	1.978	45.625	38.364	13.278	23.444	16.333	49	51.095	7.26	3.445
SX-2019-E	K209	202	209	89.167	29.111	36.333	36	26.125	1.6	35	33.044	9.333	20.556	17	43	40.38	7.17	3.175
SX-2019-E	K21	203	208.333	126.333	34.333	21.5	19.25	24.4	1.633	108	33.994	11.643	22.167	13.33	40	39.5	6.5	3.12
SX-2019-E	K210	198.333	203.667	87	29.286	38.333	36	19.933	2.489	46.556	40.019	12.111	23.778	17.333	52	51.76	6.695	3.645
SX-2019-E	K211	196.333	204.333	96.444	25.222	28	26.667	20.433	1.844	110.714	31.302	9.714	20	16.333	49	41	6.455	3.295
SX-2019-E	K212	193	199.333	88.429	32	25.667	23.667	25.457	1.644	82.667	33.384	12.5	22	13.667	41	52.025	7.48	3.695
SX-2019-E	K213	196	203.667	98	19.429	26.2	23.667	20.622	1.467	99	25.226	9.375	20.125	13.667	41	44.21	6.77	3.29
SX-2019-E	K214	196.667	201.667	91.875	26.375	18.75	15	18.911	1.544	60	25.068	9.056	22	14.557	43.667	51.46	6.99	3.49
SX-2019-E	K215	195	203	81.667	33.889	42.5	39.833	25.478	1.956	51.778	41.764	11.167	21.222	11.667	35	42.635	6.745	3.175
SX-2019-E	K216	190	194.667	87.625	32.333	27.667	25.5	24.133	1.675	56.167	35.659	8.167	17.444	17.33	52	39.63	6.525	3.23
SX-2019-E	K217	191.667	200.667	84	33.167	29.5	27.833	25.178	2.211	116.2	44.086	9	19.556	15	45	50.665	6.795	3.66
SX-2019-E	K218	199.333	205	74	26.778	17.167	14.833	26.3	2.578	37.111	56.526	10	20.444	18	54	40.34	6.48	3.26
SX-2019-E	K219	194	202	88	35.75	26.833	25.167	29.375	1.967	46.571	44.183	11.611	21	18.11	54.333	47.235	6.72	3.325
SX-2019-E	K22	202	208.333	116.667	34.222	28.75	27.5	24.467	1.771	116.375	38.292	11.644	22.125	13.67	41	38.695	7.43	3.095
SX-2019-E	K220	195	202	81.556	30.778	33	31.333	23.222	2.167	52.5	39.877	8.333	20.333	13.663	41	47.255	6.695	3.49
SX-2019-E	K221	194	201	86.667	23.889	35.25	33.5	23.6	2.122	99.429	41.834	10	21.125	16.447	42.5	54.345	7.585	3.63
SX-2019-E	K222	194	202	77.556	31.667	20	17.6	23.589	2.138	31	41.117	10.278	19	13.777	41.333	42.055	6.245	3.215
SX-2019-E	K223	200.667	206.667	84.875	32.667	28.6	25.6	23.288	1.956	38.625	37.424	10.611	20	13.553	40.667	47.21	7.34	3.26
SX-2019-E	K224	197.667	203.667	88.222	21.778	31.2	32.833	19.133	1.65	47.25	26.9	9	21.444	15.113	45.333	40.795	6.58	3.16
SX-2019-E	K225	194.667	202.667	87.375	29.8	33.2	30.8	24.633	1.922	40.889	40.176	9.889	20.5	14.89	44.667	45.1	6.845	3.325
SX-2019-E	K226	196.333	203.667	85.889	28.667	24.167	19.2	18.878	1.55	43.444	25.07	7	23	10.835	32.5	34.76	6.16	3.215
SX-2019-E	K227	190	196.333	88.667	30.444	36.5	34	30.178	1.956	118.222	49.107	11.944	19.222	16.113	56.5	42.73	6.775	3.22
SX-2019-E	K228	192.667	200	102.333	35.111	31.5	30.8	26.344	2.078	50.4	45.343	10.714	23.333	16.667	50	49.6	6.97	3.465
SX-2019-E	K229	198	204.333	94	20.111	24.167	21.667	21.75	1.538	129.889	28.036	9.422	19.111	15.835	47.5	40.65	6.865	3.17
SX-2019-E	K23	202	208.333	128.778	37.111	25.5	17.333	25.744	1.711	102.444	36.397	12.667	22.333	12.5	37.5	40.67	6.68	3.14
SX-2019-E	K230	196	205	112.25	30.5	30.5	27	22.686	1.533	124.778	29.606	7.429	20.556	13.557	40.667	43.625	6.715	3.185
SX-2019-E	K231	196.333	203.667	120.111	32.667	34	31.167	21.556	1.663	103.25	28.212	10.389	21.778	12.33	37	40.75	7.16	3.05
SX-2019-E	K232	194	200	101.889	34.143	38.5	36.5	27.711	2.1	52.375	48.76	10.333	22.667	17.553	52.667	38.2	6.27	3.155
SX-2019-E	K233	193	200	78.222	30	20.667	23.25	22.387	2.044	119.167	37.349	10.389	20	15.335	38.333	43.4	6.685	3.22
SX-2019-E	K234	197	203.667	99.889	21.889	33.167	31	18.778	1.6	126.75	26.175	9.833	20.5	11.89	35.667	45.115	6.785	3.345
SX-2019-E	K235	192.667	200	95.5	42	25	24.167	25.871	1.889	52.222	40.309	11.111	22	14.553	43.667	45.22	6.79	3.465
SX-2019-E	K236	194.333	199.333	94.889	34.556	37.4	33	24.212	2.078	78	44.599	9.744	20.333	15.003	45	40.4	6.72	3.135
SX-2019-E	K237	198.667	206	91.375	30.778	37	29.75	21.489	1.656	41.167	30.081	9.571	21.667	15.835	47.5	40.44	6.83	3.15
SX-2019-E	K238	195	203.667	93.778	20.667	32.333	30.333	20.7	1.578	130.778	27.138	10.944	21.889	14.997	45	41.01	6.51	3.295
SX-2019-E	K239	192	200	89.875	27.667	33.25	30.75	24.433	2.457	103.222	53.187	10.5	21.25	21	63	47	6.89	3.405
SX-2019-E	K24	203	210	109.333	30.167	35.667	30.667	20.957	1.589	77.667	27.688	11.611	21.4	9.165	27.5	29.54	7.32	2.58
SX-2019-E	K240	193.333	201	95.111	33.778	23.25	19.5	26.544	1.689	55.222	37.502	11.611	19.778	15.777	47.333	42.46	6.62	2.79
SX-2019-E	K241	197	204.333	102.444	24.333	30.25	28.25	21.367	1.643	94.667	30.25	10.278	21.556	12.22	36.667	45.44	6.93	3.275
SX-2019-E	K242	192	199.667	93.444	33.875	43.667	42.667	22.689	2.288	131	41.617	11	21.556	13.22	39.667	51.635	7.215	3.535
SX-2019-E	K243	194	201	104.778	39	34	32.2	22.467	1.844	88.222	35.113	10.278	20.889	16.78	56.5	40.99	7.12	3.125
SX-2019-E	K244	193.333	199.667	93.444	33	25.167	22.833	21.133	1.811	46.222	28.619	9.222	20.667	15.89	47.667	40.455	6.65	3.25
SX-2019-E	K245	193	200.667	92.444	33	28.4	25	25.8	2.389	103.111	51.093	9.363	19.444	14.777	44.333	44.84	6.705	3.365
SX-2019-E	K246	200	207.333	98.333	27.778	40.75	37.5	19.978	1.262	51.556	20.421	8.056	21.222	12.777	38.333	49.2	6.46	3.16
SX-2019-E	K247	197.333	204.333	101.875	25.222	28.167	25.167	17.58	1.667	54.167	25.795	8.5	19.111	13.5	36	48.1	6.74	3.39
SX-2019-E	K248	192.667	200	88.333	28.778	31.8	29	23.133	2.017	31.25	38.15	11.438	21.778	16	48	44.36	6.61	3.045
SX-2019-E	K249	192	200	94.667	36.111	26	24.2	29.114	1.971	69.857	44.606	10.722	21.222	14	42	53.97	7.33	3.51
SX-2019-E	K25	203	208.333	128.111	43	25.167	21.333	31.467	1.757	91.833	42.47	10.833	19.778	10.835	32.5	52.17	7.14	3.38
SX-2019-E	K250	197.667	203.667	91.111	24	28.25	26.75	23.262	1.767	58	36.611	9.278	19.5	11.997	36	45.795	6.955	3.18
SX-2019-E	K251	194.333	202.667	97.375	35.857	34.75	28.333	29.911	1.883	78.667	45.328	10.889	22.556	18.667	49	42.42	7.265	3.18
SX-2019-E	K252	196.667	203.333	102.778	33.667	35.6	33.4	23	1.756	127.667	33.86	8.889	21.333	14.777	44.333	39.255	6.495	3.195
SX-2019-E	K253	194	200	88.889	28	24.333	21.833	21.089	1.667	95.857	29.107	10.625	21.111	12.113	36.333	51.235	7.14	3.395
SX-2019-E	K254	193	199.333	97.25	33.875	40.5	45.667	28.5	2.011	104.222	47.929	9.938	22.222	14.443	43.333	61.125	7.415	3.71
SX-2019-E	K255	194	199.333	103.556	32.556	21.833	20.667	25.938	1.829	114.444	41.648	11.611	22.222	16	48	46.625	6.98	3.34
SX-2019-E	K256	194.333	201	91.444	29.444	20	17.333	26.278	1.989	81	56.942	11.111	21	13.663	41	39.1	6.235	3.205
SX-2019-E	K257	196.333	202.667	115.5	33.333	25.5	23.667	17.911	1.163	108.222	16.764	9.556	20	16	48	41.77	6.78	3.155
SX-2019-E	K258	192.667	200	109.444	35	34	32.333	22.478	1.967	88.889	36.242	10.167	20.556	9.887	29.667	42.505	7.07	3.125
SX-2019-E	K259	192	200	103.667	33.222	35.667	33	26.8	2	67	43.75	9.833	20.111	9.223	27.667	37.995	7.58	3.345
SX-2019-E	K26	194.667	204.333	117	45.556	23	22	26.2	1.911	32.111	41.866	11.5	20.444	11.89	35.667	44.645	6.605	3.195
SX-2019-E	K260	196	204.333	113.5	31.111	24.4	22.2	24.637	1.414	99.143	26.637	9.622	19.444	11.667	35	45.955	7.175	3.37
SX-2019-E	K261	195	201.667	105.222	39.889	35.8	33.6	24.878	1.833	62.889	38.586	11.5	20.333	19.67	61	35.32	6.855	3.01
SX-2019-E	K262	196.667	203.667	113.889	34.667	20.75	18.6	20.188	1.643	92.556	27.016	8.444	19.571	11.5	34.5	32.19	6.06	2.77
SX-2019-E	K263	196.333	203.667	98.222	30.5	25.5	23.5	22.671	1.767	114.75	31.334	11.938	20.429	14	42	50.56	7.47	3.4
SX-2019-E	K264	197	202	108.667	20.889	26.2	24	23.322	1.4	109.5	28.031	8	19.857	17	51	39.9	6.07	3.21
SX-2019-E	K265	197.667	203.667	97.25	32.111	40	37	27.444	2	55.111	46.469	9.429	21.333	14.89	44.667	43.02	6.6	3.25
SX-2019-E	K266	194	200	99.667	29	25.6	24	31.289	2.133	131.4	56.362	9.056	21.571	20.33	67	33.315	6.365	2.975
SX-2019-E	K267	195	203	93.125	28.444	29.6	28.8	28.6	2.178	45.556	52.922	12.167	21.667	20.165	60.5	39.49	6.67	3.07
SX-2019-E	K268	195	202.667	120.833	35	28.8	26.8	20.171	1.7	128	29.906	9.333	20.444	18.777	56.333	45.54	6.755	3.435
SX-2019-E	K269	196.333	203.333	112.625	32.333	19.75	18.5	25.933	1.4	67.889	31.594	9.562	21	15.89	47.667	28.17	6.29	2.63
SX-2019-E	K27	196.667	203.333	97.556	32.222	13.5	11.4	23.8	1.856	42.778	34.296	10.357	20.556	13.335	40	41.04	6.825	3.115
SX-2019-E	K270	191.667	200.333	94.778	35.444	30.75	28.75	28.878	1.75	97.429	40.999	11.222	20.333	11.443	34.333	36.03	6.96	2.86
SX-2019-E	K271	191	199	116.5	37.889	34	31	24.556	1.756	53.6	36.376	11	21.667	7.17	28.333	47.26	7.33	3.365
SX-2019-E	K272	192	198.333	104.667	33.667	34	27.833	28.367	1.956	137.889	46.876	11.071	20.111	13	39	56.905	7.945	3.585
SX-2019-E	K273	192	198.667	100.778	31	25	23.4	25.7	1.878	52.167	41.554	10.812	20.625	13.557	40.667	51.225	7.22	3.485
SX-2019-E	K274	205.333	213.333	107.571	39.143	22	13	23.271	1.578	90.375	30.671	12.333	22	17.165	42	47.56	7.935	3.095
SX-2019-E	K275	198.333	204.333	110.556	35.111	32.667	30	20.067	1.733	110.222	29.114	9.056	21	15.33	46	34.6	6.18	2.92
SX-2019-E	K276	192	200.667	95.222	37.222	39.667	38.667	26.178	1.578	110.625	32.31	12	20.778	13.113	39.333	45.615	7.515	3.28
SX-2019-E	K277	199.667	205	93.625	20.778	28.167	25.667	20.35	1.767	77.111	30.57	8.688	21	12.11	36.333	51.25	7.085	3.565
SX-2019-E	K278	198.667	206.667	110.25	27.444	34	32	22.667	1.522	110.333	30.244	8.011	20.667	14.667	44	32.98	5.52	2.93
SX-2019-E	K279	200.333	206.667	108.875	30.111	30.5	28	26.111	1.762	142	35.292	8.811	21	15.67	53.333	31.755	6.06	2.825
SX-2019-E	K28	202.667	210	114.875	41.111	25.5	18.6	31.711	1.888	63.778	55.06	10.722	22	11.5	34.5	34.1	7.07	2.82
SX-2019-E	K280	199.667	205	112.625	31	32.833	29.167	21.167	1.633	93.778	29.272	8.367	20.889	13.777	41.333	43.385	6.33	3.175
SX-2019-E	K281	196.333	204.333	94.111	30.111	20.5	19.833	26.289	2.043	93.333	42.092	12.167	24.143	22.667	68	47.06	7.315	3.275
SX-2019-E	K282	195.667	203	109.222	38.556	37.2	34.8	20.038	1.556	109.4	22.423	10.375	19.889	10.11	30.333	44.635	6.535	3.22
SX-2019-E	K283	194.333	202.667	112.6	30.286	28	25.4	23.289	1.678	31.2	32.923	10.312	21.556	15	45	47.875	6.755	3.415
SX-2019-E	K284	190.667	199.333	104.75	29.222	26.4	24.2	26.589	1.911	94.4	43.007	12.889	21.889	12.113	36.333	45.355	7.135	3.24
SX-2019-E	K285	200.333	206.667	104.286	25.429	32.2	29.6	19.1	1.422	103.778	22.404	7.556	19.111	13.89	41.667	36.28	6.05	3.145
SX-2019-E	K286	196.667	203.333	122.667	30.111	31.833	28.833	19.644	1.6	123.667	26.406	6.667	21.667	19.113	57.333	35.4	6.35	3.01
SX-2019-E	K287	194	205.333	97	34.667	16	13.8	27.233	1.667	44.5	38.306	11.111	21.444	15.89	47.667	43.985	6.745	3.19
SX-2019-E	K288	193.667	201	106.333	38.333	29	27	30.778	2.212	119.714	60.229	9.125	19.889	14.557	52	52.015	7.04	3.63
SX-2019-E	K289	190	198.667	112.625	45.444	31.5	30	34.322	2.011	105.5	57.776	8.056	19.333	13.887	37	44.71	7.12	3.48
SX-2019-E	K29	200.333	208.333	120.222	43.444	34	25.25	29.944	1.8	50.875	44.86	13.778	23.333	16.447	41.5	32.93	5.84	2.97
SX-2019-E	K290	190	198.667	109.444	32.556	26.167	24.333	28.062	1.444	106.111	32.387	9.611	19.75	9.665	29	42.245	7.105	3.26
SX-2019-E	K291	190	197.667	116.889	35.556	28.4	26.4	29.567	1.911	89.444	47.352	12	22.889	18.443	55.333	37	6.415	3.16
SX-2019-E	K292	193	200.333	109.625	25.667	32.25	24.75	24.811	1.029	124.889	21.7	7.625	20	15.443	46.333	26.655	6.395	3.12
SX-2019-E	K293	196.667	204.333	103.667	31.375	25	23.4	19.233	1.444	112.778	23.156	8.444	21.125	15.333	46	38.155	6.735	3.1
SX-2019-E	K294	191	199	110.143	39.444	23.167	22.5	22.8	1.422	129.111	27.202	10.222	22.111	11.165	33.5	40.275	6.945	3.055
SX-2019-E	K295	198.667	204.333	108	33.444	22	18	18.644	1.467	95.111	22.918	8.625	19.667	11.443	34.333	43.87	6.895	3.33
SX-2019-E	K296	202.333	210	99.778	32.889	32.4	24.833	20.113	1.467	44.333	26.454	11	23.667	20	60	34.65	6.02	2.9
SX-2019-E	K297	193.667	199.667	93	36.333	34.4	33.2	30.3	1.778	139.625	43.152	9.214	20.833	14.667	44	49.08	6.825	3.495
SX-2019-E	K298	196.333	202	122.714	31.222	26.167	24.667	18.414	1.45	121.778	21.563	9.611	22.444	18.89	49.5	35.48	6.03	3.085
SX-2019-E	K299	190	198	109	40.111	33.833	33.667	19.525	1.489	127.111	23.624	9.389	19.111	12.663	38	51.725	7.355	3.465
SX-2019-E	K3	202.333	208.333	121.25	47	21.2	19.6	26.75	1.489	112.667	32.491	12.686	23.429	15.17	38.333	35.215	6.275	3.14
SX-2019-E	K30	197.667	205.333	90	34.556	30.667	28	26.262	1.433	66.75	35.863	10.471	19	9.447	28.333	38.33	7.41	2.91
SX-2019-E	K300	195	201	107.667	29.444	34	27	19.256	1.138	59.714	19.22	8.444	19.667	11.67	30.333	42.94	6.835	3.015
SX-2019-E	K301	199.667	207.667	106.444	28.111	31.25	28.5	20.467	1.678	81.222	28.409	9.825	21	15.83	41.333	42.04	6.205	3.245
SX-2019-E	K302	194	202.333	116.857	29.429	26.167	21.667	21.367	1.778	101.667	32.521	10.722	21.444	15.1217	29	38.3	6.705	3.135
SX-2019-E	K303	200.667	206.667	110.143	28.444	28.6	27.5	20.562	1.622	141.222	28.135	8.438	20.5	12.335	37	37.43	6.605	2.93
SX-2019-E	K304	197.667	205	108.556	30.222	25.833	25.5	21.956	1.9	139.667	34.213	7.056	20	15.9531	75	38.685	5.84	3.225
SX-2019-E	K305	198.667	205	111.25	30.556	38	28.6	20.933	1.789	74	30.93	10.722	20.625	12.835	38.5	43.4	6.2	3.24
SX-2019-E	K306	198.333	204.333	70.556	23.556	24	21	20.689	2.25	30.4	38.846	11.256	23.125	20.557	61.667	49.38	6.615	3.445
SX-2019-E	K307	197.667	203.333	113	37.111	33.2	29.4	23.512	1.7	147.5	34.428	9.944	22.333	19.447	58.333	41.83	6.43	3.05
SX-2019-E	K308	201.333	208.333	97.111	31	16	15.25	24.667	1.667	124	34.131	11.133	21.444	8.665	26	43.185	7.955	2.975
SX-2019-E	K309	196	205	100.444	35.75	44.5	42	22.122	1.4	102.889	27.04	11.389	19.667	11.553	34.667	46.37	7.39	3.285
SX-2019-E	K31	203.667	210	118.444	44.889	36.5	34	28.678	1.522	54.625	36.836	11.125	19.25	13	39	43.065	7.36	2.99
SX-2019-E	K310	191	198	110.75	37.667	40	33.333	26.711	1.433	91.889	36.731	10.056	18.857	12.223	36.667	38.09	6.77	3.075
SX-2019-E	K311	196.333	205.333	108.667	30.444	21.833	20.167	18.567	1.229	102.333	17.67	9.375	19.889	11.78	35.333	39.8	6.245	3.185
SX-2019-E	K312	194	201.667	99.556	32.667	29.2	27.2	27.756	1.722	44.75	39.752	12.333	22.75	17.223	51.667	42.835	6.745	3.22
SX-2019-E	K313	196.667	203.667	123.333	39.375	25.667	22.5	23.137	1.411	115.714	29.643	9.667	20.333	11.165	42	34.31	5.905	2.755
SX-2019-E	K314	198.667	206.667	108.889	25.111	31.667	25.25	18.489	1.25	111	19.736	8.714	19.5	13.11	39.333	31.28	5.565	2.865
SX-2019-E	K315	194.333	202.667	116.111	38.333	21.25	16.5	20.822	1.389	129.833	24.809	10	20.444	17.003	51	31.285	6.005	2.85
SX-2019-E	K316	201.333	206.667	111.333	37.167	43	43	24.3	1.643	86.556	32.208	10.778	21.556	14.11	42.333	41.255	6.92	3.08
SX-2019-E	K317	193.667	201	127.714	36	29	27.167	26.4	1.533	144.444	31.859	13.25	22.444	15.553	46.667	35.58	6.15	3.08
SX-2019-E	K318	193.667	200	120.222	31.333	38.5	39.2	21.344	1.589	111.25	28.616	11.556	22.625	12.667	38	32.95	6.175	2.96
SX-2019-E	K319	197.667	208.333	115.5	34.6	28.75	24.5	24.671	1.217	130	25.447	10.75	22.444	16.33	49	36.7118	6.08894	2.99044
SX-2019-E	K320	199	204.333	113.429	36	25.333	21.333	21.422	1.25	132.5	22.801	10.944	21.667	21.165	56.667	30.105	5.835	2.795
SX-2019-E	K321	194.333	202	116.111	35.889	25.167	24.333	22.156	1.7	102.667	30.964	11.889	22.111	15.11	45.333	38.48	6.375	3.12
SX-2019-E	K322	196.667	203.667	128.889	29.889	28	28	20.511	1.456	112	20.756	11.25	22.111	20.83	46	38.065	6.175	3.14
SX-2019-E	K323	197	202.333	119.333	33.833	28.333	26.333	23.133	1.633	133.143	31.83	13.556	22.778	14.89	44.667	40.19	6.705	3.04
SX-2019-E	K324	196.667	205.333	123.333	34.778	31.4	28.8	19.211	1.389	84.4	16.22	10.278	23.333	22.89	68.667	35.545	6.405	2.945
SX-2019-E	K325	198	207.667	111.571	45.125	20.333	19.667	27.289	1.644	52.167	37.632	13.357	25	16	48	38.03	6.405	3.21
SX-2019-E	K326	197.333	202.667	126.375	32.125	33.8	31	21.45	1.6	139.444	27.811	9.722	23	19.667	52.5	27.31	5.74	2.73
SX-2019-E	K327	196	202.667	121.25	32.556	34.6	32.2	26.633	1.311	136.444	29.822	12.562	21.667	16.443	49.333	29.125	6.145	2.7
SX-2019-E	K328	198	202.667	113.333	32.111	30.8	27.2	27.675	1.538	112.778	34.587	10.778	18.556	17	43.333	45.1	7.4	3.13
SX-2019-E	K329	198.333	205	131.111	42.556	41.333	38.333	22.8	1.8	106	34.794	11.1	23	20.443	55.5	31.19	5.685	2.95
SX-2019-E	K33	196.667	204	103.222	39.778	13.25	12	23.3	1.65	48.889	30.419	10.2	19.556	13.223	39.667	42.87	6.875	3.29
SX-2019-E	K330	198	204.333	64.333	21.167	19.833	17.5	19.462	1.843	80.333	29.331	9.625	21.556	16.11	48.333	44.415	6.315	3.325
SX-2019-E	K331	199	206.667	115.889	41	26.833	25.167	25.3	1.522	52.333	32.249	9.556	19.778	15	45	34.235	5.545	3.105
SX-2019-E	K332	197.667	204.333	108.444	35.333	23.8	22.333	19.067	1.15	111.667	17.645	8.688	19.778	13.443	40.333	45.755	6.59	3.24
SX-2019-E	K333	194.333	207.667	66.125	21.222	33.667	33.167	17.9	2.267	45	33.198	14.125	24.667	14.665	44	51.955	7.415	3.585
SX-2019-E	K334	192	201	82.333	28.333	16.5	15.833	14.475	1.711	54.889	20.345	10.375	19.111	13	39	46.93	7.255	3.28
SX-2019-E	K335	198.333	205	65.444	16.667	27.833	25.833	15.15	2.078	22.375	25.995	9	19.889	19	57	41.895	6.67	3.195
SX-2019-E	K336	195	202	67.889	17.778	22.833	20.333	18.578	1.844	37.429	28.63	12.278	23	18.5	55.5	53.11	7.22	3.52
SX-2019-E	K337	196.333	203.333	113.857	29.778	32.25	29	21.467	1.675	128.333	29.506	12.222	23	18	54	44.27	6.36	3.165
SX-2019-E	K338	199.333	205	73	23.333	20.4	18.6	19.467	1.675	41.143	26.581	10.444	20.556	10	30	37.765	6.825	2.85
SX-2019-E	K339	194.333	202.667	79.556	28.333	21.4	17	20.044	1.844	39.222	30.607	10.889	20.222	12.335	37	46.58	6.755	3.435
SX-2019-E	K34	199.333	204.333	61.111	22.5	22.5	20.5	16.267	2.075	32.75	27.561	7.812	20.571	15.333	46	47.425	6.5	3.63
SX-2019-E	K340	200	205	109.778	31.111	38.5	36	18.913	1.689	106.889	27.33	7.778	20.444	13.5	40.5	46.25	6.63	3.225
SX-2019-E	K341	195	205.333	77.778	24.222	24.4	21.4	13.471	1.822	61.778	20.94	11.944	23.444	12.665	38	48.665	6.505	3.495
SX-2019-E	K342	192.667	198	69.571	29.25	14	11.6	23.833	2.633	48.778	52.48	8.833	22.667	19.835	59.5	39.275	6.665	3.18
SX-2019-E	K343	193	200.667	84.286	31.222	28.4	23.333	23.967	2.3	57.667	38.827	10.722	21.875	14.67	44	51.14	6.905	3.57
SX-2019-E	K344	198	204.333	85.143	26.889	38.6	35.6	17.512	1.189	91.429	15.646	9.889	21.333	18.5	41	40.645	6.595	3.09
SX-2019-E	K345	199.667	206.667	80.556	29.5	38.5	35.5	26.56	2.1	50.875	46.743	11.875	22.125	16.335	49	46.655	7.49	3.27
SX-2019-E	K346	204.333	213.333	77	27.375	29	27	17.911	1.638	34.429	24.039	11.222	21.889	11.67	35	36.25	5.98	2.84
SX-2019-E	K347	202	208.333	79	28.556	32.5	29.25	20.8	1.689	44.444	27.547	10.611	21.778	15.17	45.5	31.35	6.11	2.745
SX-2019-E	K348	198	206	77.778	27.778	23.167	21	19.611	1.822	40	29.912	10.556	21.556	18.165	54.5	35.26	5.87	2.895
SX-2019-E	K349	206.667	215	88.444	32.667	32.667	30.333	21.056	1.567	37.111	27.47	10.278	22	21	63	34.62	6.178	3.027
SX-2019-E	K35	199.667	206.667	77.375	26.889	28.667	26.167	17.878	1.878	68.889	28.127	10.222	21.556	14.997	45	50.47	6.9	3.61
SX-2019-E	K350	206.667	213.333	86.667	29.778	22.5	22.25	23.9	1.62	36.333	30.98	10.333	21.111	15.5	46.5	40.075	6.43	3.12
SX-2019-E	K351	204.333	213.333	98.333	33.222	24.75	14.667	21.637	1.644	40.111	28.78	10.889	22.222	22.165	66.5	30.36	5.7	2.825
SX-2019-E	K352	206.667	215	97.714	31.333	39.25	37.25	18.256	1.511	34.125	22.923	9.667	21.667	15	45	32.575	6.19	2.835
SX-2019-E	K353	203.667	211.667	95.889	31.333	36	34.5	19.767	1.689	41.833	27.863	10.833	21.556	17.165	51.5	31.81	6.335	2.77
SX-2019-E	K354	206	217.333	92.167	37	32.25	27.5	26.711	1.544	53.875	34.386	10.833	20.889	15	45	33.52	6.27	2.785
SX-2019-E	K355	192	200	100.75	32.111	38.25	36	25.783	1.66	104.5	34.785	13.111	21.778	14.665	44	27.935	6.19	2.7
SX-2019-E	K356	205	213.333	99.444	32.778	34	30.4	19.522	1.622	45.444	26.353	10.444	20	14.165	42.5	36.71	6.295	3.065
SX-2019-E	K357	204.333	213.333	97.667	34.111	38	34	19.822	1.533	40.125	25.487	11.244	21.889	16.5	49.5	27.605	6.15	2.65
SX-2019-E	K358	203	210	83.444	29.6	18.667	16.5	20.95	1.671	35.5	29.141	10.967	24.111	14.5	43.5	34.46	6.455	2.915
SX-2019-E	K359	198.667	208.333	96	37.222	38.4	35.2	23.433	1.489	48.125	30.468	10.556	20.667	14	42	30.91	5.875	2.79
SX-2019-E	K36	193	201.333	114.571	36	28	27.333	22.3	1.389	122.556	25.862	8.667	20	16.443	41	32.685	5.98	2.99
SX-2019-E	K360	206.667	217.333	89.222	30.444	32.333	30.833	24.483	1.722	42.333	38.194	12.056	24.111	22	66	31.56	6.57	2.725
SX-2019-E	K361	206	211.667	76.667	32.8	41	30.4	19.086	1.5	44.429	23.191	11.125	22.333	16	48	41.17	6.46	2.715
SX-2019-E	K362	201	210	106.75	36.333	36.4	33.6	19.122	1.556	59.75	24.761	10.714	22.111	17.665	53	38.16	6	2.75
SX-2019-E	K363	203.667	211.667	102.111	37.556	30.25	26.25	17.543	1.556	66.556	23.84	9.811	20.667	18.665	56	25.975	6.065	2.475
SX-2019-E	K364	203.667	211.667	111	41.667	31.75	29.25	25.556	1.822	60.667	38.83	11.812	22.333	15.83	47.5	37.91	6.51	2.84
SX-2019-E	K365	204.333	213.333	105.333	36.75	30.8	26.4	18.411	1.244	58.667	19.03	10.762	20.667	13.33	40	40.12	6.38	2.73
SX-2019-E	K366	208.333	215	108.875	34.667	35.667	33.667	25.211	1.367	50.111	28.906	10.389	21.667	17.83	53.5	29.58	6.375	2.705
SX-2019-E	K367	202.667	211.667	103.125	31.556	36	34.6	18.211	1.6	53.556	24.042	10.222	21.444	14.5	43.5	31.25	6.225	2.53
SX-2019-E	K368	203	210	108.778	38.143	41.2	37.4	18.756	1.489	60.444	23.223	10.311	20.222	17	51	41.125	6.395	3.175
SX-2019-E	K369	203.667	211.667	93.222	35.5	25.8	23.2	19.622	1.489	29.333	24.454	10.611	22.778	19.223	57.667	33.085	6.105	2.915
SX-2019-E	K37	192.667	201.667	109.125	37.889	23.25	20.75	21.4	1.411	95.667	24.932	8	19.444	16.67	50	38.995	6.52	3.075
SX-2019-E	K370	191	198.667	84.429	35.875	29.167	26.833	24.978	1.762	72.889	38.18	11.778	17.875	17.11	51.333	45.62	7.395	3.255
SX-2019-E	K371	193.667	202.667	75.375	25.556	14	14	21.411	1.656	47	29.952	10.222	20.333	14	42	41.3	6.875	3.135
SX-2019-E	K372	192	198.333	106.778	46.556	24	22.4	25.811	1.471	46.429	31.787	10.167	20.778	13.11	39.333	41.175	6.295	3.27
SX-2019-E	K373	201	210	75.857	30.571	13.2	12.6	19.433	1.525	34.571	25.449	10.567	21.222	16.1183	72	43.81	6.73	3.48
SX-2019-E	K374	202.667	210	102	40.5	39.333	37.167	25.789	2	47.143	42.87	12.214	23.429	18	54	41.77	6.87	3.18
SX-2019-E	K375	194.667	201	86.75	27.5	32.833	31.667	24.222	1.938	46.222	38.202	10.833	21.889	17.447	52.333	40.16	6.74	3.225
SX-2019-E	K376	195.333	203	88.143	30.333	28.8	27.6	21.7	1.778	58.571	32.731	11.278	19	14.3562	43.7165	45.445	7	3.315
SX-2019-E	K377	193.667	203	83.333	28.875	23	21.4	20.278	1.85	45.333	31.693	9.833	18.111	13.113	39.333	40.025	6.69	3.155
SX-2019-E	K378	194	201.667	88.5	34.556	22.333	22.8	21.7	1.622	58.333	27.604	9.929	19	17.22	51.667	35.485	6.545	2.985
SX-2019-E	K379	194.333	202	91.444	34.429	22.5	21.333	27.613	2.2	40.375	48.897	11.5	20	15	45	41.775	6.855	3.245
SX-2019-E	K38	190.333	195	71.111	28.111	30	25.167	23.067	2.263	39.444	40.778	8.667	18.857	10.33	31	31.06	6.34	2.85
SX-2019-E	K380	195	203	84.111	37	30.75	26	27.938	2.067	47	46.554	11.844	22.778	20.447	61.333	35.5	6.325	3.07
SX-2019-E	K381	197.667	204.333	89.5	29.111	40.4	38.8	18.644	1.733	78.333	27.024	10.411	21	17	51	39.67	6.265	3.105
SX-2019-E	K382	194.333	203	84.889	34.75	23	21.5	23.944	1.8	47.556	36.186	11.667	22.222	10.835	45	44.165	6.89	3.28
SX-2019-E	K383	197.333	205	89.875	35.125	24	22.75	23.613	2.089	76.444	38.114	12.556	24	15.507	93	38.58	6.305	3.165
SX-2019-E	K384	196	203.333	87.444	34.75	28.333	24.2	25.167	2.067	45	44.009	11	22.556	21.443	64.333	46.24	6.53	3.465
SX-2019-E	K385	192	198.333	88.143	33.556	27.667	25.667	23.488	1.9	131.571	36.538	9.944	19.778	17.557	52.667	46.72	6.94	3.32
SX-2019-E	K386	194	203	89.889	31.444	28.333	27	21.922	2.286	51	43.955	10.722	21.444	19.443	58.333	48.485	7.375	3.485
SX-2019-E	K387	193	199	100	44.667	53	50	24.578	1.578	133.125	32.382	9.222	20	12.553	37.667	43.475	7.15	3.35
SX-2019-E	K388	197	203.667	97.111	35.167	26.75	26.25	21.587	1.538	87.222	30.283	9.875	19.889	16.0062	60	44.945	6.57	3.245
SX-2019-E	K389	194	202	80.333	31	21.25	21.25	24.5	1.875	84.556	38.704	11.278	20.333	12	42.333	43.095	6.625	3.255
SX-2019-E	K39	204.333	210	112.444	38.125	29	24.75	19.167	1.578	88.333	25.711	10.389	21.778	14.777	44.333	44.015	6.655	3.27
SX-2019-E	K390	198	204.333	118.75	38.625	33	30.667	24.222	1.744	53.833	35.571	12.389	21.444	16.165	55	44.965	6.73	3.31
SX-2019-E	K391	193	201	91.625	33.444	33.2	34.5	25.311	1.8	44	38.058	11.389	19.75	14.22	42.667	47.375	7.21	3.45
SX-2019-E	K392	194	200	87.625	32.889	39	35.667	28.357	1.778	126.125	44.407	11.556	19.429	13.11	39.333	42.99	6.845	3.245
SX-2019-E	K393	194	202	89.222	32.889	33	31.333	22.55	1.657	64.833	30.553	10.889	21.222	18	54	38.02	7.03	3.045
SX-2019-E	K394	194	202	96.111	35.111	17	15.25	21.244	1.767	71.667	31.514	11.944	23.111	16.11	48.333	42.685	6.815	3.235
SX-2019-E	K395	194	203	80.444	34.333	25	23	28.844	2.089	43.75	46.737	13.429	21.889	16.337	49	35.185	6.99	2.92
SX-2019-E	K396	193.667	201	87.111	30.333	23.333	22.333	22.378	1.667	61.667	29.596	11.375	21.5	16.553	49.667	33.63	6.21	2.95
SX-2019-E	K397	191	198.667	94.556	35.778	29.6	27.6	22.111	1.75	46.889	30.932	11.757	20.444	14.223	42.667	39.415	6.66	3.21
SX-2019-E	K398	198	206	74.429	26.111	19	16.8	19.711	2.089	37.375	36.212	13.622	21.667	14.165	42.5	33.22	6.085	2.835
SX-2019-E	K399	195.333	203	91	37.667	25.667	23.667	26.311	1.9	106.833	41.846	11.744	20.556	14.333	43	41.675	6.685	3.13
SX-2019-E	K4	198.333	204.333	116.333	34.222	32.429	32.333	26.478	1.767	102.222	36.745	12.333	22.111	10.333	31	41.075	6.885	3.095
SX-2019-E	K40	200	204	105.667	30.444	24	21.667	20.489	1.571	75.111	25.939	10.5	20.286	10.443	31.333	47.88	7.075	3.28
SX-2019-E	K400	196.5	202.5	103.571	23.833	38	34.25	27.717	1.533	123.571	33.682	10.067	21.778	18.89	56.667	33.24	5.855	2.65
SX-2019-E	K401	201	208.333	77.444	23.556	23.333	17.6	20.711	2.022	42	34.64	10.744	21.889	17.5	52.5	46.125	6.025	3.49
SX-2019-E	K402	203.333	215	77.75	24.333	26.5	24.167	18.9	2.044	42.333	32.021	9.444	21.111	14.11	42.333	41.675	5.68	3.395
SX-2019-E	K403	199	204.333	94.111	27.5	18	15.667	26.312	2	113.778	43.189	10.944	21	17.17	51.5	71.71	8.3	3.92
SX-2019-E	K404	193.333	202	83.556	35.444	33.333	31.333	26.678	2.043	41.667	45.31	12.389	19.667	13.89	41.667	51.545	6.98	3.555
SX-2019-E	K405	193	202.667	91.556	35.111	39.6	36.6	27.511	1.7	64.333	39.332	10.622	18	9.443	28.333	41.74	6.41	2.995
SX-2019-E	K406	193	201	103	39	27.6	25.6	25.289	1.789	103.222	38.459	12.057	21.444	14.83	44.5	36.43	6.5	3.1
SX-2019-E	K407	195	203.667	85.111	39.625	17	15.667	29.778	2.189	49	62.427	12.356	22	18.67	56	34.33	6.64	2.705
SX-2019-E	K41	194.667	201.333	75.556	24.429	22.6	21.2	20.944	1.989	56.889	38.941	10.389	21.333	14.22	42.667	47.61	6.81	3.64
SX-2019-E	K42	199.333	205	114.375	33.222	32.6	29.2	17.444	1.467	69.222	21.586	7.556	20	12.777	38.333	40.815	6.32	3.125
SX-2019-E	K43	198.667	203.333	114.125	32.111	33.333	30.833	16.633	1.389	83.111	19.217	8.167	19.444	12.557	37.667	44.87	6.82	3.205
SX-2019-E	K44	199	205	87.625	27.667	23.5	21.333	18.65	1.622	66.111	24.454	9.5	21.111	12.777	38.333	43.21	6.555	3.34
SX-2019-E	K45	200	205	100	25.111	24.667	23.333	17.533	1.422	120.889	21.05	8.911	20.889	11.667	35	41.06	6.375	3.24
SX-2019-E	K46	201	210	117.167	43.167	27.6	24.2	27.733	1.533	83.75	35.439	12.333	22.889	15.89	47.667	41.67	6.68	3.235
SX-2019-E	K47	193.333	201	84	28.889	24	20.667	18.856	1.986	58.111	29.845	10.167	20.556	11.835	31.333	50.35	7.235	3.46
SX-2019-E	K48	196	203	100.556	29.444	25.4	26.75	28.457	1.843	43	41.174	14.944	24	19.887	59.667	45.245	6.815	3.395
SX-2019-E	K49	198	203.667	78.333	28.333	27.8	24.8	24.575	2.044	45.333	41.321	8.944	20.111	12.557	37.667	52.48	7.04	3.635
SX-2019-E	K5	201	206.667	117.375	36.556	27.333	23.833	24.867	1.378	86	29.041	12.489	22.889	14.22	42.667	32.595	6.575	2.74
SX-2019-E	K50	191	199.667	88.889	30.333	21.5	19.667	27.511	2.163	137	48.33	10.417	21.889	16	48	34.24	6.45	3.175
SX-2019-E	K51	206	227	133.286	36.5	42.5	34	31.583	1.6	71.667	42.953	12.556	22.778	10.17	30.5	28.76	6.43	2.59
SX-2019-E	K52	190	198.333	79.444	27.444	27.167	25.5	23.55	2.467	114.167	48.539	10.111	19.667	10.557	31.667	41.09	7.055	3.265
SX-2019-E	K53	192.333	202	107.875	37	28.333	24.833	26.822	1.978	41.167	44.593	10.778	22	14.89	44.667	41.79	6.685	3.175
SX-2019-E	K54	201	206	119.429	29.375	25.667	20.5	18.389	1.367	96.333	20.843	8.286	21.444	11.443	34.333	33.835	6.435	2.95
SX-2019-E	K55	192	199.333	121.5	33.667	33	25.167	25.178	1.478	120.556	30.846	9.5	20.222	14.333	43	37.87	6.51	3.23
SX-2019-E	K56	192.333	202.667	77.5	21.222	31.5	23.4	17.113	2.044	26.778	28.194	10.75	25.5	13.17	39.5	35.975	6.43	2.96
SX-2019-E	K57	199.667	206.667	127.889	41.111	36.5	33	24.133	1.644	59.5	33.011	9.889	20.778	19.33	65.5	36.875	6.02	3.155
SX-2019-E	K58	198	204.333	78.429	24.778	24.333	23.5	19.889	1.889	37.667	31.51	11.278	24	20.553	61.667	40.37	6.52	3.205
SX-2019-E	K59	203	210	83.667	23	25.833	24.333	19.629	2.062	51.875	32.772	10.65	21.889	20.223	60.667	35.075	6.12	3.24
SX-2019-E	K6	196.333	202.667	118.333	39.667	44.6	28	23.614	1.425	114.667	29.246	10.833	20.222	10.337	31	36.545	7.11	2.885
SX-2019-E	K60	192	202	72.111	20.333	30.2	25.5	14.289	1.711	62.571	19.268	9.312	21.111	19.447	58.333	44.11	6.42	3.295
SX-2019-E	K61	201.333	206.667	113.286	35.222	38.5	37	23.111	1.575	55	29.914	8.156	19.222	12.333	29.5	40.35	7.025	3.14
SX-2019-E	K62	198	206	110	29.8	30.6	29	23.8	1.933	89.167	38.613	13.222	25	18.337	55	44.98	6.735	3.34
SX-2019-E	K63	194	203	75.667	27.667	29	28	23.6	2.4	32	44.545	11.287	22	15.11	45.333	58.575	7.695	3.775
SX-2019-E	K64	191	198	84	30.75	35.167	32.833	24.012	1.889	102.833	38.7	11.5	21.889	12.22	36.667	53.97	7.035	3.57
SX-2019-E	K65	195	204.333	96.556	30.333	25.333	23.5	24.611	2.278	125.286	56.477	10.556	22.111	20.333	61	38.04	6.24	3.03
SX-2019-E	K66	192	199.667	82.778	30.167	37.8	36	25	2.622	108.286	54.459	11.833	21.778	14.667	44	53.555	7.25	3.485
SX-2019-E	K67	192	199.333	96.111	28.444	34	31	23.122	2.475	129.375	49.272	11.25	24	18.67	56	39.925	6.285	3.105
SX-2019-E	K68	196.667	203.667	67.333	18.667	46.75	44.25	19.867	2.211	25	37.434	11.444	23.556	14.113	42.333	52.16	6.695	3.57
SX-2019-E	K69	197.667	204.333	98.75	28.444	31.5	28.833	23.378	1.957	42	37.151	9.375	22	14	42	48.635	6.94	3.37
SX-2019-E	K7	193	200	122.222	43.571	38.667	34.5	23.089	1.667	87.125	32.41	9.667	18.444	10.557	31.667	41.79	6.6	3.26
SX-2019-E	K70	192.333	201.333	80.556	27.444	21	20.6	16.3	1.712	103.333	25.679	10.333	20.111	17	51	40.28	6.4	3.125
SX-2019-E	K71	200	205	73.875	24.667	21	19.5	20.4	2.144	63.556	36.84	8.5	21	14.223	42.667	46.65	6.69	3.48
SX-2019-E	K72	191	196.333	95.875	32.778	21	20.75	23.962	1.789	111.222	34.361	10.438	22.667	14.89	44.667	39.94	6.34	3.275
SX-2019-E	K73	195.333	203	76.875	24.889	15.4	15	17.233	2	56.111	28.941	10.333	23.222	19.443	58.333	51.84	6.905	3.505
SX-2019-E	K74	198.667	205	123.857	40.444	28.75	26	26.278	1.314	95.625	30.3	13.312	23	9.223	27.667	47.75	6.61	3.245
SX-2019-E	K75	203	211.667	96.25	36.167	26	23.5	20.389	1.644	50.333	27.852	7.5	21.375	11.335	42	40.56	7.15	3.19
SX-2019-E	K76	196.667	202	113.167	39.571	24	22.25	22.6	1.644	66.222	36.358	9.188	20.25	15.997	48	29.715	6.255	2.75
SX-2019-E	K77	200.333	210	121.286	33	28.5	26.75	25.989	1.478	70.222	32.044	11.811	22.333	16.165	48.5	31.8	6.19	2.815
SX-2019-E	K78	201	210	125.889	34.333	37.75	31.4	22.875	1.389	59.875	27.329	13.214	23.875	10.113	38.5	28.96	6.565	2.895
SX-2019-E	K79	193	199	106.111	30	26.75	23.667	23.911	1.329	89.222	29.583	10.278	18.889	12.333	37	41.305	6.415	3.135
SX-2019-E	K8	205.333	210	117.778	38.333	43.167	43.4	32.513	1.586	64.857	39.17	6.52	22.222	14.89	39	40.54	6.825	2.895
SX-2019-E	K80	194.667	201	115.667	38.778	24.8	23.2	22.989	1.725	111.333	34.162	9.833	18.222	10.67	32	42.675	6.635	3.115
SX-2019-E	K81	206	211.5	103.556	34.429	32	30.8	21.9	1.5	51.25	27.671	8.722	20.778	13.5	40.5	35.17	7.75	2.73
SX-2019-E	K82	195	203	114.625	39.556	31.2	28.2	25.875	1.587	90.714	32.306	11.444	22	8.835	26.5	33.765	6.345	2.85
SX-2019-E	K83	204.667	210	104.143	27.75	39.75	38.25	22.186	1.514	44.5	28.49	9.643	21.857	13	39	32.22	6.71	2.82
SX-2019-E	K84	203	210	120.25	45.778	35	33	32.117	1.578	44.222	43.803	9.414	19.778	13.22	39.667	37.475	6.6	2.905
SX-2019-E	K85	208.333	215	129.556	45	61	52.5	29.467	1.4	71.857	33.988	12.333	22.778	14.443	43.333	31.02	5.95	2.975
SX-2019-E	K86	200	215	141.333	47.5	10	9	26.544	1.5	99.444	33.329	8	18.167	12.67	38	34.32	6.38	2.89
SX-2019-E	K87	191	199.667	114.375	40.444	33.333	31.333	22.067	1.733	100.333	24.265	9.444	19.889	13.557	40.667	40.27	6.385	3.2
SX-2019-E	K88	199.667	201.5	108.125	35	22	19.75	24.822	1.678	122.778	35.326	11.857	20.6	13.67	41	34.03	7.36	3.04
SX-2019-E	K89	206	213.333	123.429	43.875	54.333	52.333	25.878	1.538	74.667	32.513	8.256	20.333	15	45	32.52	6.86	2.995
SX-2019-E	K9	204.333	210	120	37.5	42.6	44.25	22.75	1.322	75	25.537	12.463	20.5	16.5	49.5	38.67	7.525	2.87
SX-2019-E	K90	203	211.667	120.556	35.556	23.667	21.5	26.012	1.756	52.286	37.094	10.429	21.444	12.443	37.333	39.17	6.975	2.96
SX-2019-E	K91	200	204.333	120.222	45.111	43.5	38.25	26.189	1.511	72.556	32.964	9.922	21.667	14.89	44.667	37.77	6.665	3
SX-2019-E	K92	193.667	200.667	110.556	24.429	34.75	32.75	24.829	1.6	73.222	32.758	11.278	20.778	8.553	25.667	38.04	6.875	3.005
SX-2019-E	K93	194.333	203	110.333	34	29.833	28.167	31.211	1.389	95.125	36.192	11.333	19.625	10.333	31	27.95	5.84	2.655
SX-2019-E	K94	195	203.667	109.222	38.375	31.5	29.333	24.46	1.856	76.222	36.055	12.986	22.111	9.557	28.667	34.855	6.985	2.755
SX-2019-E	K95	200.333	208.333	112.111	34.111	48.667	43.333	28.722	1.478	62.111	35.337	10.071	20.667	13.89	41.667	35.12	7.075	2.73
SX-2019-E	K96	198.667	205	70.333	21.222	31.6	29.6	20.411	2.05	27.375	33.943	11.312	22.778	13.22	39.667	54.805	6.83	3.68
SX-2019-E	K97	193	203.667	62.833	21.222	33.833	32	18.925	2.15	40.556	32.944	9.433	21.333	14.557	43.667	37.295	6.385	3.055
SX-2019-E	K98	196.667	204.333	65.667	22	24	18.75	17.887	2.475	40.111	36.022	11.375	22.625	14.887	44.667	44.33	6.9	3.245
SX-2019-E	K99	193.667	204.333	68.25	23.875	34.8	32	20.211	2.05	28.333	34.74	10.389	23.429	11.89	35.667	38.265	6.305	3.095
SX-2019-L	K1	101.667	113.667	44	20.75	12.667	10.375	14.671	1.433	66.111	13.457	7.722	16	14.443	43.333	32.28	7.373	3.28
SX-2019-L	K10	124.667	126.333	101.667	42.833	26.875	19.5	22.617	1.143	105	23.39	13.275	17.75	11.5	29.667	37.395	6.835	2.865
SX-2019-L	K100	112.667	122.333	52.222	21.5	7	7.875	15.611	1.656	62.778	22.442	8.444	17.556	15.557	46.667	36.63	6.89	3.127
SX-2019-L	K101	107.333	116.667	56.556	25.889	5.571	5.286	12.575	1.2	60.333	13.716	7.889	14.833	13.887	41.667	38.067	6.563	3.12
SX-2019-L	K102	110.667	120	52.889	24.286	10.667	10.111	18.25	1.2	78.889	18.26	8	17.667	16.667	50	24.51	6.32	2.66
SX-2019-L	K103	100.333	108.333	47.444	16.889	10.125	9.833	11.244	1.411	93.714	13.237	9.214	17.444	6.165	24.667	45.105	6.835	3.38
SX-2019-L	K104	108	117.333	50.333	20.556	6.75	6.625	11.622	1.125	43.333	12.75	6.757	14.714	13.557	40.667	36.83	6.42	3.07
SX-2019-L	K105	106.333	115.667	54.778	25.25	12.111	10.889	12.556	1.122	64.444	11.729	7.567	14.111	12	36	29.45	6.363	2.97
SX-2019-L	K106	104.333	112	63.444	23.889	9.444	8.444	13.375	1.144	77.25	12.408	8.056	16.2	16	48	40.465	6.527	3.047
SX-2019-L	K107	106	117	56.667	21.429	8.286	7.429	12.667	1.5	58.889	16.492	9.244	18.222	17.835	57.333	33.65	6.13	3.057
SX-2019-L	K108	109	119.667	52	20.444	11.25	10	14.275	1.386	59.375	17.405	8.611	19	12.777	38.333	41.4	6.727	3.333
SX-2019-L	K109	109	119.333	50.667	23.25	10	7	13.167	1.367	70.333	16.316	9.167	16.556	15.67	47	33.11	6.627	3.12
SX-2019-L	K11	92	110.667	83.222	42.222	14.125	11.875	18.356	1.322	57.167	18.542	9.944	16.111	13.665	41	34.93	6.66	3.053
SX-2019-L	K110	106	112	55.125	27.5	11.286	10.556	14.889	1.378	47.333	16.979	8.067	16.6	15.665	40.333	44.44	6.435	3.36
SX-2019-L	K111	105.667	114	53	21.667	17.222	15.444	14.625	1.4	67.667	16.693	8.444	17	15.667	47	34.43	6.523	2.933
SX-2019-L	K112	106	115	52.222	23.333	13.667	12.444	16.038	1.286	55.556	16.84	7.811	18.25	12.83	38.5	35.21	6.997	3.113
SX-2019-L	K113	113.333	123.333	55.111	23.222	7.286	8.714	20.333	1.644	57.5	27.731	8.333	18.125	14.4847	56.333	33.153	6.383	3.04
SX-2019-L	K114	111	118.333	49.667	22.75	11.333	10.889	17.578	1.257	64.444	18.722	8.111	18.222	13.335	40	22.425	5.88	2.693
SX-2019-L	K115	109.333	119.667	55.143	21.429	16	14.571	12.643	1.46	75	15.02	10.167	18.667	11.33	41.667	37.005	6.167	2.977
SX-2019-L	K116	99	118.667	47.778	20	8.25	6.5	17.811	1.157	90.222	17.357	8.088	17.375	15.165	40.333	33.1	6.89	2.937
SX-2019-L	K117	104.333	112	51.678	18.444	10.857	10.5	10.967	1.438	90.333	13.499	8.222	17.714	15.777	47.333	36.095	6.637	2.99
SX-2019-L	K118	106	114.333	47.333	17.889	12.111	10.889	13	1.2	78.75	11.51	8.167	16.222	14.223	42.667	33.75	6.81	3.127
SX-2019-L	K119	107.333	118	50.667	22.111	11.222	9.889	13.944	1.422	90.625	16.642	8.444	16.571	13.6838	52	36.935	6.66	3.097
SX-2019-L	K12	119.667	127	88.889	37.667	13.625	12	20.3	1.544	52.429	26.923	10.556	17.5	14.443	43.333	35.745	6.573	3.063
SX-2019-L	K120	125.667	134.667	93	37.625	13.429	13.25	26.344	2	60	41.934	16.278	22.778	18	54	35.88	6.9	3.04
SX-2019-L	K121	122	129.667	103	36.333	24	18.714	22.567	1.771	91.111	33.389	14.722	19.75	13.997	42	30.565	6.65	2.77
SX-2019-L	K122	104.333	113.333	53.667	23.111	6.5	6.25	12.556	1.389	44.125	14.71	7.667	17.444	14.835	44.5	37.997	6.33	3.177
SX-2019-L	K123	105	113.333	61.222	26.778	12.125	11	14.044	1.567	78.889	18.42	8.5	15	14.223	42.667	40.22	6.593	3.207
SX-2019-L	K124	102.667	111.667	56.889	24.25	8.25	7	13.222	1.312	96.667	14.049	9.222	18	17.667	44.5	32.97	5.943	2.997
SX-2019-L	K125	94.667	108.667	50.556	19.222	12.444	11.667	14.429	1.344	93.222	16.16	7.789	15.75	11.553	34.667	39.56	6.74	3.105
SX-2019-L	K126	102	110.667	54.444	23.75	11.111	9.667	15.586	1.48	75.556	19.027	8.286	17.75	11.557	34.667	41.72	7.45	3.15
SX-2019-L	K127	111.333	120.667	47.778	20.778	14.667	13.111	15.944	1.288	90	16.646	5.5	15.429	14.443	43.333	29.557	6.4	2.923
SX-2019-L	K128	104.333	115.667	49.333	22.667	12.889	11.333	14.456	1.3	52.222	16.739	8	15.667	15.33	50	32.82	7.097	2.8
SX-2019-L	K129	104.667	115.333	52.778	20.875	11.375	11	15.333	1.756	56.667	22.448	7.611	18.625	11.777	35.333	35.219	6.91226	3.07181
SX-2019-L	K13	102.667	113.667	90	45.111	14.75	12.5	17.471	1.267	49.333	18.526	10.625	17	14.113	42.333	36.33	6.61	2.873
SX-2019-L	K130	98.333	115.667	45.571	21.333	8	7.143	16.656	1.4	44.444	19.334	8.667	16.5	17.333	52	33.93	6.92	2.99
SX-2019-L	K131	114.333	122	52.625	23.444	11.625	11.889	19.311	1.378	91.111	22.488	8.4	15.875	14.11	42.333	31.89	6.757	2.777
SX-2019-L	K132	111.667	120	54	20.333	8.333	7.889	14.7	1.3	82.5	16.129	7.857	16.444	14.165	50	27.92	6.55	2.727
SX-2019-L	K133	112.333	119.333	48.556	21.889	6.75	7.111	17	1.467	55	20.343	8.333	18.111	15.5	46.5	28.11	5.892	2.833
SX-2019-L	K134	117	126.333	44.25	21.333	3.8	3.6	14.829	1.129	25.714	13.871	5.6	13	12.5	37.5	34.4394	6.54691	3.1238
SX-2019-L	K135	111.667	120	54.667	21	14.333	12.556	14.978	1.356	67.222	15.44	8.889	18.111	12.333	37	39.56	6.85	3.245
SX-2019-L	K136	98	112	55.571	23.2	6.857	6.714	14.133	1.371	98.333	17.68	7.875	16.333	12.11	36.333	39.075	7.165	3.19
SX-2019-L	K137	102.667	112	50.556	20.571	11.889	11.222	13.833	1.289	41.667	13.821	7.778	17.778	15.447	46.333	33.2	6.47	3.187
SX-2019-L	K138	109.667	120	44	18.714	8.571	7.857	13.967	1.078	51.667	12.471	6.929	15	7.89	23.667	24.895	6.647	2.657
SX-2019-L	K139	104	114	58.222	30.333	11.444	10.556	14.078	1.233	69.889	14.554	8.333	16.625	15.443	46.333	38.778	6.65	3.215
SX-2019-L	K14	108.5	113.667	82.444	41.333	17.444	14	15.533	1.2	77.5	17.98	9.278	15.5	11.443	34.333	33.855	6.727	2.96
SX-2019-L	K140	106	118	54.222	18	12.111	10.667	11.75	1.233	100.125	12.286	7.667	15.333	12.333	37	38.16	6.857	3.143
SX-2019-L	K141	100.333	119.667	48.667	18.222	14.556	13.222	14.056	1.533	87.8	18.528	8.033	17.875	17.113	51.333	33.737	6.26	3.087
SX-2019-L	K142	107	115.667	47	19.444	12.875	12.889	14.2	1.433	68.333	17.059	7.667	17.556	16.557	49.667	37.397	6.537	3.143
SX-2019-L	K143	110	120.333	55.5	24	10.75	9.625	18.433	1.35	70.111	20.819	8.643	17	13.667	41	35.26	6.653	2.85
SX-2019-L	K144	106	115.667	55.556	25	13.667	9.333	14.478	1.311	55	14.727	9	18.5	13.777	41.333	34.46	6.437	3.05
SX-2019-L	K145	103.333	110.667	51.333	25.778	10.75	9.222	11	1.156	66.625	10.711	7.875	15.667	10.887	32.667	39.795	7.003	3.267
SX-2019-L	K146	101.333	110.667	61.556	30.222	9.625	8.625	16.5	1.388	66.5	18.656	8.5	18.875	17.333	52	32.63	6.255	2.955
SX-2019-L	K147	103	111.667	52	24.889	10.25	11	13.389	1.211	106.25	13.603	8.375	18.444	11.557	34.667	41.04	6.873	3.11
SX-2019-L	K148	103.333	110.333	54.444	24.444	9.222	8.889	11.9	1.222	80	10.781	7.812	14.667	6.835	20.5	42.655	6.735	3.255
SX-2019-L	K149	101	108.667	49.875	21.333	9.556	9	14.822	1.289	90	15.888	7.333	15.714	14.22	42.667	44.875	6.745	3.31
SX-2019-L	K15	109.333	119	86.111	44.556	16.125	14.625	17.5	1.411	65	20.37	10.333	15.778	9.333	28	41.415	6.753	3.217
SX-2019-L	K150	126	132	108	37.556	22.429	16.571	28	1.5	72.222	35.709	12.188	20	12.89	38.667	33.817	6.5	3.113
SX-2019-L	K151	101	111.333	58.75	24.889	8.125	7.375	13.778	1.556	49.222	18.094	8.5	16.375	13.557	50	37.88	6.305	3.19
SX-2019-L	K152	105.333	111.667	53	22.111	9.125	9.444	13.167	1.48	67.556	16.03	7.578	17.222	17.17	51.5	35.51	6.735	3.07
SX-2019-L	K153	104	111.667	52.889	22.111	7.625	6.75	13.375	1.267	31.25	13.678	8.214	15	12.67	38	36.34	6.91	3.1
SX-2019-L	K154	106.667	114	57	24.667	9.556	8.444	14.944	1.644	43.75	22.569	8.422	17.667	14	42	44.985	7.125	3.355
SX-2019-L	K155	122.333	128.333	75.444	26.222	12.875	12.222	29.5	2.356	98.889	58.194	18.75	27.875	22.165	66.5	30.305	6.99	2.87
SX-2019-L	K156	110	118.667	49.286	19.125	12.333	10.444	16.889	1.744	54.75	21.996	7.767	17.889	14.557	43.667	32.36	6.57	3.03
SX-2019-L	K157	106.333	114	52.333	23.222	9.111	8	15.222	1.433	70	18.81	7.556	16.333	14.447	43.333	39.38	6.945	3.325
SX-2019-L	K158	104	112	50.222	22.778	11.889	9.286	16.478	1.467	76.667	20.116	6.95	16.333	13.777	41.333	34.58	5.99	2.84
SX-2019-L	K159	106	114.667	55.111	28.125	10.556	9.667	12.714	1.278	65.667	13.672	7.5	17.889	15.557	46.667	33.59	6.343	3.053
SX-2019-L	K16	118.333	124.667	93.889	43.125	20.444	18.222	18.812	1.413	79.222	23.921	11.722	17	11.83	35.5	43.44	7.393	2.773
SX-2019-L	K160	102.667	110.333	45.444	22.333	7.333	6.778	7.575	1.012	50	6.489	6.257	13.667	10.333	31	30.7	6.58	2.915
SX-2019-L	K161	100.333	107.333	44.556	23.556	10.889	10.333	11.125	1	86.714	9.143	8.071	15	13.443	40.333	40.21	7.52	3.225
SX-2019-L	K162	102.5	116	51.833	23.2	9.714	8.857	13.217	1.18	40	11.455	7.917	17	14.165	42.5	34.175	6.135	2.99
SX-2019-L	K163	108.667	119	51.857	22.111	10.125	9.625	13.789	1.256	73.333	14.668	8.125	15	14	42	31.85	7.22	2.885
SX-2019-L	K164	116	124	76.778	38.333	17	14	22.944	1.444	87.111	28.403	12.25	16.778	13.443	40.333	33.145	6.49	3.09
SX-2019-L	K165	106	118.667	54.111	24.889	11.556	9.25	19.233	1.5	71.222	24.649	7.833	15	7.5	43.5	41.243	7.473	3.12
SX-2019-L	K166	103.333	110.667	57.111	27	16	14.857	12.688	1.122	93.889	12.712	8.214	15.889	13.223	39.667	39.92	6.83	3.17
SX-2019-L	K167	103.667	110.667	50.556	22.444	8.857	6.833	12.062	1.144	65.889	10.999	8.143	15.333	13	39	38.235	7.53	3.175
SX-2019-L	K168	107	114	50.222	19.667	10.286	10.125	13.944	1.389	68.111	16.246	7.5	16.125	13.667	41	34.845	6.265	2.98
SX-2019-L	K169	128.667	147	47.5	15	32.143	11.857	28.56	2	180	46.95	12.625	20.5	8.33	25	34.954	6.91125	3.07547
SX-2019-L	K17	117.333	127	78.25	40.143	17	13.444	18.471	1.38	67	23.698	9.456	17.875	13.333	40	22.927	6.83	2.403
SX-2019-L	K170	105	112	51	18	8.167	7.429	15.133	1.156	53.333	13.799	8	14.778	12.89	38.667	37.31	7.135	3.29
SX-2019-L	K171	104.333	113	54.875	22.778	11.111	10	13.062	1.163	96.25	12.725	8.312	15.571	14.11	42.333	33.15	6.567	2.963
SX-2019-L	K172	103.667	113	54.667	24.444	13.444	12.333	14.178	1.256	86.667	12.91	8.188	15.444	15	45	35.23	6.55	2.927
SX-2019-L	K173	105	115.667	55.889	27.111	7.625	7.125	13.722	1.05	110	13.004	8.311	16.333	13.887	41.667	34.847	6.907	2.877
SX-2019-L	K174	103.667	110.667	50.111	24.889	13	11.778	15	1.388	74.444	18.704	6.778	17	14.777	44.333	33.427	6.44	2.95
SX-2019-L	K175	103.333	112.667	59.143	24.111	13.556	12.444	14.611	1.178	104.444	13.26	8.111	17	11.333	34	35	6.68	3
SX-2019-L	K176	105	113.667	52	23.444	13.222	11.778	12.3	1.062	64.333	10.668	7.667	15.375	13.333	40	39.995	7.14	3.23
SX-2019-L	K177	106.667	114	53.167	22.125	8.889	7.889	11.722	1.167	63.667	12.41	6.9	15.625	13.33	47	33.48	6.61	2.977
SX-2019-L	K178	112	120.667	52.222	23.444	24.889	22.556	16.578	1.278	51.111	17.468	8.25	16.222	15.777	47.333	27.153	6.663	2.643
SX-2019-L	K179	105	110	46.889	21	8.625	7.75	14.567	1.217	41.111	15.261	6.322	14.889	14.17	42.5	30.34	5.97	3.05
SX-2019-L	K18	104	116	68.556	33	11	8.875	13.389	1.078	77.625	11.322	7.944	14.444	10.777	32.333	36.81	6.697	2.977
SX-2019-L	K180	110	118	50.714	25.4	4.4	3.8	15.411	1.2	57.5	14.09	6.857	13	10.553	31.667	36.495	6.873	2.993
SX-2019-L	K181	110.667	118	52.333	21.778	13	11.25	15.056	1.322	52.222	15.586	8.25	17.778	17.33	56.667	30.103	6.453	2.623
SX-2019-L	K182	109.333	115.667	56.333	20.167	10.75	9.5	15.744	1.467	62.222	18.951	7.389	15.333	11.997	36	41.14	6.968	3.197
SX-2019-L	K183	108	116	54.111	25.778	12.778	11.333	17.711	1.378	52.5	20.304	8.278	18.375	15.447	46.333	34.173	7.09	2.86
SX-2019-L	K184	108.667	118.333	60.5	26.429	13.125	11.25	16.689	1.511	61.111	21.154	8.5	18.444	10.553	31.667	43.1	7.747	3.107
SX-2019-L	K185	105.667	111.667	63.333	25.333	13.222	12.889	16.144	1.256	86	17.12	7.711	17.444	15.443	46.333	39.835	6.86	3.285
SX-2019-L	K186	101.333	119.333	62.222	21.286	11.222	10.778	15.533	1.587	70	22.376	9.375	17.857	16.22	48.667	41.643	6.97	3.28
SX-2019-L	K187	100.5	112	55	26.333	7.875	7.75	16.45	1.267	67.857	15.569	8.889	16	13.667	41	38.12	7.203	3.157
SX-2019-L	K188	106	115.667	57.111	24.444	14.444	14.222	20.5	1.5	66.875	25.209	9.286	17.375	14.33	43	38.16	7.337	3.013
SX-2019-L	K189	104	115	54	19.125	14.889	13.556	14.722	1.411	87.143	17.446	6	16.25	16	49.5	28.105	6.3	2.94
SX-2019-L	K19	104.5	117.667	99.111	49	22	17.833	19.886	1.333	109.375	24.8	11.422	16.667	11.89	35.667	32.047	7.633	3.107
SX-2019-L	K190	99.667	114.667	54.667	23.111	10.875	9.875	15.733	1.212	53.889	14.849	7.278	17.571	17.5	48.333	37.54	6.67	3.157
SX-2019-L	K191	105.333	113.333	53.833	22.556	11.222	11.5	11.278	1.144	61.111	10.828	8.011	16.333	14	42	41.927	6.787	3.433
SX-2019-L	K192	109.667	115.333	55.333	22.5	10.889	10	13.822	1.344	60	15.577	8.111	15.375	12.553	37.667	35.577	6.927	2.927
SX-2019-L	K193	108.333	114	41	18.875	11.667	11.222	14.433	1.444	56.111	17.356	7.111	16.429	13.667	41	34.91	6.417	2.96
SX-2019-L	K194	107.333	115	61.5	27.5	10	9.6	17.75	1.14	62.5	18.187	11.833	17.8	15.667	47	33.105	6.863	2.973
SX-2019-L	K195	101.333	119	58.5	23.222	10.333	9.556	17.089	1.383	67.778	18.25	9.389	16.5	12.557	37.667	39.543	7.397	3.097
SX-2019-L	K196	104	112	53.111	21.222	7.667	6.778	11.037	1.267	59.444	11.402	7.344	15.714	14.33	51	39.93	7.26	3.29
SX-2019-L	K197	104.333	114.333	58.111	24.25	15.667	12.875	14.371	1.267	74.444	14.013	10.278	20.222	20	60	31.31	6.26	2.825
SX-2019-L	K198	100.333	114.333	60.667	27.889	14.444	13.111	14.644	1.362	59.444	18.69	7.667	17.111	14.89	44.667	30.6	6.72	2.985
SX-2019-L	K199	108.667	115.333	57.222	26.111	13.222	11.222	17.1	1.533	72.222	24.53	8.222	17.778	16.777	50.333	37.637	7.167	3.063
SX-2019-L	K2	117.333	126.333	99.875	47.111	20.889	13.889	26.778	1.678	60.111	41.08	10.389	18.75	15.667	47	35.56	7.577	3.433
SX-2019-L	K20	108.333	119.667	92	45.444	11.778	9.333	16.35	1.5	90.889	26.299	11.144	18.111	13.667	41	35.807	8.31	3.522
SX-2019-L	K200	107.667	112	48	20.75	6.625	6.125	10.875	1.2	72.222	10.79	6	14.375	11.17	30	33.57	6.84	3.03
SX-2019-L	K201	104	112.333	55.889	27.444	6.222	5.333	15.357	1.233	62.222	15.586	9.033	17.333	13	39	36.69	6.88	2.67
SX-2019-L	K202	109.333	116.333	56.444	22.444	8.375	7.375	13.65	1.413	76.25	16.116	7.644	16.143	16.5	49.5	40.645	6.77	3.12
SX-2019-L	K203	96	113.667	53.125	25	8	8	16.722	1.3	95.625	18.491	10.878	18.375	15.113	45.333	29.21	7.007	2.707
SX-2019-L	K204	115	125.333	94.857	38.556	13.714	12.375	25.125	1.544	96.857	34.04	10.567	19	17.777	53.333	35.99	7.153	2.94
SX-2019-L	K205	110.333	119	55.556	29.625	13	11.889	13.75	1.022	90.2	11.392	7.333	13.75	11.667	35	28.907	6.693	2.703
SX-2019-L	K206	112.667	121	61.889	24.444	10.125	9.889	14.188	1.517	66.667	18.477	8.733	19	15.443	37.5	31.863	6.897	2.913
SX-2019-L	K207	109.667	117.333	67.889	31.667	13.222	11.556	17.656	1.489	94.444	21.727	8.389	18.5	17	51	35.827	6.497	3.02
SX-2019-L	K208	106.333	112.667	64.667	29.222	14.75	12.143	16.344	1.125	76.25	16.257	10.375	19.333	14.667	44	34.993	6.793	2.92
SX-2019-L	K209	112.667	120	60.714	29.286	10.857	9.714	21.286	1.167	70.143	20.807	8.75	16.429	12.665	38	32.8	7.005	2.885
SX-2019-L	K21	123.667	131.667	129.75	49	17.444	15.556	26.756	1.888	73.667	41.267	13.611	20.778	10.33	31	27.677	7.21	3.187
SX-2019-L	K210	109.667	118	69.5	29.889	13.625	12.125	15.412	1.678	90	22.963	10.4	21	16.67	50	35.81	6.633	3.193
SX-2019-L	K211	104.5	117	56.75	23.5	7.5	7.375	16.5	1.289	104.429	18.017	7.833	15.75	15.333	46	35.77	6.935	3.31
SX-2019-L	K212	105	113	58.222	30.167	11.25	8.714	16.312	1.075	65.667	15.107	10	16.286	14.777	44.333	29.685	7.207	2.995
SX-2019-L	K213	105	113.333	62.222	25.625	11.111	10.111	16.944	1.05	77	14.227	9.167	17	13.333	40	36.927	6.953	3.097
SX-2019-L	K214	105.667	113.333	73.444	30.444	9.75	9	19.344	1.489	61.111	14.228	8.778	15.571	15.553	46.667	33.195	6.33	2.875
SX-2019-L	K215	100	117.333	72	37.875	15.429	13.429	16.122	1.186	90	16.74	9.667	17.889	11.997	36	36.41	6.613	3.01
SX-2019-L	K216	101	109.333	62.333	28.111	10.875	11.25	11.167	0.957	87.714	9.634	7.778	15.286	13.553	40.667	32.65	6.187	2.873
SX-2019-L	K217	99	114.333	59.333	27.333	9.889	8.556	17.325	1.611	68.889	25.216	7.571	17.429	12.22	36.667	39.527	6.255	3.11
SX-2019-L	K218	109.667	117.667	57.889	22.5	8.778	7.333	16.556	1.962	61.111	27.487	8.444	18.333	17.553	52.667	32.923	6.383	3.05
SX-2019-L	K219	110.333	118	73.889	33.222	12.444	11.111	18.144	1.222	45	18.662	11.222	20.111	17.223	51.667	34.81	6.61	3.023
SX-2019-L	K22	119.333	129	122.667	44.556	20.667	17.222	21.988	1.538	95.429	32.244	10.811	18.5	11.333	34	38.11	8.047	3.49
SX-2019-L	K220	110	117.333	61.333	27	16.444	15.556	18.011	1.589	77.889	23.717	8	17.714	13.333	40	40.335	6.75	2.963
SX-2019-L	K221	101.667	116.667	69.5	27.5	12.714	11.571	18.371	1.7	100.143	26.438	9.875	17.571	16.333	49	43.085	7.217	3.1
SX-2019-L	K222	99.667	115.667	66.429	31.875	12.5	11.5	18.1	1.486	47.222	20.469	9.688	17.25	17.333	52	34.433	6.23	2.937
SX-2019-L	K223	105.5	117	71.667	34.167	11.2	10	13.25	1.15	84.167	12.667	9.125	16.8	13.835	41.5	48.61	7.645	3.355
SX-2019-L	K224	105	112.667	60.143	22	11	10.25	12.25	1.278	74.333	13.903	8.6	17.5	11.22	33.667	35.655	6.69	3.02
SX-2019-L	K225	107.333	114.333	68.222	28.667	17.333	16	19.611	1.362	71.556	23.19	9.222	19.333	11.333	34	34.137	6.873	3.023
SX-2019-L	K226	105	112	63	27.333	14.556	13.556	11.143	1.2	76	12.711	6.022	16.556	15	45	31.975	6.59	3.215
SX-2019-L	K227	92	107.333	65.625	29.667	10.625	9.111	15.256	1.211	123.75	15.23	9.556	15.333	13.777	41.333	41.137	6.567	3.137
SX-2019-L	K228	96.333	112	75.333	35.333	14.111	12.889	17.989	1.367	89	21.031	10.338	18.667	15.11	45.333	37.693	6.713	3.097
SX-2019-L	K229	106	113.333	58.889	26.333	11.778	11	14.188	1.143	90	15.052	8.375	18	14.777	44.333	33.62	7.145	3.055
SX-2019-L	K23	129.333	138.667	96.917	38.917	17	14	29.256	1.663	66.778	39.327	13.1	18.571	14.113	42.333	32.765	7.815	3.205
SX-2019-L	K230	104	113	75.444	27.111	18.333	16.667	11.444	1.05	113.333	10.2	6.588	16.222	14.557	43.667	30.28	6.187	2.823
SX-2019-L	K231	100.333	116.333	96.556	41.111	18.143	16.571	16.689	1.211	114.444	15.355	8.675	18.25	15.557	46.667	29.24	6.37	2.88
SX-2019-L	K232	109	116	73.333	38.333	22.333	21	16.722	1.3	94.125	18.437	8	17.571	15.67	50.5	34.177	6.527	2.993
SX-2019-L	K233	104	113.333	60.333	30.286	12.222	10.889	14.256	1.343	60	15.927	10.111	18.25	12.5304	60	36.307	6.61	2.993
SX-2019-L	K234	103	112	60.111	25.444	14.778	13.778	15.278	1	68.889	12.367	8	17	13.667	41	29.18	6.24	2.51
SX-2019-L	K235	107.667	115	78.667	39.25	8.571	8.667	16.3	1.45	96.5	20.009	10.333	19	14.835	44.5	35.86	6.643	2.947
SX-2019-L	K236	113.667	122.333	69.667	32.556	16.125	15.25	22.644	1.888	61.429	38.222	7.656	16.625	11.333	34	40.757	6.773	3.187
SX-2019-L	K237	110.667	119.333	66.625	32.444	20.5	19	17.667	1.114	81.667	15.531	8.222	17.857	10.333	31	28.265	6.287	2.81
SX-2019-L	K238	103	111.667	65	23.889	11.143	10.571	14.125	1.029	106.667	13.816	9.2	17	14.89	44.667	39.15	7.08	3.39
SX-2019-L	K239	98	113.333	68.444	26.75	14.111	12.5	14.967	1.388	112.222	18.38	8.643	18	12.887	38.667	42.46	7.17	3.22
SX-2019-L	K24	121.667	128.667	105.333	42.111	26.111	20.889	23.738	1.911	75.875	37.873	12.643	17.778	12.557	37.667	34.527	8.55	3.32
SX-2019-L	K240	104	111.667	66.889	33.625	10.889	10.333	14.625	1.167	111.875	15.628	9.778	17.778	15.667	47	35.813	6.933	2.95
SX-2019-L	K241	98	114.333	62.667	24.333	11.111	9.889	16.856	1.5	94	22.073	7.278	16.444	15	41.667	35.69	6.763	3.09
SX-2019-L	K242	105.333	112	62.333	28.778	18.889	17.333	15.378	1.375	114.444	17.14	8.222	16	14.223	42.667	40.8	6.937	3.18
SX-2019-L	K243	102.667	112	68.444	31.333	14.5	13.5	16.478	1.278	91	17.752	8.889	16.333	13.553	40.667	34.967	6.797	2.89
SX-2019-L	K244	100	116.333	68	30	13.778	12.778	14.567	1.462	63.889	18.361	8.222	16.556	14.223	42.667	40.12	6.743	3.22
SX-2019-L	K245	98.667	113	70.444	29.5	14.444	13.778	14.567	1.378	109.111	16.619	8.188	16.222	12.113	36.333	36.21	6.22	2.975
SX-2019-L	K246	113.667	121	69	31	19	18.143	22.5	1.557	89	27.301	8.367	16.556	11.777	35.333	35.183	6.36	3
SX-2019-L	K247	106.667	113	57.111	25.25	7.889	7.111	14.133	1.257	48.889	14.611	6.25	13.75	10.887	32.667	37.253	6.433	3.01
SX-2019-L	K248	107.333	115.333	68.556	31.25	11.429	10.556	15.167	1.35	30	17.777	9.633	17.625	10	30	34.28	6.48	2.997
SX-2019-L	K249	111	118	62.778	33.444	9.556	8.444	21.833	1.422	90.167	25.951	7.25	15.556	11.333	34	36.88	6.93	3.02
SX-2019-L	K25	113.333	124.667	117.778	55.5	18.444	14.222	28.75	1.875	58.6	44.851	12.375	18.778	10.335	31	48.125	7.43	3.455
SX-2019-L	K250	106.667	113.333	65.556	27.111	9.667	9.222	21.056	1.411	61.111	25.496	7.556	15.222	14.22	42.667	39.825	6.96	3.08
SX-2019-L	K251	100.333	116.667	78.444	35.125	16.222	12.714	22.256	1.378	74.889	25.613	11.144	18.333	17.553	47	32.6	7.05	2.855
SX-2019-L	K252	98.667	116.667	70.222	35.667	9.6	9	16.4	1.2	91.333	15.738	6.5	15.667	14.777	31.5	35.765	6.425	3.13
SX-2019-L	K253	106.333	113.333	69.286	28.875	11.286	10.556	16.5	1.144	88	15.862	8.725	15	15.335	40	39.577	6.998	3.08
SX-2019-L	K254	112.667	120.667	66.889	34.222	17.222	15.222	21.022	1.622	90	28.761	7.429	15.286	13.447	40.333	37.607	7.003	3.137
SX-2019-L	K255	108.667	116	71.889	31.667	12	10.667	18.178	1.422	142.75	21.483	11.429	18.111	14	42	42.72	6.942	3.177
SX-2019-L	K256	108.333	115.333	79	31.889	15.222	13.222	18.389	1.4	90	21.503	10.656	19	16.67	50	34.997	6.467	3.077
SX-2019-L	K257	106.667	113.333	82.444	37.444	10.75	10.167	16.344	1.133	111.222	15.6	9.778	19.714	10.89	32.667	41.72	7.003	3.017
SX-2019-L	K258	105.333	113	77.556	35.222	13.333	12.333	15.967	1.3	107.5	17.099	10.329	20.125	18.223	54.667	40.733	7.333	3.113
SX-2019-L	K259	104.333	114.333	77.222	36.111	13.125	13	22.122	1.656	105.889	20.113	9.556	16.125	14.443	43.333	37.523	7.073	3
SX-2019-L	K26	117	124	101.889	44.667	18.556	12.75	17.5	1.6	60.778	24.328	12.667	18.889	10.89	32.667	38.235	7.397	3.493
SX-2019-L	K260	108	116.333	87.667	42	13.571	14.25	18.122	1.1	97.5	16.82	10.25	18.222	10.553	31.667	40.645	7.147	3.117
SX-2019-L	K261	110.667	116.333	86.667	38.333	14.286	12.889	25.1	1.844	52.222	38.829	12.643	20.25	11.335	39.333	30.243	6.737	2.82
SX-2019-L	K262	107.667	115.333	72.625	34.444	10.5	10.375	13.537	1.238	75.556	14.187	8	16	17.165	51.5	35.535	6.28	3.025
SX-2019-L	K263	106.333	113.667	59.929	26.857	5.833	5.333	12.167	0.863	88	9.744	8.125	13.4	8.835	34.333	37.5656	7.56593	3.30383
SX-2019-L	K264	107.333	113	71.375	29	12.625	11.25	12.856	0.95	96.25	9.698	6.722	13.889	11.6282	38.333	33.225	6.065	2.895
SX-2019-L	K265	106	113	79.556	35.667	15.444	13	16.812	1.211	97.778	16.898	9.778	17.333	11.165	33.5	38.33	6.495	2.965
SX-2019-L	K266	106.667	113.333	75.333	31.778	14.556	11.5	24.144	1.711	113.333	32.424	7.078	16.556	11.835	35.5	30.165	6.357	2.827
SX-2019-L	K267	112.333	118.667	67.222	30	10.333	9.222	21.544	1.656	89.571	29.818	11.056	17.333	12	36	34.34	6.715	3.02
SX-2019-L	K268	112	118	73.333	36.111	12.667	12	16.978	1.211	97.333	17.233	8.8	16.333	14.887	35.5	34.08	6.5	2.987
SX-2019-L	K269	111.333	118	86	39.111	13.333	13	18.222	1	89.167	15.439	9.887	15.375	11.443	34.333	32.25	6.593	2.777
SX-2019-L	K27	107	119.333	73.667	31.125	9.889	7.375	19.867	1.675	52.778	26.221	10.722	17	16.5	49.5	36.72	7.82	3.575
SX-2019-L	K270	107	117.333	71.556	33.375	19	17.556	16.456	1.056	95	14.296	10.222	15.556	11.22	33.667	33	7.26	2.76
SX-2019-L	K271	106	115.5	69	36.5	8.833	7.833	15.833	1.333	90	17.888	8.75	15	9.17	27.5	27.42	6.14	2.49
SX-2019-L	K272	109.667	114.333	69.667	34.667	8.857	8.429	23.856	1.489	91.111	29.508	10.286	15.667	11.22	33.667	35.53	6.76	2.8
SX-2019-L	K273	99	113	76.222	38.444	9.375	8.875	20.278	1.589	90	26.993	10.8	17.889	13.22	39.667	45.425	7.205	3.37
SX-2019-L	K274	135	144	89.167	36.25	19.429	15.429	29.643	1.65	92	35.692	18.2	22	9.22	27.667	31.513	7.633	2.733
SX-2019-L	K275	110.667	118.333	87.333	41.111	14.778	13.889	12.357	1.222	90.333	11.799	8.625	16.556	14	42	32.53	6.29	2.985
SX-2019-L	K276	99.333	118.667	82.375	38.889	15.444	12.429	14.8	1.111	105.556	13.764	10.111	15.444	14.223	42.667	38.293	7.477	2.94
SX-2019-L	K277	110	119	61.333	25	8.556	8.111	14.967	1.489	60.667	18.51	8.467	18.556	11.333	34	36.91	7.03	3.14
SX-2019-L	K278	98.667	118.333	88.556	31.625	14.25	13.625	17.2	1.322	85.286	19.361	11.022	19.333	16	48	33.453	5.997	3.08
SX-2019-L	K279	99.667	116	81.556	33	10	9.571	18.011	1.262	109.778	18.068	7.256	14.286	14	45.667	27.013	6.153	2.623
SX-2019-L	K28	116.333	126	102	46	22.444	17.889	23.656	1.744	70.333	34.621	13.111	19.556	17.5	52.5	43.16	8.47	3.7
SX-2019-L	K280	114	121	81.5	38.4	9.4	9.2	21.617	1.317	86.667	24.307	8.3	13	11.67	42.5	32.425	6.495	3.065
SX-2019-L	K281	113.667	121.333	78.125	33.6	11	8.857	23.711	1.8	100.143	35.789	12.7	18.333	14.165	42.5	34.563	6.915	2.833
SX-2019-L	K282	110.667	118.667	94.5	45.556	20.571	16.625	22.663	1.378	85	26.87	9.889	14.556	11.5	29	33.895	6.51	2.845
SX-2019-L	K283	110	116.667	75.857	39.778	10.667	9.111	23.571	1.244	74.556	25.576	8.556	16.222	10.33	31	38.89	6.753	3.117
SX-2019-L	K284	104.667	113.333	89.333	39.25	12.222	10	15.05	1.5	96.667	21.532	10.722	16.778	14	42	41.75	7.143	3.187
SX-2019-L	K285	111.667	119.667	77	35.111	11.778	10.556	18.122	1.125	105.75	16.517	7.444	15.889	11.333	34	33.983	6.223	3.057
SX-2019-L	K286	99.667	115.333	79.333	36.857	14.875	12.222	21.056	1.322	89.8	22.863	6.438	18	13.33	40	27.215	6.19	2.837
SX-2019-L	K287	107.333	113.333	80.556	39.429	12.125	11.333	17.414	1.389	85	22.604	10.611	19.857	15.447	46.333	40.325	6.897	3.043
SX-2019-L	K288	99	112	77.333	39.111	13.111	11	22.011	1.656	113.333	30.377	9.889	19.875	17.223	51.667	37.45	6.9	3.27
SX-2019-L	K289	105.667	112.667	87.222	49.167	8.167	7.889	17.657	1.589	128.222	25.596	6.743	15.429	12.557	37.667	43.11	7.16	3.32
SX-2019-L	K29	132.333	142	97.714	38.167	21.444	11.778	36.4	2	131.5	60.242	15.875	23.333	16.33	49	27.02	7.44	3.84
SX-2019-L	K290	104.667	111.667	87.889	40.714	13.111	11.778	16.222	1.289	112.778	16.341	9.329	17.875	14.447	43.333	41.7	7.34	3.287
SX-2019-L	K291	105.333	113	84.222	42.125	11.778	10.667	15.625	1.138	117.778	16.093	9.767	16	14.11	42.333	35.207	6.283	3.01
SX-2019-L	K292	104	113	80.778	35.222	13.857	13	14.933	0.863	132.778	10.227	7.522	17.556	14.557	43.667	25.41	5.717	2.64
SX-2019-L	K293	100.667	117.333	85.111	40.4	14	12.5	20.7	1.356	118.889	19.92	8.286	17.889	15.667	47	31.45	6.56	2.873
SX-2019-L	K294	100.333	110	83	39.429	8.556	8	15.911	1.078	135.667	14.298	10.056	17.444	15.667	47	38.7	7.09	3.073
SX-2019-L	K295	112.333	120.667	81.25	42.5	10.625	9.5	17.512	1.167	97.833	17.271	8.186	14.5	11.22	33.667	32.7	6.995	2.925
SX-2019-L	K296	123.667	131	72	30.571	25.714	21.714	24.167	1.567	66.25	30.838	11.5	20.222	17.83	53.5	22.1	5.767	2.513
SX-2019-L	K297	113.667	120	69.875	38.125	13.375	11.25	25.8	1.511	72.444	32.297	8.5	17.286	15.557	46.667	32.833	6.647	3.123
SX-2019-L	K298	104.333	112.667	77.75	37.222	18	16.111	19.844	1.114	106.444	19.876	8.537	15	10.22	30.667	32.13	6.103	2.97
SX-2019-L	K299	102.667	113	75.667	37.333	10.5	9.5	18.167	1	89.25	15.423	9.625	14.333	13.665	44	39.767	7.147	3.123
SX-2019-L	K3	127.333	134	102	34.889	16.222	12.556	30.533	1.667	32.333	43.028	14.333	22.5	14.165	42.5	28.81	7.91	4.06
SX-2019-L	K30	115	121.667	110	50.143	17.375	14.25	19.083	1.456	101.125	23.78	12.089	18.222	10.667	32	41.41	8.183	2.945
SX-2019-L	K300	109.333	116.333	78.222	38.667	12.889	10.375	12.857	1	98.75	12.589	9.25	15.5	9.67	29	34.93	6.973	2.81
SX-2019-L	K301	113.667	120.667	82.375	38.25	12.667	10.889	21.389	1.656	62.75	29.732	9.2	16.222	14.22	42.667	37.097	5.89	3.207
SX-2019-L	K302	112.667	120	87.667	36.571	15.111	13.667	20.333	1.3	113.75	22.448	6.763	17	14	51	32.68	6.35	2.985
SX-2019-L	K303	110.667	118.333	84.333	37.889	13.125	10.286	21.9	1.522	124.444	30.808	7.756	17	16.447	49.333	32.69	6.6	2.897
SX-2019-L	K304	109.333	119.333	85.667	34	15.444	15.111	19.389	1.483	100	22.794	6.267	17.778	16.33	54	31.757	5.987	3.003
SX-2019-L	K305	112.667	120.333	83.333	38.444	15	13.556	19.778	1.612	68.571	25.453	9.889	18	13.11	39.333	38.407	5.967	3.28
SX-2019-L	K306	99	115.333	50.625	21.222	9.889	8.889	15.475	1.486	65	19.359	7.357	15.625	12.443	37.333	39.1813	6.77702	3.31849
SX-2019-L	K307	111	119.667	101.889	52.556	13.778	13	22.844	1.411	90.6	26.652	11.278	18.5	20.335	63	32.57	6.17	2.88
SX-2019-L	K308	112.667	123.333	89.4	38.333	15.286	15.5	30	1.388	105.667	32.899	11.167	18.111	10	30	40.31	7.388	3.1
SX-2019-L	K309	110.667	118.333	93.444	44.778	14.444	13.333	26.722	1.656	86.667	36.886	11.789	17.556	15.835	47.5	40.755	7.045	3.12
SX-2019-L	K31	124.667	130.667	100.667	37.111	23	14.111	33.633	1.612	81.375	43.735	14.811	20.125	12.335	37	40.13	8.445	3.605
SX-2019-L	K310	110.333	119	99.111	50	17.143	16.286	24.056	1.244	87.875	25.432	9.978	17.333	11.665	35	35.445	6.853	3.057
SX-2019-L	K311	112.667	120.667	88	41.111	12.111	9.333	17.489	1.089	112.111	15.94	7.689	14.556	13.665	41	34.68	5.84	2.9
SX-2019-L	K312	110.333	119	83.222	41.556	13.889	12.556	20.611	1.578	107.333	28.755	11.438	20.875	17.835	53.5	38.125	6.81	3.04
SX-2019-L	K313	109.333	118	101.111	47.556	12	11.444	23.64	1.389	104.857	28.999	11.633	17.444	14.0646	65.667	31.847	6.167	2.89
SX-2019-L	K314	113	120	98.667	41.222	16.556	14.25	20.667	1.238	115	20.635	11.167	19.429	17.447	52.333	32.03	5.757	2.883
SX-2019-L	K315	105	113.333	100.333	46.333	15.222	14.111	20.778	1.211	113.333	21.202	11.167	17.625	16.5	43	29.815	5.945	2.845
SX-2019-L	K316	118.333	130	98.444	43.222	13.556	12.333	24.367	1.757	61.222	33.078	12.667	18.222	10.223	30.667	33.46	6.457	2.78
SX-2019-L	K317	108.333	117	97	42.111	17.167	15.625	18.578	1.278	76.667	19.562	12.167	18	14.223	42.667	32.87	6.353	3.027
SX-2019-L	K318	99.667	117.667	99.444	42.143	13.778	11.444	25.144	1.443	92	30.421	11.5	17.714	15	45	28.72	6.213	2.77
SX-2019-L	K319	110	118.333	98	43.875	14.25	12.375	19.389	1.067	80	17.154	10.614	17.333	13.67	41	29.055	6.005	2.8
SX-2019-L	K320	101.667	116.333	100.444	37.75	23	20.556	22.2	1.233	127.222	22.886	11.356	20.889	15.777	39	28.47	6.05	2.737
SX-2019-L	K321	115.667	123	93.778	37.444	8.444	6.556	21.3	1.322	90	23.693	13.056	19.333	15.333	46	32.857	6.277	2.903
SX-2019-L	K322	108.667	117	107.375	43.889	14.222	13.333	23.378	1.344	105.333	26.364	12.222	18.286	17.165	63	35.73	6.383	3.007
SX-2019-L	K323	110.667	119	110.222	39.143	12.444	11.444	24.389	1.6	86.667	31.66	12.611	18.333	14.665	44	37.64	6.53	3.07
SX-2019-L	K324	110	118.333	109.556	48.75	16.111	14.889	23.522	1.333	104.286	26.123	13.688	21.2	21.5	64.5	29.935	6.367	2.813
SX-2019-L	K325	131.333	136	90.5	37.5	19.444	14.889	30.944	1.7	53.333	43.866	14	21.333	13.67	41	24.64	5.81	2.68
SX-2019-L	K326	115.667	122.667	110	43.375	15.625	14.889	22.167	1.356	107.667	24.906	11.833	18.143	18.11	54.333	22.303	5.653	2.603
SX-2019-L	K327	100	118	104.444	47.625	15.333	13.556	24.425	1.2	102.143	22.387	14.15	18.286	17.67	53.667	27.573	6.46	2.49
SX-2019-L	K328	112.667	121.667	97.889	48.889	10.778	9.889	23.444	1.3	74.111	25.509	10.529	14.857	10.11	30.333	37.91	7.33	3.08
SX-2019-L	K329	113.667	121.667	110.222	52.667	11.25	10.625	22	1.6	91.375	30.222	11.467	20.222	18.835	61	30.203	5.847	2.87
SX-2019-L	K33	109	118.667	84.875	47.429	17.125	16.25	16.322	1.389	84.571	19.186	9.344	16.222	13.553	40.667	35.3	7.537	3.35
SX-2019-L	K330	108	115	53.167	21.333	7	7	13.84	1.08	91.5	12.39	8	14.8	9.5	28.5	28.13	6.18	2.84
SX-2019-L	K331	120.667	128.667	97.778	46.571	20.222	18.75	27.333	1.589	55.556	33.559	10.889	16.286	11.443	34.333	25.26	5.59	2.81
SX-2019-L	K332	97.667	114.667	86.333	40.929	16.333	14.778	18.167	1.1	90	17.822	8.644	16.444	11.78	35.333	39.96	6.615	3.045
SX-2019-L	K333	105.333	116.333	50.444	20.889	11.222	8.75	15.571	1.543	78.444	19.738	9.878	18.556	15.777	47.333	38.1234	7.16554	3.45946
SX-2019-L	K334	102	110.333	56.75	27.125	7	6.375	13.811	1.075	67	12.024	7.188	14	13.667	41	42.627	7.213	3.183
SX-2019-L	K335	108	116.333	45.222	15.625	15	12.444	12.589	1.611	42.222	17.26	6	13.25	14.11	42.333	29.6	6.47	2.91
SX-2019-L	K336	96	114.667	49.111	19.125	12.889	11.222	15.333	1.333	65.444	17.412	8.333	17.222	14.553	43.667	38.41	6.72	3.33
SX-2019-L	K337	109	116.667	78.444	36.25	11.333	9.714	16.133	1.311	103.778	17.626	10.111	17.667	17	51	42.07	6.425	3.215
SX-2019-L	K338	110.333	118.667	53	21.444	12.111	10.111	16.222	1.043	59.444	14.396	7.422	15	13.667	41	36.307	6.91	3.03
SX-2019-L	K339	108	117.333	63.125	28.556	11.75	9.5	15.8	1.144	85.714	15.133	8.811	14.25	9.447	28.333	34.43	6.733	3.02
SX-2019-L	K34	112.333	121.667	49.4	20.667	7.667	7	16.613	1.378	50.125	19.639	6.389	15.778	13.667	41	27.18	6.28	3.02
SX-2019-L	K340	111	118.333	80	37.875	10.5	10.25	17	1.375	89.8	19.045	8.444	16	12.777	38.333	43.84	7.04	3.193
SX-2019-L	K341	104.333	114.667	63.444	27.125	11.25	11	13.189	1.188	53.667	13.684	8.344	15.444	13.553	40.667	41.61	6.65	3.215
SX-2019-L	K342	98.667	115	52.889	24.222	8.111	7.667	17.333	1.433	91.8	20.826	7.022	16.889	14.665	33.333	34.54	6.58	2.96
SX-2019-L	K343	108	114.667	56.222	24.222	8	7.778	16.311	1.333	67.778	18.348	8	18.8	17.165	51.5	36.1123	6.93437	3.03368
SX-2019-L	K344	111	121.333	92.667	42.889	19.111	17.889	24.3	1.156	62.5	22.42	9.889	17	10.67	32	37.38	6.877	3.08
SX-2019-L	K345	117.667	124.667	60.25	28.125	12.333	9.667	24.278	1.656	101.111	34.33	9.143	16.857	14.333	43	33.037	7	2.773
SX-2019-L	K346	117.333	125	62	24.778	15.571	15.125	17.637	1.433	88	22.741	10.5	16.111	12.777	38.333	24.543	5.98	2.69
SX-2019-L	K347	114	121.667	60	28.875	14.222	12.333	20.133	1.278	85.833	21.258	9.125	17.444	15.333	46	30.693	6.243	2.767
SX-2019-L	K348	116.667	124	62.111	30.222	15.875	15	22.467	1.367	87.714	24.834	7.889	17.111	13.553	40.667	28.45	6.12	2.713
SX-2019-L	K349	122	136.667	65.889	25.111	13.143	12.25	24.889	1.578	87.222	31.416	10.667	19.889	14.333	43	27.747	6.087	2.6
SX-2019-L	K35	111	120.667	70	30	11.778	9.889	16.225	1.356	89.833	21.441	8.2	18.75	14.89	44.667	36.34	7.77	3.66
SX-2019-L	K350	127.333	132.667	60.5	32.333	19.444	16.778	25.956	1.656	70.444	35.786	9.456	17	14.335	43	31.99	6.595	2.7
SX-2019-L	K351	117.333	127.667	70.889	34.125	14.889	12.667	17.467	1.311	89.857	16.664	9.317	14.333	12.113	36.333	26.103	5.747	2.763
SX-2019-L	K352	118	127.667	69.75	31.125	12	10.111	18.975	1.45	68.75	23.648	7.522	15.5	13	39	29.74	6.417	2.86
SX-2019-L	K353	115.333	123	64.429	27.667	14.429	14.375	14.889	1.129	51.667	13.007	10	17.556	14.447	43.333	27.56	6.387	2.643
SX-2019-L	K354	121.667	135	61.778	28	18.222	16.333	27.533	1.3	97.5	30.728	9.056	16.111	11.165	33.5	29.355	6.12	2.615
SX-2019-L	K355	100.333	117.667	74.333	32.875	16.222	14.222	20.656	1.125	91.857	19.166	12.222	18.222	15.667	55.5	27.613	6.447	2.62
SX-2019-L	K356	120	127	80.667	41	21.778	19.556	23.95	1.6	88.571	33.514	11.762	17.375	17	51	29.675	6.263	2.737
SX-2019-L	K357	126	132.333	69.556	30.5	13.222	11.778	24.256	1.52	62	30.333	9.5	15.429	15.335	46	28.675	6.953	2.92
SX-2019-L	K358	112	120	57.111	26.667	8.667	8.444	21.288	1.388	90	24.508	9.5	17.375	16.667	50	31.255	6.367	2.867
SX-2019-L	K359	111	119	76.625	37.714	20.25	18.167	17.562	1.15	90	18.699	10.475	18.125	15.553	46.667	34.983	6.5	3.047
SX-2019-L	K36	110.667	118	111.444	47.222	23.778	21	19.844	1.029	99	19.124	8.4	18.889	15.223	45.667	24.553	6.21	3.087
SX-2019-L	K360	124	138	65.667	26.75	17.25	15.625	27.5	1.6	70	37.32	12.278	20.667	17	51	27.49	6.523	2.52
SX-2019-L	K361	114.667	122	67.333	32.286	18.111	15.25	19.833	1.225	88.25	19.99	10.278	16.111	16.11	48.333	30.945	6.505	2.96
SX-2019-L	K362	117.333	124.667	75.333	35.429	14.333	12.444	22.389	1.456	77	27.879	11.222	18.889	16.835	50.5	31.447	6.37	2.973
SX-2019-L	K363	118.333	127.333	74.111	36.444	24.778	22.778	18.5	1.467	88.833	22.849	8.944	16.222	15.17	54.333	29.447	6.467	2.807
SX-2019-L	K364	123.667	129.333	77.714	40.143	17.875	16.857	29.333	1.686	114.571	39.341	11.5	16.429	15.835	52.667	30.177	6.537	2.813
SX-2019-L	K365	117	124	71.875	38.125	13.375	12.6	18.125	1.167	117.556	19.174	9.611	14	9.667	33.5	32.805	6.4	2.742
SX-2019-L	K366	127.667	135.333	71.667	29.625	27.222	25.444	23.343	1.612	36.429	29.714	11.5	18.444	15.67	56	32.095	7.17	2.94
SX-2019-L	K367	116.333	124.333	74.857	33.625	16.714	17.714	17.233	1.5	85.714	21.217	9.956	15.778	13.223	39.667	36.7	7.24	3.15
SX-2019-L	K368	113.667	123.667	76.667	34.25	13.625	12.75	19.425	1.222	77.5	21.106	10.689	17.889	15.447	46.333	32.37	6.52	2.877
SX-2019-L	K369	117	124.333	70.5	30.111	17.667	16.444	19.357	1.211	71.111	19.713	10.225	16.111	15.201	57.5	30.932	6.77	2.973
SX-2019-L	K37	105.667	114	81.143	33.25	16.25	12.857	13.787	1	93.429	11.253	8.967	16.333	15.67	50.667	34.317	7.6	3.35
SX-2019-L	K370	105.333	114.667	65.375	32.75	12.333	11.333	16.333	1.067	75.556	14.621	9.111	14.125	11.557	34.667	44.165	7.773	3.403
SX-2019-L	K371	107.333	116.333	60.857	26.444	5.714	5.286	13.111	1.233	90	13.852	8.438	16.125	11.333	34	39.34	7.313	3.23
SX-2019-L	K372	107	116	76.5	43.389	12	10.75	21.538	1	62	17.051	8.8	15.889	11.89	35.667	34.557	6.53	3.083
SX-2019-L	K373	114.667	125	71.556	33.611	14.667	13.667	19.667	1.467	60.625	24.541	10.389	18.444	15.1726	59.667	28.69	6.487	2.79
SX-2019-L	K374	120.333	131	78.333	40.111	12.333	10.889	24.217	1.589	85	32.073	10.188	16.778	16.5	49.5	36.453	6.86	3.063
SX-2019-L	K375	116	123	66	29.5	16	14.167	22.92	1.3	77.5	23.603	9.75	15.833	14.335	43	31.615	6.415	2.825
SX-2019-L	K376	99.667	117.333	67.111	34.111	11.444	9.444	16.667	1.267	88.333	17.324	9.286	14.333	11.223	33.667	38.943	7.37	3.133
SX-2019-L	K377	100	116.667	72.333	29.5	12.778	11.111	15.444	1.2	90.2	15.618	9.611	17.111	13.333	40	41.1	7.675	3.46
SX-2019-L	K378	105	113	70.444	34.429	10.875	9.5	15.611	1.112	52.889	14.824	9.75	15.25	13.777	41.333	36.843	6.853	3.127
SX-2019-L	K379	114.333	121.333	58.833	30.8	9.667	9.167	14.571	1.086	58.571	16.107	8.75	16.5	10	30	41.187	7.23	3.417
SX-2019-L	K38	95	108.667	52	20.875	9.444	7.889	12.571	1.222	88.2	12.932	6.425	14.333	10.887	32.667	33.3871	6.65699	3.04307
SX-2019-L	K380	112.333	121.667	65.375	32.778	14.125	13.5	22.3	1.4	67.5	25.183	10.456	18.5	19.33	66.333	30.537	6.693	3.063
SX-2019-L	K381	110.667	117.333	61.778	29.889	15.667	13.667	18.722	1.344	111.444	19.516	9.367	19.875	14.667	44	30.41	6.31	2.933
SX-2019-L	K382	107	116.667	67.5	32.111	13.375	13.222	17.667	1.367	83.889	17.347	11.278	21.333	13.223	39.667	40.293	7.24	3.27
SX-2019-L	K383	114.333	121.333	75.889	34.5	15.556	14.556	16.175	1.289	89.667	19.029	10.444	17.444	14.223	42.667	31.935	6.587	3.143
SX-2019-L	K384	111.667	120	68.667	33.778	14.111	12.667	20.278	1.422	123.333	24.176	10.2	17.444	16.333	49	35.935	6.643	3.32
SX-2019-L	K385	99	116	79.857	36.875	14.375	13.625	15.333	1.078	100.556	13.936	9.812	16	14.11	42.333	41.85	7.17	3.24
SX-2019-L	K386	111.667	119.667	84.333	34	14.222	13.444	17.5	1.438	83.75	20.657	11.222	18.556	12.443	37.333	38.635	7.05	3.075
SX-2019-L	K387	114.667	122	82.286	44.333	10.111	9.444	20.611	1.125	77.5	19.289	9.7	16	11.557	34.667	41.63	6.955	3.095
SX-2019-L	K388	110.667	118	80.667	37.556	12.333	11.556	23.111	1.356	98.75	24.396	10.188	16.444	14.9608	62.5	34.355	7.14	3.275
SX-2019-L	K389	110.667	118	69.222	30.667	11.875	11.5	19.744	1.233	100.286	20.238	10.5	16.889	14	42	39.65	7.65	3.59
SX-2019-L	K39	118	124.333	90.222	43.778	21.889	18.667	23.4	1.75	74.143	32.9	11.444	20.444	15.443	46.333	35.99	7.363	3.433
SX-2019-L	K390	115.667	123.667	89.667	39	12.125	10.75	22.722	1.256	64.333	22.126	11.111	16.5	15	45	36.61	7.305	3.27
SX-2019-L	K391	99.333	117	68.444	29.222	10.333	9.444	19.367	1.233	63.75	19.383	10.556	16.556	12.89	38.667	40.135	6.76	3.08
SX-2019-L	K392	110.333	118	70.375	34.286	13.444	12.111	23.389	1.2	63.875	21.971	9.811	15.25	15.003	45	35.33	6.69	3.107
SX-2019-L	K393	113.333	119.667	73	31.429	13.857	10	21.078	1.489	55.625	26.148	10.056	16.333	13.89	41.667	34.88	6.35	2.79
SX-2019-L	K394	111.667	120	73.889	37.125	16.889	15.222	19.512	1.3	84.286	21.474	10.333	16.778	14	42	33.027	6.877	2.99
SX-2019-L	K395	111	119.333	68.625	33.111	14.333	12.571	19.643	1.3	85.625	20.809	10.7	19.222	15.78	56.5	34	7.203	2.903
SX-2019-L	K396	110	118	72.375	31.333	14.556	13.222	21.3	1.211	86.143	22.108	10.056	19	13.557	40.667	30.155	6.42	3.017
SX-2019-L	K397	111.667	120.333	77.111	39.556	10.111	8.778	18.689	1.462	54.556	23.186	10.911	16.556	14	42	35.6	6.747	3.103
SX-2019-L	K398	112	121	63.667	29.889	8.778	7.667	18.756	1.633	52.375	28.392	11.786	17	11.78	35.333	43.553	6.953	3.507
SX-2019-L	K399	110.667	118.333	76.25	37.571	14.111	13.333	19.778	1.488	89.8	21.78	11.838	19.333	15.11	55.5	35.053	6.805	3.122
SX-2019-L	K4	120	123.667	115	48.222	23.625	18.571	29.356	1.878	61.667	48.745	15.1	19	12.67	38	41.11	7.76	3.49
SX-2019-L	K40	109.667	118.667	67.857	30.125	12	10.111	19.878	1.356	67.556	22.58	8.878	16.444	13.665	36.333	45.14	7.925	3.533
SX-2019-L	K400	113.333	120	101	42.556	21.222	19.778	23.222	1.367	125.833	26.701	8.889	18.556	14.5	43.5	27.295	6.005	2.935
SX-2019-L	K401	115.667	123	52.143	25.143	5.167	5.167	22.614	1.543	125	26.718	8.333	16.857	14	42	28.89	6.25	2.89
SX-2019-L	K402	115	124	54.222	20.778	8.375	7.5	18.562	1.475	50	22.795	8	16	12.553	37.667	26.997	5.627	3.047
SX-2019-L	K403	110	120.333	47	24.286	3.571	3.167	15.75	1.143	66.25	15.678	8.25	15.333	10	30	42.465	8.39	3.425
SX-2019-L	K404	109	117.667	72.714	33.778	11.667	10.111	15.922	1.138	83.875	15.713	10.333	18	9.443	28.333	41.935	7.105	3.23
SX-2019-L	K405	108	116.667	74.222	35.4	12.556	11.444	16.717	1.112	118.889	14.785	9.944	14.286	12.113	36.333	38.353	6.827	3.223
SX-2019-L	K406	106.667	116.333	82.5	40.5	10.333	9.444	18.778	1.488	68.333	22.917	11.056	18	15.447	46.333	39.59	6.49	3.01
SX-2019-L	K407	111	119	68.625	35.778	13.667	12.778	19.943	1.356	63.889	22.408	10.5	17.889	12.557	37.667	33.495	7.26	2.94
SX-2019-L	K41	110.667	120	57.333	26.778	9.375	6.571	15.922	1.478	66.875	19.298	6.688	15.778	14.22	42.667	35.8113	6.64059	3.12318
SX-2019-L	K42	111	118.333	96.778	40.889	13.75	11.875	14.978	1.344	85.5	17.088	8.5	17.556	16.113	55	34.94	7.67	3.51
SX-2019-L	K43	103.667	118.667	80.5	40	13.286	12.143	14.614	1.35	88.333	17.162	8.033	16.2	13	54	42.045	9.095	4.19
SX-2019-L	K44	112.333	119	65.667	27.625	8.571	8.286	18.913	1.512	58	23.711	8.367	16.889	9.67	41.667	33.27	7.423	3.337
SX-2019-L	K45	116	125.333	71.667	32.125	20.571	16.857	19.5	1.171	88	17.837	8.457	17.143	11.887	35.667	33.745	6.38	2.773
SX-2019-L	K46	126.667	134.667	100.429	39.286	17.5	11.167	28.289	1.8	126.625	42.883	13.04	20.125	14.89	44.667	32.905	6.533	2.88
SX-2019-L	K47	102.667	111.667	61.778	28.667	9	8	14.78	1.333	61.857	16.441	7.812	14.111	11.997	36	39.995	6.937	2.97
SX-2019-L	K48	113	121.333	84.889	34	16.375	14.25	23.778	1.538	65.778	31.058	16.556	20.556	19.557	58.667	41.347	7	3.23
SX-2019-L	K49	111.667	120.667	58.778	23.333	14.111	12.889	19.167	1.475	59.778	24.178	8.111	16.333	13	39	37.835	6.77	3.123
SX-2019-L	K5	125	129.667	108.889	41.667	17.333	12.714	31.756	1.567	75	41.562	15.278	19	13.665	41	36.525	6.81	2.92
SX-2019-L	K50	99.667	118.667	66.111	32.75	14.778	12.667	19.611	1.656	78.333	30.54	8.688	17.778	14.667	44	35.007	6.527	3.07
SX-2019-L	K51	129.667	136.333	110.375	29	28.889	17.444	30.617	1.46	90.667	35.506	14.014	22.571	15	45	30.825	6.545	2.69
SX-2019-L	K52	100	117.333	54	25.5	11.444	9.667	14.15	1.5	85	18.051	8.167	15.111	14.11	42.333	32.15	6.443	2.82
SX-2019-L	K53	111.333	120.667	82.375	38.125	21.5	19.25	25.256	1.837	57.25	37.426	11.611	18.667	13.553	40.667	34.097	6.887	2.98
SX-2019-L	K54	115	122.333	111.75	44.444	20.889	17.5	19.856	1.489	96.667	24.336	9.75	17.5	16.777	50.333	39.18	6.64	3.197
SX-2019-L	K55	91.333	111.333	94	42.444	15.625	15.556	14.2	1.229	130	13.805	10	19.111	13	39	30.61	6.43	3.04
SX-2019-L	K56	102.333	112	51.889	21.4	8.667	8.857	12.7	1.525	36.571	15.565	8.688	18.778	11.667	35	34.193	6.54	2.993
SX-2019-L	K57	113.333	122	104.111	48	13.889	11.667	22.189	1.711	83.25	32.589	10.389	20.222	15.165	45.5	31.19	6.053	2.967
SX-2019-L	K58	106.333	116	51.429	19.222	9.375	7.429	13.256	1.278	67.444	14.477	8.722	18.286	18.5	57.667	31.353	6.627	2.933
SX-2019-L	K59	114	121	62.556	24	12.875	9.429	14.922	1.389	71.556	16.237	9.5	19.222	12.887	38.667	23.027	5.843	2.713
SX-2019-L	K6	98.333	109	85	34.833	18	16.556	14.157	1.112	76.667	12.491	8.444	13.778	12.557	37.667	37.807	6.473	3.023
SX-2019-L	K60	92	109	45.625	17.778	10.375	10.111	11.744	1.244	87.714	13.141	7.588	16.889	8.665	34.667	31.96	6.68	3.05
SX-2019-L	K61	112.333	123	84.333	42.889	19.222	16.667	21.562	1.312	91.111	24.771	8.833	16.333	14.777	44.333	34.447	6.663	2.903
SX-2019-L	K62	116.667	126	102.222	47.375	15.625	15.667	21.289	1.478	90	24.529	13.089	20.556	17	43.333	37.37	6.695	3.16
SX-2019-L	K63	92.667	110.333	58.444	28.714	9	8	12.778	1.411	91.333	15.646	8.056	17.889	14.5	36.333	43.29	6.73	3.1
SX-2019-L	K64	96	108.333	52.778	24.556	15.714	14.889	12.978	1.175	82.111	12.29	8.333	14.889	12.223	36.667	34.5507	7.08821	3.24567
SX-2019-L	K65	114.333	122.333	76	38.556	10.778	9.778	21.4	2	93.125	35.892	10.833	20.222	16.113	48.333	41.06	6.64	3.137
SX-2019-L	K66	96	110	60.111	27.556	11.778	10.111	15.444	1.611	84	22.587	10.083	17.778	11.22	33.667	43.717	7.18	3.167
SX-2019-L	K67	99	118	72.667	30.444	15.222	14.111	16.7	1.778	71.875	24.099	9.444	19.667	14.89	44.667	33.13	7.02	3.05
SX-2019-L	K68	92	111.333	52.222	21.286	8.75	8.714	14.262	1.367	36.25	15.7	8.5	18.75	16	48	35.865	6.245	3.055
SX-2019-L	K69	98.333	113.333	65.333	28.444	10.889	9.889	17.356	1.556	48.889	23.573	7.833	19.857	15	45	32.18	6.8	2.91
SX-2019-L	K7	114.667	122	103.667	47	22.333	14.889	18.656	1.538	52.556	23.231	10.278	15	9	27	37.51	6.453	3.033
SX-2019-L	K70	96	110.333	50.111	23.5	9.556	8.778	10.438	1.071	94.143	9.996	6.6	17.2	10.835	32.5	38.265	6.845	2.98
SX-2019-L	K71	107.667	117.667	56.667	23.889	12.5	11.714	14.389	1.525	72.889	17.652	7.411	17.556	16.33	53.5	42.23	6.88	3.445
SX-2019-L	K72	100	110	75.111	35.444	12.444	10.778	15.189	1.129	93.333	16.846	7.478	17.625	15.667	47	37.97	6.533	3.15
SX-2019-L	K73	101.667	111	48.333	20.25	7	6.125	12.711	1.2	68.889	12.881	7.25	16.222	12.89	38.667	45.15	6.97	3.45
SX-2019-L	K74	115.667	122.667	108	48.778	17	13.889	25.789	1.322	73.333	28.266	13.489	21	14.165	42.5	42.19	6.545	3.23
SX-2019-L	K75	121	128.667	123.333	52.444	13.333	10.444	25.7	1.833	54.444	40.78	9	17.778	11.11	33.333	43.52	7.463	3.1
SX-2019-L	K76	109.667	118.333	92.889	40.125	18.375	15.571	15.929	1.175	61.222	15.12	8.667	17.667	15.667	54.5	31.63	6.483	2.907
SX-2019-L	K77	122.667	131.333	112.833	44.333	21.444	15.778	25.833	1.5	73.333	32.616	11.311	20.444	11.5	34.5	30.257	6.523	2.9
SX-2019-L	K78	117.333	131.667	93.889	42	11	7.571	27.767	1.556	100.167	35.942	11.812	19.75	15.835	47.5	30.31	6.82	2.99
SX-2019-L	K79	94.333	106.667	79.333	34.556	12.556	11.333	18.375	1.122	62.222	17.292	9.467	16.333	11.11	33.333	42.247	6.713	3.177
SX-2019-L	K8	122.667	135.333	95.25	32	20.111	13.222	36.9	2.1	13.333	64.159	8.857	21.286	16.67	50	38.1408	7.29024	2.79405
SX-2019-L	K80	111	120.333	105.667	51.333	16.667	15.111	14.643	1.311	82.625	15.108	10.056	16.222	14.777	44.333	41.043	6.95	3.293
SX-2019-L	K81	119.333	130	114.125	46.857	14.125	11.875	23	1.356	78.889	26.321	9.989	18.556	12.78	38.333	42.967	7.663	3.247
SX-2019-L	K82	103	111.667	105.111	52.444	19.778	17.167	18.667	1.333	68.333	20.952	11.475	19.111	15.223	55.5	34.89	6.6	3.027
SX-2019-L	K83	120	127.667	97.333	42.111	12.5	12.778	24.056	1.444	79.444	28.894	12.556	20.444	16.89	50.667	36.747	7.21	2.943
SX-2019-L	K84	120.333	129.333	106.333	50.111	26.25	18.333	29.944	1.5	45.556	37.502	11.611	18.333	14.887	44.667	28.07	6.28	2.717
SX-2019-L	K85	122.667	135.333	111.333	29.375	31.833	24.2	33.333	1.556	42.778	41.562	15.312	23.444	9.165	27.5	27.14	5.725	2.83
SX-2019-L	K86	110	120.333	73.125	33.375	8.875	7.571	27.625	1.178	56.889	24.274	7.625	14.125	9	27	30.397	7.007	2.593
SX-2019-L	K87	100.667	112	87.333	39.111	10.111	9.667	18.467	1.522	70	23.196	9.389	16.875	15	45	43.79	6.473	3.31
SX-2019-L	K88	100	111.667	95.444	43.667	15.125	14.667	20.2	1.114	93.333	21.418	9.944	14.667	13.777	41.333	37.953	7.85	3.11
SX-2019-L	K89	123	132.667	101.222	43.889	15.286	11.167	28.156	1.378	56.111	32.371	8.438	18.333	11.22	33.667	34.68	6.93	2.833
SX-2019-L	K9	128.667	138.333	100.667	34.8	28.667	10.333	29.467	1.278	30.625	29.076	12.017	19	10	30	31.11	7.35	2.67
SX-2019-L	K90	117	124.333	118	44.778	17	14.5	22.8	1.478	102.778	28.491	12.833	22.222	15.667	47	37.245	6.938	2.982
SX-2019-L	K91	114.333	124	119.333	60.556	22.111	17.778	26.056	1.589	64.444	34.709	13.429	19.667	18.22	54.667	32.913	6.737	2.913
SX-2019-L	K92	101.333	118.667	97.778	44.875	18.5	16	21.111	1.322	60.75	23.49	11	16.778	8.67	29	39.47	7.163	3.153
SX-2019-L	K93	110.667	120.333	85.875	43	16	14.75	24.744	1.178	60.375	23.8	8.714	15.375	7.5	29.333	25.773	5.87	2.527
SX-2019-L	K94	114.333	122	101.889	47.143	23	19.556	19.186	1.456	88.889	26.321	10.944	16.375	14.667	44	36.735	7.037	3.05
SX-2019-L	K95	116.333	122.667	94.667	46.222	14.571	12.5	23.556	1.556	56.667	31.07	11.556	17.75	13.887	41.667	30.29	6.81	2.61
SX-2019-L	K96	108.667	119.667	52.778	22.625	12.125	11	13.722	1.356	46.667	16.431	8.5	17.571	11.223	33.667	43.27	6.89	3.4
SX-2019-L	K97	105	117	43.111	18.111	14	13.111	14.887	1.5	61.667	18.96	8.225	19.5	15.557	46.667	28.605	6.445	3
SX-2019-L	K98	105.333	117.333	46.25	20.556	12	11.778	13.789	1.478	90	17.784	8.225	16.444	11.447	34.333	35.84	7.335	3.325
SX-2019-L	K99	107.333	117	49.778	22.444	11.375	10.375	17.456	1.444	45.714	19.12	7.556	17.778	15.223	45.667	38.44	6.5	3.103
SX-2020-E	K1	187.667	199.333	64	19.25	32.889	31.222	17.911	1.833	82.714	27.702	10.337	21.92	19.615	40	38.485	6.39	2.73
SX-2020-E	K10	201.667	208.333	115.778	38.75	41.857	37.857	25.878	1.256	78.125	27.136	13.222	18.56	16.111	40.857	34.911	5.93	2.31
SX-2020-E	K100	201	207.333	89.444	29.778	17.75	16.375	19.822	1.689	57.714	28.051	11.128	23.444	21	60	39.645	6.173	2.523
SX-2020-E	K101	196	203	76.556	27.667	20.571	17.714	19.644	1.95	70	30.559	9.348	19.037	17.889	51.625	16.942	6.077	2.63
SX-2020-E	K102	200.333	207.667	65.778	23	36.333	30.833	21.089	1.471	86.444	25.881	9.719	23.769	20.792	66	37.898	5.353	2.003
SX-2020-E	K103	187	199	64.556	23.375	29.125	25.875	17.011	1.917	51.143	27.939	10.781	19.963	18.741	58.333	38.576	5.897	2.79
SX-2020-E	K104	200.333	208.333	68.778	22.25	20.875	20.556	17.378	1.833	58.556	24.31	9.677	22.63	22.148	43.25	29.766	5.927	2.703
SX-2020-E	K105	189.333	200.333	74.286	27.778	31.222	28.111	24.622	1.7	129.333	34.431	10.111	17.25	17.273	66.5	31.846	5.623	2.283
SX-2020-E	K106	193	203.333	70.667	22.556	33.125	31.125	18.322	1.7	50.556	25.858	9.213	19.704	18.815	55.667	34.321	5.823	2.503
SX-2020-E	K107	199.333	208.333	69.333	24	25.111	21.778	16.578	1.889	63.75	27.438	11.178	25.083	24.391	56	46.123	5.4	2.6
SX-2020-E	K108	199.667	208.667	68.222	21.286	31.556	28.222	18.812	1.944	69.625	29.602	11.012	24.571	21.727	50.5	35.87	6.007	2.973
SX-2020-E	K109	199.333	207.333	71.25	20	27.75	25	17.717	1.686	123.75	22.29	11.933	23.346	20.481	60	35.632	5.463	2.42
SX-2020-E	K11	191	205	100.444	35.222	51.4	47.6	23.125	1.7	89.8	33.851	9.437	16.435	15.615	45	37.107	5.803	2.54
SX-2020-E	K110	189.667	200.667	68	26.444	30.75	27.875	17.1	1.667	71.667	24.149	10.796	19.423	17.217	65.333	35.579	5.797	2.69
SX-2020-E	K111	196.667	205.667	69.5	18.167	26.333	23.556	21.8	1.822	71.667	33.62	9.614	19.85	18.143	53	30.271	5.347	2.35
SX-2020-E	K112	198.333	207	64.75	22.889	24	22	27.211	1.9	72.5	45.986	11.178	20.704	18.63	48.667	24.386	6.1	2.47
SX-2020-E	K113	197.667	207.667	64.222	23.444	26.778	24.556	21.744	1.767	43.571	33.759	10.662	20.185	17.889	56.5	32.139	5.773	2.42
SX-2020-E	K114	202	209	65.556	20.429	34.875	32.5	19.067	1.767	63.333	28.566	9.696	25.524	21.957	65	33.621	5.38	2.56
SX-2020-E	K115	192	201.333	70.889	21	34.222	30.889	17.167	1.786	93.125	25.44	11.765	22.37	20.885	51	44.848	5.57	2.723
SX-2020-E	K116	197.667	204.667	65.778	20	33	27	18.833	1.756	74.444	27.897	10.162	23.857	21.857	72	33.857	6.337	2.977
SX-2020-E	K117	197	205.333	68.714	19.111	37.111	33.778	15.233	1.733	58.125	22.143	10.6	24.409	22.815	64	41.212	5.71	2.747
SX-2020-E	K118	195	204.333	65.857	21.714	27.25	25.125	18.2	1.967	67.143	27.886	10.717	21.125	19.273	66	32.432	6.293	2.877
SX-2020-E	K119	191.333	201.333	68.286	24	29.889	27.222	19.133	2.178	58.75	34.938	10.522	20.778	19.222	63.333	30.467	6.23	2.4
SX-2020-E	K12	199.333	208.667	108.667	38.222	33.8	30.6	23.962	1.856	44.222	38.466	11.493	19.815	18.259	58.833	35.922	5.893	2.65
SX-2020-E	K120	203	210.333	125.714	44	37	34.5	25.671	2.089	83.889	45.998	14.189	24.556	22.444	61.833	29.969	5.437	2.427
SX-2020-E	K121	209.333	213.333	125.571	34	46.8	43.6	26.314	1.722	102.556	34.576	12.775	21.083	18.348	47.5	28.482	5.78	2.29
SX-2020-E	K122	196.667	206	74.444	25.889	26.571	26.875	17.822	1.822	35.625	27.368	9.812	23.481	21.25	55.5	45.597	5.473	2.387
SX-2020-E	K123	191.333	202	72.857	29.75	29.333	26.222	19.125	2.189	108.889	33.851	10.137	22.042	20.833	60.667	38.24	6.31	3.057
SX-2020-E	K124	192.667	200.333	72.111	24.444	25	21.667	18.944	1.9	122.222	30.268	11.73	20.429	19.444	55.2	34.99	5.437	2.563
SX-2020-E	K125	190.333	200.667	77.111	26.444	31.556	28.222	23.7	2.189	114.444	40.153	10.271	19.708	19	58.857	27.856	5.78	2.597
SX-2020-E	K126	198	206.667	76.444	26.111	36	29.875	17.411	1.933	87.143	28.584	10.125	23.583	21.458	50	27.079	6.417	2.367
SX-2020-E	K127	203.667	212.667	69.25	22.333	38.8	31.25	19.044	1.922	116.667	30.497	8.558	24.269	21.538	57.25	33.811	5.727	2.263
SX-2020-E	K128	195	204.667	86.111	26.875	21.375	18.875	21.433	1.888	94.444	35.69	10.86	21.905	20.81	54.5	25.747	6.233	2.453
SX-2020-E	K129	192.667	202.667	66.625	23.222	27.375	22.571	24.587	1.667	50.714	33.776	10.784	21.68	19.909	54.143	41.995	6.07	2.387
SX-2020-E	K13	192	202	128.444	43.111	34.75	32.75	24.789	1.543	66.444	32.316	10.733	17.148	15.704	51.25	35.673	6.067	2.527
SX-2020-E	K130	197.667	206.667	74.875	30.222	32.25	29	23.222	1.943	72.222	37.841	9.929	22.125	20.583	55.444	33.084	6.19	2.74
SX-2020-E	K131	202.333	208.333	74.667	24.667	35.143	28.5	21.078	1.738	96.667	30.118	11.633	20.37	18.72	55.923	29.265	6.29	2.527
SX-2020-E	K132	192.667	202.667	70.75	24.444	35.286	29.333	18.45	1.6	65.833	24.601	9.648	17.5	17.038	65.833	34.308	6.127	2.557
SX-2020-E	K133	201	208.333	76.375	24.556	33.25	29	19.188	1.967	55	30.336	9.614	23	20.81	55.5	39.161	5.46	2.523
SX-2020-E	K134	199.333	206.333	75.778	20.75	33	30.333	20.444	1.986	118.571	33.178	9.242	22.769	21.444	55.6	46.83	5.86	2.663
SX-2020-E	K135	204.667	211.667	71.778	22.333	20.556	15.556	18.833	2.144	90	33.569	11.979	22.818	20.636	56	45.175	6.163	2.767
SX-2020-E	K136	200.667	208.667	74.667	22.714	27.143	25.75	19.156	2.163	96.111	36.02	11.915	23.125	20.375	56.714	32.457	5.897	2.673
SX-2020-E	K137	199.333	206.333	73.429	24.444	24	20	16.667	1.35	30.714	19.574	9.578	21.417	20.583	55	26.917	5.38	2.58
SX-2020-E	K138	202	209.667	77.667	26.333	34	30.571	21.867	1.989	55.875	33.519	10.948	23.474	21.45	55.75	34.237	5.877	2.187
SX-2020-E	K139	198	206.333	71.444	25.667	35.222	33.111	19.933	2.144	50.222	35.998	10.959	22.538	21.16	56.25	41.63	5.607	2.637
SX-2020-E	K14	191	200.333	115.889	47.111	42.833	39.333	21.978	1.35	83	26.03	10.956	16.185	14.667	52	29.073	6.033	2.38
SX-2020-E	K140	196	206	72.778	19.444	21.286	18.429	12.475	1.95	57.875	19.18	9.733	21.481	19.074	40	40.872	6.217	2.623
SX-2020-E	K141	198.333	206.667	77.333	19	23.333	20.4	18.167	1.8	100.333	28.871	10.426	24.25	23.375	57.5	38.971	5.843	2.82
SX-2020-E	K142	199	207	74.571	23.125	36.222	32.667	20.167	2.178	39.125	36.488	10.422	23	21.583	60.25	36.999	5.81	2.73
SX-2020-E	K143	202.667	208.667	75.444	23.875	29.4	27	15.6	1.475	57.5	18.474	10.493	22.556	20.704	57.857	37.284	5.76	2.363
SX-2020-E	K144	193.333	204.333	74	23.75	33.889	31	19.689	2.212	56.111	29.984	10.17	18.741	16.769	58.8	41.347	6.03	2.85
SX-2020-E	K145	189.333	200	69.556	26.444	41.167	36.833	20.929	2.1	91.667	36.91	11.004	20.522	19.074	55.467	40.376	6.137	2.59
SX-2020-E	K146	194.667	203.667	86	29	30.111	27.778	22.686	2.022	110.556	38.701	10.589	21.231	19.667	59.636	42.832	5.543	2.873
SX-2020-E	K147	189.667	200.667	70.125	29	31.875	29.125	25.156	2.314	48.75	47.987	10.259	18.778	17.815	60.6	38.864	6.247	2.51
SX-2020-E	K148	188.333	198.667	79.333	31	36.222	32.333	19.075	1.843	90	33.622	10.122	18.889	18.185	59.333	34.186	5.813	2.74
SX-2020-E	K149	192.333	206	71.333	27.333	30.875	28.125	22.656	1.978	60	32.111	10.495	19.19	18.429	65.571	40.641	5.72	2.603
SX-2020-E	K15	190.333	200	114	43.75	44.75	41	23.589	1.511	78.556	30.08	10.681	16.815	15.222	40.571	40.83	6.183	2.867
SX-2020-E	K150	207.667	212	145.667	34.75	38.5	35.8933	23.689	1.6	134.286	32.513	11.452	20.556	18.296	60	31.977	5.723	2.677
SX-2020-E	K151	189.333	200.333	77	30.625	27	25.6	21.3	1.889	48.667	34.151	11.927	22.889	22.12	68.5	30.422	5.737	2.537
SX-2020-E	K152	197.333	203.333	73.778	20.778	25.25	21.875	17.944	1.922	59	28.659	8.862	23.037	20.519	62.667	40.336	5.953	2.45
SX-2020-E	K153	196.333	204.667	76.333	27	31.4	30.833	17.056	1.983	75.889	26.102	9.863	19.926	18	60	41.737	5.973	2.573
SX-2020-E	K154	199.667	207.667	71.778	23.5	18.333	15.667	17.133	1.822	65.714	27.194	10.323	21.808	20.259	68	38.2	6.11	2.73
SX-2020-E	K155	207.667	213	86.889	25.286	25.556	20.111	32.867	2.888	96.25	72.029	20.152	28.815	24.885	85.357	30.117	6.363	2.607
SX-2020-E	K156	200.667	208.667	85.25	29.778	27.333	24	20.911	1.922	88.143	34.328	10.096	25	22.852	53.429	34.844	5.48	2.457
SX-2020-E	K157	200	206	78.667	29.857	27.857	26.333	22.325	1.5	63.667	28.925	10.842	21.435	20.478	45.75	30.637	5.993	2.51
SX-2020-E	K158	184.333	197	83	33.714	36.857	34.429	17.133	1.389	51.25	21.115	8.596	18.519	16.923	54	36.404	5.293	2.43
SX-2020-E	K159	198	206.667	73.556	26.444	18	15.778	22.656	1.744	50.714	33.378	9.696	20.12	19.04	49.4	33.5	5.747	2.527
SX-2020-E	K16	200.333	208	124.889	38.667	36.6	33.2	21.244	1.567	100.556	27.731	12.338	16.852	14.808	41.625	42.689	6.803	2.54
SX-2020-E	K160	190.667	203.333	77.889	29.111	28.75	27.25	21.033	1.689	95.556	31.926	9.085	20.667	18.519	46.667	32.297	5.693	2.51
SX-2020-E	K161	194	206	72.889	25	34.143	32	17.3	1.489	53.125	22.956	10.867	22.409	21.545	41.5	27.752	5.973	2.317
SX-2020-E	K162	196.333	206	72	26.444	39.375	36.125	20.811	1.622	42.778	28.631	10.038	22.519	20.852	60	38.016	5.197	2.253
SX-2020-E	K163	199.667	206.667	83.667	22.778	29.25	26.75	18.344	1.633	70.429	25.007	9.481	23.333	20.885	57.333	42.868	5.813	2.543
SX-2020-E	K164	200.667	207	104.375	37.111	33.556	30.444	31.022	1.889	56.667	48.934	11.956	20.692	18.741	62.917	41.644	5.72	2.653
SX-2020-E	K165	200.333	206.667	72.857	28	35.75	32.125	21.711	1.8	55.556	32.796	9.781	21.926	20.296	43.167	47.552	6.993	2.567
SX-2020-E	K166	190	200.667	77.444	31.75	37.75	34.875	23.033	1.878	64.778	36.861	10.022	20.435	19.037	51.222	36.088	6.627	2.83
SX-2020-E	K167	187.667	200	71.625	27.444	28.5	26.25	18.967	1.867	97.778	29.436	11.222	18.923	17.455	56.556	38.482	6.277	2.573
SX-2020-E	K168	196.333	206	75.889	30.143	29.667	26.667	17.075	1.7	46.25	25.074	9.922	23.385	21.692	43	33.802	5.333	2.77
SX-2020-E	K169	212.667	216.667	65.556	23.556	26.6	24	23.467	2.1	44	41.627	13.485	23.292	21.538	55.333	37.261	6.147	2.337
SX-2020-E	K17	197.333	205	101	35	34.667	31.333	22.444	1.378	68.889	26.052	9.681	16.462	14.423	58.6	29.647	6.077	2.443
SX-2020-E	K170	200.667	207	73.571	21.625	16.571	15	18.067	1.789	65	27.09	9.093	22.444	20.852	52.667	35.552	5.773	2.513
SX-2020-E	K171	192	201.333	72.556	25	36.286	34.143	30.071	1.962	86.111	47.244	11.285	20.037	19.111	64.833	49.473	5.703	2.393
SX-2020-E	K172	197.333	206	74.111	21	20.571	16.5	19.033	1.762	106.667	27.461	10.917	22.783	21.818	62.4	34.643	6.357	2.893
SX-2020-E	K173	191.333	201.333	75	27.444	42	38.714	22.722	1.567	143.75	27.229	9.981	20	19.074	54	31.547	5.99	2.223
SX-2020-E	K174	190.667	201.667	71.778	29.333	37.5	34.25	20.867	1.767	48.125	30.349	9.107	21.077	19.037	46.8	33.105	5.623	2.65
SX-2020-E	K175	196.667	206	77.889	26.222	40.5	37.333	17.944	1.356	51.143	21.156	8.952	19.462	17.833	50.333	41.636	5.523	2.33
SX-2020-E	K176	200.667	207.667	65.222	22.111	18	14.286	13.65	1.678	92.5	18.534	9.348	23.37	21.593	63	37.348	6.03	2.74
SX-2020-E	K177	199.333	205.667	69.556	23.111	22.889	20.889	17.278	1.656	104.444	23.853	8.581	22.741	21.846	60	34.864	5.853	2.62
SX-2020-E	K178	202	208	71.333	24.889	32	26.625	18.4	1.611	90	24.441	10.063	22.56	21.333	54.75	31.92	6.13	2.39
SX-2020-E	K179	197.667	206	75.333	24.625	28.889	26.444	20.133	1.511	37.286	25.382	8.915	22.074	20.37	58.5	42.854	5.08	2.48
SX-2020-E	K18	189	200	110.667	35	37.667	35.333	20.256	1.556	74.375	26.103	10.546	18.519	16.963	52.625	41.48	6.16	2.727
SX-2020-E	K180	194.333	202.333	83.556	30.714	30.5	26.25	24.357	1.9	127.778	38.457	11.531	20.192	19.16	50	36.897	6.25	2.62
SX-2020-E	K181	195.333	206	77	30.375	44.714	41.571	24.8	1.789	34.667	37.211	11.63	19.522	19.185	53.727	41.496	6.133	2.383
SX-2020-E	K182	199.333	206.333	76.444	23.333	28.857	25.143	17.8	1.633	73.75	23.869	10.363	20.963	19.292	52	37.56	6.117	2.727
SX-2020-E	K183	196.667	206	80.111	25.444	29.625	27	19.989	1.911	63.889	32.219	9.862	22.63	21.077	50	35.11	6.393	2.543
SX-2020-E	K184	191.333	199	70.222	31.375	29.444	26.889	24.444	1.675	90	32.966	10.422	18.115	16.148	38	41.967	6.12	2.57
SX-2020-E	K185	193.333	202.667	80.778	33.889	34.286	30.857	25.167	1.922	81.667	36.444	10.807	20.625	19.259	59.429	41.591	6.117	2.74
SX-2020-E	K186	200.333	207.667	81.333	22.111	24	20.333	14.686	1.925	112.222	23.34	11.287	21.704	20.407	40.75	38.542	6.083	2.777
SX-2020-E	K187	199	206.667	73	25.889	18.444	15.444	23.444	1.771	68	34.288	11.774	23	22.037	52	44.36	6.307	2.47
SX-2020-E	K188	196.333	206	71.714	27.556	37.5	34.875	27.587	2.033	93.333	48.2	12.085	22.593	20.963	51.5	36.96	6.78	2.497
SX-2020-E	K189	201.333	207.667	78.375	23.375	22.625	21.125	18.462	1.837	109.889	27.356	8.141	22.074	20.654	11	41.054	5.83	2.607
SX-2020-E	K19	189	200	119	46.875	46	41.6	22.712	1.3	111.444	25.867	10.663	16.769	15	52.25	35.908	5.83	2.31
SX-2020-E	K190	200.333	208	69.375	23.875	31.222	26.25	19.033	1.888	85	27.375	10.296	22.074	21.037	47	42.862	6.063	2.673
SX-2020-E	K191	198	207.333	79.625	25.857	22	17.286	19.5	1.762	44.286	28.037	10.47	22.385	21.769	66.714	34.262	5.693	2.813
SX-2020-E	K192	200.333	208.333	70.875	22.429	31	29.111	18.286	1.744	70.625	26.571	10.145	21.815	21.185	49.571	41.844	6.09	2.513
SX-2020-E	K193	195.667	203.333	57.889	18.667	27.667	24.222	17.411	1.983	75	27.887	8.567	22.087	20.958	59	38.641	5.83	2.733
SX-2020-E	K194	192.667	203.333	88.857	32.111	34.714	30.889	17.756	1.567	88.571	23.38	11.154	23.481	21.16	54.333	38.093	6.41	2.423
SX-2020-E	K195	193.333	202.667	83.111	25.333	18.714	18.625	19.4	1.411	103.333	20.505	13.63	21.926	20.478	56.143	45.64	6.233	2.517
SX-2020-E	K196	193.667	204.333	89.4	24.333	26	23.778	14.589	1.688	58.889	19.759	8.369	20.923	18.815	54	42.329	6.333	2.787
SX-2020-E	K197	196	206	81.333	21.444	33	30.667	16.812	1.738	87.222	25.519	9.16	21.63	19.852	62	49.822	5.923	2.833
SX-2020-E	K198	200.333	207.333	77	27.556	25.875	23.25	18.633	2.144	77.143	33.299	8.776	22.167	19.737	47.75	40.738	6.087	2.977
SX-2020-E	K199	194	204.667	72.444	29.125	18.6	14.5	20.656	2.011	90	34.869	9.514	22.273	20.45	54.5	45.849	6.55	2.805
SX-2020-E	K2	198.333	204.333	120.778	40.875	49.75	45.8	24.078	1.511	72.778	31.159	10.763	19.444	16.926	65	39.745	5.777	2.577
SX-2020-E	K20	196.667	206.333	119.444	41.222	35.375	32.375	25.333	1.689	87.111	33.368	12.981	20.429	18.56	60	40.613	6.19	2.65
SX-2020-E	K200	196.667	205	75.111	26	25.875	22.5	15.667	1.778	61.429	23.213	9.332	21.2	18.35	51	35.452	6.207	2.91
SX-2020-E	K201	199.667	207	127.429	43.556	31.25	29.25	21.375	1.425	95	25.254	11.245	18.381	16.19	40.091	36.314	6.375	2.41
SX-2020-E	K202	200.667	208.333	87.889	23.778	24.889	22.556	15.814	1.425	107.444	18.363	10.746	21.852	19.593	51.625	31.908	5.86	2.47
SX-2020-E	K203	198.333	205.333	72	27	22.667	19.444	18.422	1.889	113.333	29.094	11.485	23.038	19.333	49.333	43.059	6.163	2.417
SX-2020-E	K204	200.333	208.333	116	42.667	38.167	35.833	24.267	1.389	72.5	27.721	12.089	17.76	17.185	53.25	39.129	6.53	2.623
SX-2020-E	K205	201.667	208.667	92.5	26.167	27.222	23.333	20.267	1.688	101.111	27.356	9.716	21.32	20.12	46.4	36.8	5.93	2.47
SX-2020-E	K206	200.333	208	86	24.125	25.25	23	18.956	1.633	76.111	25.24	10.294	24.389	22.588	71	34.972	6.085	2.635
SX-2020-E	K207	197	204.667	82.333	32.667	27.333	21.143	22.444	1.667	120	33.677	10.763	20.6	19.111	51	43.223	5.85	2.647
SX-2020-E	K208	194.667	204.667	89	32.75	26.111	23	22.044	1.6	68.667	27.526	12.515	21.63	19.037	59	41.487	6.333	2.77
SX-2020-E	K209	205.333	210.333	92.667	30.625	34.714	31	25.4	1.538	48.889	32.168	9.307	22	20.63	54.333	26.367	6.73	2.763
SX-2020-E	K21	201.333	208.333	151.222	46.889	27	22	26.125	1.538	120	33.326	12.812	21.583	19.808	68.8	30.89	5.607	2.443
SX-2020-E	K210	201.667	208.667	79.333	24	27.333	24.875	18.188	1.989	75.625	28.951	12.152	24.926	22.704	57.333	53.478	5.437	2.437
SX-2020-E	K211	198.667	207.333	88.444	24.5	23.571	20.333	20.378	1.671	111.111	29.588	9.738	22.3	20.571	52	33.902	6.113	3.167
SX-2020-E	K212	197.333	204	69.556	27.778	13.778	9.625	21.212	1.289	87.778	23.506	11.558	19.429	17.818	53.702	42.697	6.09	2.553
SX-2020-E	K213	196.333	205.333	91.556	27.75	26.375	23.875	16.156	1.5	79.375	19.048	10.126	21.333	19.481	57.6	35.766	6.097	2.653
SX-2020-E	K214	199	207.333	85.857	27.778	28.25	25.75	16.011	1.788	115.556	24.104	10.437	22.333	20.556	49.667	35.936	5.663	2.563
SX-2020-E	K215	199.667	207.667	83.222	31	38.5	35.667	19.478	1.663	75.556	25.894	11.056	19.148	17.148	50.667	28.218	5.77	2.603
SX-2020-E	K216	183.667	192	81.111	28.444	34	29.857	18.611	1.233	113.333	18.979	9.541	15.4	15.478	65.7	39.223	5.66	2.383
SX-2020-E	K217	195.667	205.667	83	32	33.875	32.222	22.044	1.333	111.429	24.624	7.881	19.963	18.704	59.714	23.937	5.53	2.593
SX-2020-E	K218	199	207.333	73.222	25	24	20.556	22.933	1.944	52.778	37.187	10.312	21.125	20.208	57.538	35.8	5.587	2.467
SX-2020-E	K219	200.333	209	81.875	29.444	23.556	20.111	21.2	1.414	72.222	26.292	12.025	23.75	21.042	64.667	38.131	5.863	2.443
SX-2020-E	K22	205	210.667	130	42	46.75	44.5	24.278	1.633	112.222	32.906	11.471	20.875	19.25	51.8	43.753	6.333	2.543
SX-2020-E	K220	194	203	82.444	33	31.333	28.667	23.389	1.778	92.222	34.763	8.526	21.038	20.154	46.667	42.385	5.713	2.613
SX-2020-E	K221	198	205.667	92.286	23.143	27.778	24.889	22.333	1.889	95	35.469	11.096	23.074	21.259	48.2	28.366	6.533	2.76
SX-2020-E	K222	198.667	206.667	81.333	32.875	32.333	28.444	23.722	1.656	60	33.538	10.086	18.125	16.667	61.444	44.2	5.423	2.357
SX-2020-E	K223	199	207	86.222	31	29.5	27	19.789	1.587	60.625	20.903	11.31	19.875	18.292	53	41.262	6.447	2.537
SX-2020-E	K224	198.333	206.667	88.111	28.222	29.875	29.5	16.337	1.611	81.667	21.411	9.015	22.429	20.333	58	43.14	6.133	2.857
SX-2020-E	K225	200.667	208	83.333	29.667	26.889	23.778	24.95	1.656	68.75	33.561	10.875	21	19.522	74.375	33.577	6.07	2.653
SX-2020-E	K226	198.667	207.333	80.667	29.125	18	15.875	12.178	1.322	63.333	13.404	6.761	23.222	21.333	65	28.356	5.49	2.64
SX-2020-E	K227	192	201.333	76.333	29.889	25.375	22.125	22.089	1.367	128.889	25.089	10.839	16.722	16.056	60.2	40.927	5.787	2.26
SX-2020-E	K228	198.667	206.667	104	39.778	33.444	29.444	20.589	1.789	74.444	30.943	10.893	20.704	18.296	58.25	33.182	6.107	2.783
SX-2020-E	K229	199.333	206.333	84.111	26.111	21.5	18	18.375	1.433	117.778	21.372	8.777	22.37	20.462	78	29.93	5.877	2.44
SX-2020-E	K23	200	206.333	130	39.333	47.5	45.333	23.567	1.567	78	28.344	11.659	21.111	18.52	58.667	40.3	6.003	2.32
SX-2020-E	K230	197.667	206.333	110.222	38.667	44.286	39.143	19.2	1.456	126.25	24.11	7.336	21.48	20.926	64	31.115	5.463	2.197
SX-2020-E	K231	199	207	129.25	41	36.556	35.375	22.267	1.533	125.556	28.381	10.938	23.333	20.852	47.667	34.215	5.74	2.407
SX-2020-E	K232	201.333	206.667	91.222	34.778	33.125	30.625	23	1.756	76.25	34.001	8.922	21.667	20.185	64.083	34.939	5.603	2.54
SX-2020-E	K233	198	208.333	78.556	25.778	20.857	17.714	18.8	1.938	56.667	29.788	10.078	19.375	18.208	59.143	33.459	5.66	2.44
SX-2020-E	K234	199	206.333	89.889	27.333	26.25	23.625	15.478	1.438	98.333	19.266	9.208	21.667	20.25	56.2	33.242	5.397	2.417
SX-2020-E	K235	197.333	206	99.625	39.5	26.667	23.444	22.422	1.633	73.75	30.304	11.296	21.417	19	58.273	44.809	5.883	2.483
SX-2020-E	K236	201.333	207	83.556	32.667	32.25	28.5	20.689	1.956	89.444	33.642	8.235	21.444	20.185	44.778	36.876	6.073	2.713
SX-2020-E	K237	202.667	208	91.556	33.125	35.444	31	22.333	1.678	65.889	30.972	10.192	23.111	21.48	56.455	40.742	5.913	2.36
SX-2020-E	K238	196.667	206	89.333	24.875	25.667	22.889	16.244	1.378	124.444	19.226	10.283	22.368	20.864	49.667	30.268	6.007	2.753
SX-2020-E	K239	195.333	205.667	81.889	29.5	26	23.444	20.878	1.967	141.25	34.632	10.041	20.111	18.852	53.5	40.036	5.793	2.39
SX-2020-E	K24	202	209.333	121.222	37.625	44.333	42.333	22.575	1.75	93	32.709	12.615	17.556	15.926	45	38.014	6.88	2.48
SX-2020-E	K240	197.333	206	84.333	31.875	24	18.5	22.522	1.367	100	25.362	11.13	18.185	16.038	64.889	41.962	6.127	2.39
SX-2020-E	K241	195	204.667	86.222	28.889	33.5	30	19.333	1.744	90.333	28.206	10.335	20.963	19.63	58.75	35.366	6.087	2.57
SX-2020-E	K242	192.667	202	82.889	32.25	30.5	26.286	21.886	1.789	80	29.196	9.465	19.407	17.923	50	34.122	6.097	2.487
SX-2020-E	K243	193.333	203.333	93.778	35.111	32.778	30.111	23.975	1.857	92.222	35.165	9.933	17.222	15.778	61.6	39.136	6.267	2.273
SX-2020-E	K244	196.667	203.333	80.286	30.444	25.429	25.333	21.5	1.922	97.778	34.852	9.709	19.773	17.958	54.875	32.907	6.02	2.66
SX-2020-E	K245	193.333	201	86.5	34.667	31.667	29	17.6	1.7	117.778	25.001	9.522	19.778	18.889	58.5	41.121	5.69	2.51
SX-2020-E	K246	201	208	91.222	28.625	31.875	29.125	26.267	1.767	100	39.588	9.35	21.185	20.148	50	46.117	5.85	2.703
SX-2020-E	K247	198.667	207	90.444	29.222	32.778	30.556	20.825	1.667	56.25	30.863	8.644	20.667	19.815	45.5	36.258	5.987	2.723
SX-2020-E	K248	203	210.333	68.333	29.556	19.125	16.75	19.922	1.744	34.375	29.368	10.506	21.056	18.833	53.5	39.149	5.86	2.33
SX-2020-E	K249	193.333	204.667	83.889	31.444	35.111	31	23.144	1.9	68.571	35.107	10.426	22.074	20.778	64.286	38.152	6.413	2.633
SX-2020-E	K25	202.333	208	141.667	53.444	45.8	44	33.222	2.011	79	52.593	13.437	19.444	17.667	42	42.465	6.563	2.93
SX-2020-E	K250	198.667	206.667	88.222	28.556	29.111	26.889	20.944	1.433	85	25.068	9.077	19.923	17.926	55.5	30.619	6.22	2.667
SX-2020-E	K251	204	209.667	86.444	31.444	36.429	30.714	28.378	1.625	60.889	37.221	12.442	22.808	21.5	56.75	40.358	6.207	2.34
SX-2020-E	K252	197.333	207	102.444	38.667	28.875	26.25	19.478	1.52	116.875	24.734	9.319	23.148	21.074	62.75	39.741	5.517	2.82
SX-2020-E	K253	191.333	200.333	92.667	34.778	34.875	32.25	22.122	1.356	98.333	23.395	11.581	19.333	17.259	50.714	41.446	6.307	2.487
SX-2020-E	K254	194	203	81.333	32.667	35.222	31.667	24.567	1.725	111.667	34.142	9.848	21.296	20.111	53.667	38.067	6.31	2.607
SX-2020-E	K255	196	206	93.778	33.333	34.111	28.333	25.456	1.522	101	32.69	11.833	19.522	18.375	67.6	30.737	5.93	2.51
SX-2020-E	K256	196.667	206	93.429	35.111	31	28	26.333	1.667	90	38.472	10.744	18.72	18.222	62.5	33.527	5.473	2.577
SX-2020-E	K257	197.333	207	114.333	36.375	38.667	35.667	25.067	1.833	127.5	38.51	10.612	19.111	17.889	61.556	38.638	6.23	2.41
SX-2020-E	K258	190	202.667	103	40.111	40.667	38.111	22	1.622	82.778	31.352	11.356	18.5	17.2	65.077	38.266	6.31	2.473
SX-2020-E	K259	194	205	103.111	35.222	34.333	30.889	25.378	1.822	60.625	38.491	10.652	19.346	17.308	59.182	33.843	6.02	2.463
SX-2020-E	K26	198.333	206.667	108.667	39.111	48.4	45.143	22.686	1.744	48.889	30.69	11.052	16.556	14.63	49.545	40.287	5.667	2.427
SX-2020-E	K260	199.333	207.333	102.333	36.667	29.625	26.625	22.467	1.362	125	26.637	11.222	20.688	18.722	40	33.401	6.187	2.487
SX-2020-E	K261	200	207	105.111	41.333	45.444	42.444	32.025	1.856	51.333	48.723	12.696	19.481	18.296	62	35.53	5.667	2.367
SX-2020-E	K262	198.667	206.667	117.5	37	32.857	33.167	20.183	1.678	92	29.831	8.307	20.44	19.308	53.857	39.771	5.313	2.487
SX-2020-E	K263	199	206	94.667	31.375	24.5	19.857	18.022	1.375	122.222	21.226	10.419	20.962	19.077	30	26.257	6.543	2.593
SX-2020-E	K264	198	206	103.625	28.222	38.333	34.667	21.678	1.386	75	22.005	7.969	20.407	18.308	54	43.326	5.437	2.513
SX-2020-E	K265	198.667	206.333	129.667	37.286	45.5	44	25.556	1.511	135.714	32.678	9.933	20.444	18.815	56.375	32.828	6.033	2.683
SX-2020-E	K266	196	203.333	95.444	30.667	35.286	32.429	28.288	1.933	110.556	41.443	7.63	20.148	19.708	55.5	37.344	5.82	2.557
SX-2020-E	K267	199.667	207.333	96.333	29.667	30.667	27	26.911	1.822	61.875	40.438	11.922	19.111	16.741	69.6	31.19	5.77	2.193
SX-2020-E	K268	194.667	205.667	124	41.286	44.333	36.75	20.6	1.611	117.778	27.66	10.315	21.074	19.346	59.143	28.63	5.907	2.63
SX-2020-E	K269	196	206.333	130	48.125	37.4	29.8	28.5	1.4	78.333	33.374	10.929	18.636	17.231	60	32.936	5.67	2.213
SX-2020-E	K27	199.667	206	90.111	31.429	47.222	36.556	21.7	2.044	34.875	36.864	10.643	18.615	16.889	62.5	37.468	5.747	2.427
SX-2020-E	K270	197.333	204.333	94.625	38.333	34	32.429	24.778	1.457	95	27.244	10.724	18.778	16.667	60.625	32.006	6.4	2.437
SX-2020-E	K271	193	206	98.222	38.111	46.429	44.5	24.278	1.625	85.556	33.811	10.522	19.296	17.815	64.6	37.687	6.517	2.273
SX-2020-E	K272	195	204	99.75	36.429	33.778	29.778	26.967	1.889	108.75	36.666	11.674	19.63	17.926	59.75	41.468	6.767	2.487
SX-2020-E	K273	192	202	101.125	32.667	36.167	32.167	24.1	1.833	102.222	34.526	10.667	19.423	18.111	58	38.235	6.227	2.69
SX-2020-E	K274	211.667	215.333	128.111	41.778	36.667	29.833	27.5	1.8	98.333	43.454	12.163	22.792	18.222	31.3	34.864	6.87	2.24
SX-2020-E	K275	199	206.667	124	45.667	40	35.125	20.8	1.678	117.778	28.293	8.792	20.852	19.692	58.7	39.378	5.54	2.543
SX-2020-E	K276	196.333	206.667	92.778	34.667	36.833	31.667	27.333	1.7	118.571	39.086	11.93	15.524	14	55.5	47.994	6.493	2.317
SX-2020-E	K277	199.667	207.667	100.444	23.714	30.778	26.111	21.822	1.788	106.111	30.69	9.077	22.043	19.261	54	36.56	6.635	2.787
SX-2020-E	K278	197.333	206.667	129.889	38	36.333	30.8	23.462	1.644	118.889	30.686	9.163	21.8	21.111	67.857	29.461	5.11	2.643
SX-2020-E	K279	203	208.667	113.667	32.556	37.571	32.571	25.767	1.75	128.889	33.298	8.983	21.5	20.957	64.455	45.077	5.47	2.417
SX-2020-E	K28	201.667	209.667	135.889	43.333	39.857	35.571	31.144	1.978	53.75	51.648	12.278	18.926	17.444	51.333	40.5	6.433	2.6
SX-2020-E	K280	201.333	208.333	131.125	35	36.75	32	21.467	1.638	82.222	29.723	8.496	17.333	16.727	57.733	33.478	5.54	2.913
SX-2020-E	K281	198.667	207.333	99.778	33.444	40.6	34	25.6	1.978	66.667	42.993	13.017	22.333	20.259	69.333	30.878	6.563	2.403
SX-2020-E	K282	195	205.667	109.714	39	30	28	22.044	1.656	72.5	30.259	10.065	18.333	16.846	49.529	40.495	5.647	2.257
SX-2020-E	K283	199.667	206.667	116.667	42.333	41.429	37	26.078	1.786	84.286	39.79	10.165	22.333	20.074	53	40.123	6.053	2.477
SX-2020-E	K284	194.333	205.667	117	42.889	33.25	30.25	24.811	1.989	76.667	40.62	11.624	20.815	18.259	58.786	38.922	5.953	2.5
SX-2020-E	K285	201.333	208	116.875	34	39.143	36.143	21.922	1.289	92.857	24.509	8.167	21.455	20.481	51.923	35.363	5.453	2.62
SX-2020-E	K286	199.667	207.333	108.714	35.889	42.167	38.5	25.188	1.678	91.667	36.546	7.304	22.926	22.083	65.429	34.252	5.647	2.5
SX-2020-E	K287	198.333	207	101.444	36.556	28.25	25.167	24.156	1.678	49.375	35.883	11.81	22.048	20.286	66.667	37.708	5.99	2.44
SX-2020-E	K288	197.667	206	99.333	38.333	29.222	26.333	29.056	2.167	113.75	44.204	9.941	19.741	18.296	64	44.903	5.847	2.6
SX-2020-E	K289	195.333	204.667	97.111	49.333	25	22.375	25.062	1.756	94.444	39.474	8.438	18.773	17.833	49.917	34.83	6.167	2.643
SX-2020-E	K29	205.667	211.667	116.778	38.111	42	38.667	30.889	1.611	35	41.517	12.615	21.731	19.731	57.7	32.89	5.157	2.533
SX-2020-E	K290	194.667	204.667	111.778	43.889	31.111	27.889	27.122	1.522	96.875	34.044	10.281	17.407	16.148	59.455	33.987	6.263	2.483
SX-2020-E	K291	193.333	203.333	120.444	44.25	32	27.667	26.8	1.983	123.222	42.939	11.969	21.32	20.385	53.2	30.813	5.697	2.537
SX-2020-E	K292	198.667	206.333	124.125	33.333	28.667	25.333	19.7	1.1	109.889	19.478	8.208	22.741	21.692	59.429	32.428	5.167	2.203
SX-2020-E	K293	200	207	114.667	33.333	31.556	28.667	24.457	1.556	124.375	29.083	9.896	24.778	24	66.333	30.575	5.81	2.407
SX-2020-E	K294	194.667	205.667	103.556	42.889	34.5	30	23.822	1.467	96.667	29.384	10.257	19.083	17.375	57.25	40.179	6.047	2.303
SX-2020-E	K295	200.333	207.333	99.889	41.125	37.6	34.4	19.744	1.5	101.25	25.374	8.937	19.926	18.852	38	29.29	6.473	2.66
SX-2020-E	K296	208.333	214	78.556	26.333	30.889	26	25.1	1.744	65	34.661	12.519	25.48	23.038	56.417	36.879	5.32	2.303
SX-2020-E	K297	192	200	109	42.375	42.875	38.25	28.6	1.467	116.667	34.959	9.796	20.259	19.185	51.375	35.115	6.077	2.697
SX-2020-E	K298	196.333	204.333	111.889	34.286	32.375	28.5	17.05	1.311	137.778	18.22	9.522	21.926	20.259	50.067	33.853	5.663	2.617
SX-2020-E	K299	190.333	202.667	107.222	40.625	25	23.375	22.022	1.411	116.667	26.381	10.036	15.077	13.385	48.2	31.149	6.313	2.457
SX-2020-E	K3	199.667	207.333	111.143	35.333	36	34	20.275	1.6	112.5	25.824	11.637	19.741	17.556	47.333	23.045	5.25	2.38
SX-2020-E	K30	205.333	209.667	114.75	35.778	45.286	44.667	26.922	1.522	116.667	33.34	12.504	18.815	16.778	42.867	40.254	6.623	2.443
SX-2020-E	K300	196.667	206	105.714	34	30.571	28.714	17.925	1.322	69.444	20.069	9.569	20.148	17.963	46.538	39.47	6.21	2.47
SX-2020-E	K301	199	206.667	112.125	32.75	45.429	42.714	18.767	1.611	78.333	25.176	11.365	21.318	20.778	49.091	34.217	5.667	2.89
SX-2020-E	K302	193.667	203	132.667	41.8	34.714	32	18.386	1.567	105.556	27.166	10.837	19.778	18.889	59.333	30.836	5.88	2.563
SX-2020-E	K303	199.667	207.333	116.778	32.111	32.333	29.778	19.567	1.612	135.556	25.244	8.252	21.185	20.269	46.857	34.332	5.67	2.285
SX-2020-E	K304	199.333	208.333	124.375	34.286	35.5	34.5	21.75	1.656	113.889	30.114	7.126	22.815	22.148	58.375	41.823	5.373	2.733
SX-2020-E	K305	201	208	122.333	35.222	37.857	36.143	21.089	1.689	91.111	29.551	11.419	21.222	20.458	54.091	41.603	5.41	2.727
SX-2020-E	K306	201.333	208	68.667	24.556	18	14.333	18.356	1.878	58.125	28.932	9.926	23.714	21.286	49.75	39.661	5.967	2.75
SX-2020-E	K307	200	207	133.667	46.444	26.833	24.833	26.367	1.762	94.444	37.838	10.054	21.375	20.333	61.692	42.479	5.857	2.583
SX-2020-E	K308	206	212.333	111.222	34.286	39.143	32.143	24.8	1.443	115	32.066	11.512	17.889	16.111	37.2	41.428	6.85	2.537
SX-2020-E	K309	200.667	208	118	39.556	34.857	31.286	26.133	1.644	98.333	35.93	12.3	18.519	16.593	55	32.994	6.3	2.523
SX-2020-E	K31	205.333	211	121.556	42	37.8	34.6	32.778	1.544	98.667	42.2	13.193	17.63	15.667	47.455	42.191	6.327	2.623
SX-2020-E	K310	192.333	202.667	120.5	49.625	47.667	45.4	24	1.3	95.556	25.888	9.496	14.692	13	51.125	36.31	5.96	2.413
SX-2020-E	K311	199.667	207.333	112.875	41.444	28.25	28.111	17.344	1.344	128.889	19.573	9.13	20.926	19.625	39.333	30.882	5.57	2.677
SX-2020-E	K312	196.667	206.333	120.556	41.667	29.571	22.75	24.578	1.812	55.833	35.932	12.77	21.074	19.556	58.6	33.53	6.087	2.333
SX-2020-E	K313	196.333	205.667	130.222	41	36.222	31.667	25.288	1.744	128.75	36.472	11.478	21.259	19.963	48	33.361	5.85	2.617
SX-2020-E	K314	200.667	208	132.667	41.333	24	18.333	24.587	1.522	107.778	30.411	10.941	21.889	20.385	68.444	29.457	5.373	2.74
SX-2020-E	K315	197.333	206.667	126.875	45.333	35	31.75	18.6	1.388	130	20.946	11.317	20.792	18.808	50.5	36.927	5.63	2.497
SX-2020-E	K316	198.333	207.667	125.333	34.5	33.111	29.111	25.044	1.733	80.625	34.181	12.587	21.111	19.038	58.444	34.651	6	2.73
SX-2020-E	K317	195.333	205	141.75	46.222	39.875	36.25	20.833	1.633	104.444	28.492	12.665	19.741	18.5	63.8	28.814	5.633	2.593
SX-2020-E	K318	199	207.333	128.125	41.625	30.286	32.167	28.689	1.6	115.556	36.279	12.283	20.417	18.708	55.667	30.25	5.667	2.397
SX-2020-E	K319	199	207.667	141.444	39.429	31.25	29.125	25.767	1.488	121.111	32.855	13.919	23	20.963	59	33.017	5.493	2.46
SX-2020-E	K320	199	207.333	139.222	41.375	37.875	34	21.8	1.425	120	25.629	11.874	23.5	21.538	64.308	32.018	5.303	2.277
SX-2020-E	K321	196.333	206	128.556	43	31.444	26.222	22.025	1.578	118.889	28.055	12.259	19.889	18.833	63.941	32.227	5.17	2.29
SX-2020-E	K322	194.333	205.667	122.333	46.333	43.4	40	22	1.489	104.444	27.311	11.659	19.852	18.48	63.444	32.52	5.713	2.613
SX-2020-E	K323	196	205.667	141.333	38.111	36	31.714	24.625	1.7	112.222	35.593	12.356	21.185	20.222	62.333	32.207	6.032	2.63
SX-2020-E	K324	199.667	207.333	146.143	43.833	30	26.429	27.967	1.557	102.5	36.064	13.963	22.667	21.333	63	37.858	5.89	2.583
SX-2020-E	K325	207	212	126.667	37.444	35.125	30.875	32.6	1.778	103.333	44.933	13.411	25.407	22.741	50.091	24.853	5.737	2.727
SX-2020-E	K326	200	206.667	131.75	36.875	37.75	34.25	23.322	1.489	120	28.642	10.135	21.304	20.458	66.375	29.707	5.297	2.397
SX-2020-E	K327	198.667	206.667	135.25	39	35.667	29.143	26.222	1.344	93.889	27.997	14.232	20.333	19.111	63	34.25	5.977	2.24
SX-2020-E	K328	200	206.667	130.778	42.857	37.286	32.714	24.433	1.622	114.444	32.519	10.711	17.154	14.667	44.091	29.339	6.87	2.85
SX-2020-E	K329	198.667	207.333	147.778	48.556	33.571	31.857	24.878	1.867	117.778	38.141	11.867	21.741	20.926	80.714	41.034	5.45	2.647
SX-2020-E	K33	198.333	207	111	38.556	28.667	26	22.5	1.622	51.667	29.596	11.015	18.704	17.522	55.417	29.353	5.467	2.36
SX-2020-E	K330	198.333	206.667	70	23.222	25.222	21.556	21	1.722	82.222	31.847	11.154	22.417	19.875	64.333	29.914	5.703	2.853
SX-2020-E	K331	201.667	208	112.556	37.556	32.75	29.125	24.022	1.589	85	31.384	11.019	18.741	17.037	64.5	42.136	5.177	2.54
SX-2020-E	K332	198	206.667	119.25	37.778	46.75	44.25	16.562	1.589	102.778	22.929	8.867	22.346	20	53.333	45.108	6.4	2.717
SX-2020-E	K333	198	207.667	57.167	21.25	20.286	18	20.322	1.8	66.222	30.9	13.047	23	20.792	58	34.759	6.137	2.73
SX-2020-E	K334	189.667	200.667	91.667	33	33.143	29.286	17.056	1.467	70.556	20.987	10.495	18.5	17.636	55.5	31.258	5.803	2.533
SX-2020-E	K335	198.667	207	64.556	16.75	36.75	35	17.733	2.013	48.333	28.748	8.008	21.333	20.269	57.667	39.914	5.933	2.587
SX-2020-E	K336	198.333	207.333	71.111	20.429	22.714	20.571	19.556	1.722	78.889	27.828	11.224	24.52	22.792	58.5	44.783	6.373	2.733
SX-2020-E	K337	198	206.333	116.714	40.111	30.833	28.5	23.044	1.544	120	29.931	11.62	22.182	20.409	67.5	29.462	6.013	2.923
SX-2020-E	K338	199.667	206.667	77.222	23.222	27.375	24.75	19.525	1.7	48.75	28.503	9.374	21	19.769	53.714	38.049	6.273	2.37
SX-2020-E	K339	192.333	202	92.25	30.5	33.333	29.667	20.889	1.867	111.667	32.771	11.474	19.692	17.519	55.2	41.629	6.15	2.767
SX-2020-E	K34	201.667	207.667	66.778	21.167	40.5	38.5	15.944	2.089	41.111	27.589	8.548	22	17.571	60	42.147	5.963	3.07
SX-2020-E	K340	201.667	208.333	110.875	37.111	38.571	36.143	21.133	1.7	130	29.759	7.908	20.917	19.083	51.944	34.36	5.947	2.757
SX-2020-E	K341	197	206	84.889	30.333	28.667	27.333	16.322	1.856	68.75	25.658	11.467	22.333	19	54.667	35.514	5.78	2.51
SX-2020-E	K342	195	200.667	69.889	30	25.222	24	18.578	1.844	95.556	28.863	10.267	22.238	20.833	56.4	40.195	6.223	2.71
SX-2020-E	K343	195	205.667	77.444	27.333	35.222	33	20.833	1.875	97.5	32.738	10.826	19.778	18.926	59.933	35.706	6.323	2.527
SX-2020-E	K344	203.333	208.333	121.667	34.667	33.6	31	20.444	1.056	80.556	17.057	9.169	18.545	17.308	40.167	31.292	5.88	2.563
SX-2020-E	K345	206	211	76.778	25.222	41.333	33.5	31.288	2.022	106.667	50.652	11	21.409	19.56	57.071	34.242	6.22	2.36
SX-2020-E	K346	207.333	212.333	71.667	22.571	38.667	34.125	18.511	1.778	67.222	27.428	11.104	20.56	19.077	63	30.803	5.88	2.49
SX-2020-E	K347	202.667	209.333	74.111	26.333	40.667	36.889	21.337	1.711	58.75	29.407	9.992	21.111	20	64	35.806	5.63	2.37
SX-2020-E	K348	202	209.333	72.75	25.778	39.143	35.714	20.667	1.8	71.429	31.72	9.64	19.654	18.222	64.333	31.662	5.397	2.497
SX-2020-E	K349	209.333	213.667	88.333	25.111	43.667	40.667	22.529	1.633	55	30.464	10.793	21.28	19.458	71.25	36.997	5.537	2.247
SX-2020-E	K35	201.667	208.333	78.333	26.222	40.889	37.222	20.233	1.862	89.444	32.659	10.963	23.44	20.111	49.8	41.152	5.97	2.687
SX-2020-E	K350	207.667	212.667	87.111	26.111	42.833	38.667	27.812	1.5	73.889	34.301	10.448	19.593	17.704	53	32.815	6.163	2.553
SX-2020-E	K351	205.667	211.667	94.222	30.333	43.5	37.5	24.5	1.567	46.429	31.937	10.922	21.333	20.391	64.7	29.799	5.29	2.553
SX-2020-E	K352	208.333	213.333	92.889	27.556	44	40.4	19.789	1.578	51.625	26.258	9.831	20.391	19.76	68.429	33.427	5.733	2.477
SX-2020-E	K353	204.667	211.667	81.222	24.889	33	29.833	15.933	1.488	71.111	24.382	10.648	21.667	18.815	65.222	34.537	5.943	2.457
SX-2020-E	K354	208.667	212.667	82.444	27.667	40.5	35.167	24.711	1.611	82.222	33.223	10.541	21.652	19.615	63.25	35.033	5.403	2.21
SX-2020-E	K355	192.333	205.667	95.222	30.75	41	36	23.989	1.517	92.857	27.086	13.442	19.769	18.963	63.818	26.558	5.833	2.453
SX-2020-E	K356	208.667	212	95.667	31.75	40.875	33.875	21.433	1.663	81.111	28.358	10.011	19.769	18.148	68.25	28.405	5.38	2.45
SX-2020-E	K357	209.333	213.333	85.857	25.875	29.222	23.778	19.622	1.378	68.889	21.528	10.24	21.55	18.476	68.077	27.525	5.44	2.243
SX-2020-E	K358	205.333	211.667	82.222	24.889	27.889	26.714	20.856	1.5	73.333	25.542	10.97	25.259	22.556	74	29.103	5.49	2.33
SX-2020-E	K359	201.333	208.667	109.556	38.222	52.5	50.167	19.844	1.4	98.889	23.765	11.167	22.115	20.444	65.5	32.583	5.59	2.438
SX-2020-E	K36	196.667	206.333	124.889	44.111	40	32	21.522	1.267	127.5	22.861	8.881	20	18.593	58	28.777	5.163	2.59
SX-2020-E	K360	210	214	84.333	29.875	31.8	28.75	25.76	1.6	65	35.83	11.948	24.12	21.16	66.222	38.551	6.025	2.34
SX-2020-E	K361	195.667	206	93.333	35.111	39.571	36	23.914	1.743	78.889	33.86	9.92	20.593	19.185	61.778	34.492	5.84	2.59
SX-2020-E	K362	203.333	209.333	108.444	30.444	33.429	28.857	24.211	1.6	83.333	31.694	10.6	21.111	19.481	63.833	28.082	5.39	2.517
SX-2020-E	K363	207.333	212.333	98.222	27.857	38.286	31.571	21.033	1.529	102.5	25.67	10.012	21.667	19.826	57.357	37.772	5.513	2.283
SX-2020-E	K364	207	212	98.778	34.667	35	31.2	26.967	1.644	97.778	36.77	12.708	22.148	20.519	56.875	33.888	5.9	2.623
SX-2020-E	K365	206.667	211.667	97.833	32.125	33.571	29	21.614	1.389	106.111	24.989	11.042	20.462	19.704	51.4	28.942	5.62	2.367
SX-2020-E	K366	209.667	213.333	94	26.889	42.333	38.5	24.522	1.522	100.333	30.904	10.296	20.5	19.269	59.429	37.86	5.797	2.343
SX-2020-E	K367	208.667	212.333	110.714	30.111	35.8	31.8	20.089	1.612	101.889	27.485	11.354	21.259	20	61.25	35.017	5.913	2.523
SX-2020-E	K368	207	212	99.667	33.125	38.875	36.5	21.033	1.522	93.333	26.668	11.896	20.667	19.296	73.2	26.8	5.507	2.273
SX-2020-E	K369	206.667	211.667	100.556	27.556	38.5	34.833	21.611	1.356	97.778	24.352	11.478	22.556	20.962	69.75	40.914	5.3	2.177
SX-2020-E	K37	193.333	203.333	106.444	34.667	29.429	27.143	18.9	1.756	66.556	28.489	9.887	18.467	16.267	48	38.532	6.343	2.673
SX-2020-E	K370	193	202.667	118.714	38.333	32	30.333	24.167	1.556	108.889	31.84	13.981	19.885	18.815	55.25	38.011	6.653	2.743
SX-2020-E	K371	200	207.333	69.375	30.333	25	21.75	23.267	1.633	66.875	31.654	10.858	18.75	17.304	62.083	35.339	6.063	2.48
SX-2020-E	K372	190	201	115.25	53	35	31.4	28.456	1.356	60.625	32.193	9.857	17.667	17.037	51.357	32.633	5.84	2.713
SX-2020-E	K373	204.333	212	85.889	30.556	39.2	31.833	22.557	1.85	57.778	37.266	11.807	22.185	20.667	65.5	41.039	5.99	2.433
SX-2020-E	K374	204.667	211.333	101	33.889	32	25.2	25.938	1.856	101.667	38.967	12.296	20.6	18.926	65.6	38.255	6.297	2.8
SX-2020-E	K375	200	207.333	85.444	27.778	32.375	29.125	21.922	1.856	103.333	33.979	11.016	20.667	18.962	55.25	37.043	6.107	2.637
SX-2020-E	K376	201	206.667	79.778	32.556	30	29.222	21.578	1.722	88.333	30.833	10.75	17.231	15.391	51	40.78	6.233	2.283
SX-2020-E	K377	197.333	206	85	27.667	16	16.667	18.922	1.7	63.111	26.6	10.072	18.5	17.4	62.625	32.774	6.463	2.833
SX-2020-E	K378	196	205.333	88.222	33	24.6	20.5	24.762	1.6	82.222	31.929	12.077	18.778	17.444	59.75	39.413	5.74	2.383
SX-2020-E	K379	195.667	205.667	89.375	35.222	31.556	29.333	27.378	1.629	57.143	37.988	11.941	18.519	17.444	56.167	35.007	6.182	2.708
SX-2020-E	K38	187	195	68.556	26.444	30.875	26.143	16.422	1.622	92.778	22.454	9.188	19.778	18.852	59.667	36.833	6.315	2.575
SX-2020-E	K380	199	206.667	76.556	33.778	30	26.778	26.286	2.067	69.444	42.063	12.104	22.185	20.593	81.5	37.33	6.007	2.677
SX-2020-E	K381	200.333	207.667	83.444	29.111	36.75	29.375	23.444	1.822	73.333	35.694	11.026	20.5	19.074	74.5	37.887	5.92	2.427
SX-2020-E	K382	198.667	207.667	85.111	29.75	24.375	18.125	23.922	1.913	53.571	37.24	12.157	20.963	19.238	70	36.527	6.267	2.75
SX-2020-E	K383	202.333	209.333	91	29	23.111	17.889	22.211	1.857	104.286	32.793	13.693	23.889	22.296	62.286	41.87	6	2.7
SX-2020-E	K384	201	208.333	96	30.222	34.143	30.571	20.811	1.633	83.889	28.489	10.677	18.296	17.407	55.75	42.082	5.873	2.67
SX-2020-E	K385	191.667	201.333	96.222	41	41.778	37.778	24.167	1.85	104.444	36.676	10.873	18.577	16.68	60.909	39.624	6.067	2.523
SX-2020-E	K386	197.667	206	104.889	35.333	33.875	31	19.186	1.8	100.556	28.866	12.511	20.038	18.28	67.167	37.382	6.43	2.58
SX-2020-E	K387	192.333	201.667	98.667	44.444	40.286	38.333	24.011	1.7	96.111	31.643	10.3	17.591	15.458	52.429	35.388	6.243	2.237
SX-2020-E	K388	198.333	206.667	109.889	34.222	30.5	24.5	25.35	1.667	106.667	37.084	9.754	17.63	16.926	66.909	39.335	5.643	2.463
SX-2020-E	K389	198	206.667	80.778	31.556	23.571	20.25	24.586	1.844	97.778	34.782	12.3	19.25	17.875	55.583	45.475	5.47	2.325
SX-2020-E	K39	206.333	211.333	111.667	35	34.714	34.875	21.525	1.438	78.111	26.618	12.044	23.222	21.222	53	38.887	6.067	2.753
SX-2020-E	K390	200.667	207.667	120.111	36.111	31.75	27.875	30.944	1.667	93.333	42.991	13.026	20.185	17.64	58.75	41.802	5.86	2.43
SX-2020-E	K391	194.333	203.667	92.667	36.111	33.5	27.75	21.889	1.689	108.889	30.608	11.722	18.333	15.926	60	45.218	5.817	2.413
SX-2020-E	K392	195.333	203.333	91.667	30.556	36.556	31.778	23.056	1.8	102.778	34.503	11.577	18.778	16.815	59.125	38.324	5.8	2.667
SX-2020-E	K393	195	204.667	89.222	33.778	43.857	39	23.1	1.567	74.444	30.191	10.896	19.083	16.391	72.143	37.001	5.875	2.29
SX-2020-E	K394	197.333	205.667	84.889	35.111	38	34.5	26.278	1.822	79.286	39.758	11.633	20.542	18.917	58	32.727	5.98	2.53
SX-2020-E	K395	195.333	204.667	76.111	33.333	37.222	33	25.7	1.944	67.222	43.459	11.952	20.731	18.926	63.429	39.687	6.2	2.383
SX-2020-E	K396	197.333	206.667	86.556	29.6	30.5	27.125	23.922	1.711	107.778	34.05	11.681	21.565	20.148	72.25	36.43	5.65	2.58
SX-2020-E	K397	190.333	202.667	97.111	38.889	27.333	25.111	20.533	1.333	48.889	23.061	11.467	19.037	18.074	46	35.592	5.62	2.443
SX-2020-E	K398	195.667	205.667	83	33.333	30.625	18.286	21.167	1.878	68.889	30.935	13.17	20.6	19.762	64.333	37.917	5.72	2.517
SX-2020-E	K399	199.667	208	92.778	29.111	31.333	26.667	28.512	2.056	55.625	34.82	11.408	19.481	16.846	60	32.123	5.847	2.533
SX-2020-E	K4	195.333	201.333	128.333	45.25	46	41.625	23.389	1.667	124.444	30.996	12.404	19	17	40	41.06	6.15	2.617
SX-2020-E	K40	198	206.667	101.889	31.875	43.556	41.222	18.3	1.589	73.333	21.706	10.032	20.704	18.407	55.714	45.336	6.397	2.67
SX-2020-E	K400	196	205.667	96.143	33.875	41.8	38.8	27.289	1.625	89.444	37.065	8.396	19.111	18.407	60.2	38.505	5.233	2.37
SX-2020-E	K401	199.333	205.667	74	28	27.5	24	17.562	1.929	66.667	28.714	10.813	22.217	20.476	70	33.047	5.525	2.51
SX-2020-E	K402	199.333	208	76.444	22.125	36.222	32.889	17.812	1.925	62	28.404	9.164	21.222	19.926	58	50.762	5.05	2.557
SX-2020-E	K403	194.333	202.667	86.889	31.25	29.889	28.333	23.433	1.822	120	36.003	10.193	20.704	18.778	57	49.235	7.157	2.897
SX-2020-E	K404	194	202.667	89.333	35.111	29	26.286	26.178	1.9	70	41.629	10.77	17.407	15.963	56	35.974	5.897	2.667
SX-2020-E	K405	192.333	201.333	91	35.222	42.5	39	27.956	1.762	104.286	41.492	10.172	16.148	14.667	57.286	43.584	5.753	2.63
SX-2020-E	K406	193	204.333	104.667	42.667	30.778	29.333	27	1.757	118.889	33.558	11.779	19.731	17.846	64	31.134	5.987	2.59
SX-2020-E	K407	195.667	206	80	33.667	20.556	17.667	26.762	1.988	78.889	44.095	12.158	20.462	19.48	60	51.133	5.953	2.18
SX-2020-E	K41	194.667	204.667	79.556	29.111	35.429	33.286	20.413	1.733	93.889	32.024	10.708	23.565	21.037	58.333	37.478	5.847	2.55
SX-2020-E	K42	199.667	207.333	124.125	40.556	36.429	32.286	20.125	1.511	83.889	25.736	8.788	19.741	17.923	46.25	37.254	5.987	2.667
SX-2020-E	K43	198.667	206	109.333	39.714	40	38.167	19.556	1.5	95	24.27	8.378	19.889	17.556	54.5	38.756	6.223	2.64
SX-2020-E	K44	200.667	207.667	94	27.111	36	33.25	19.444	1.822	57	30.613	8.631	22.481	19.741	64.571	43.58	5.85	2.597
SX-2020-E	K45	200.333	207.667	110.25	26.875	37.333	33.222	19.089	1.422	96.25	25.044	9.237	21.52	17.727	57.111	36.888	5.597	2.597
SX-2020-E	K46	201.667	209.333	108.222	38.125	43	39.4	27.989	1.544	82.5	34.681	13.181	21.185	19.296	56.6	34.533	5.673	2.45
SX-2020-E	K47	194	204.667	82	30.111	31.167	27.667	19.556	1.944	61.5	32.389	9.578	18.815	17.037	46	42.904	6.635	2.79
SX-2020-E	K48	198	208	99.222	28.333	33	29.889	24.633	1.8	79.222	36.774	15.011	23.444	19.654	64.583	37.923	5.985	2.485
SX-2020-E	K49	198.667	207.667	81.625	26.889	34.5	31.375	19.589	1.722	54.111	28.112	9.626	20.208	17	55.917	37.308	5.81	2.667
SX-2020-E	K5	200.667	206.667	118.444	39.333	47.333	45.833	23.867	1.356	109.889	28.396	12.681	21.889	19.556	35	33.049	5.722	2.425
SX-2020-E	K50	190.667	200.333	79.111	33	36.667	33.667	22.778	1.833	132.857	36.411	9.825	21.217	19.148	61.636	35.968	5.89	2.61
SX-2020-E	K51	213.667	218	101.778	28.625	43.2	38.8	33.583	1.383	55	37.924	12.141	21.52	17.375	60.8	26.689	5.843	2.167
SX-2020-E	K52	191	201	74	27.222	27.143	23.571	20.333	1.656	65	28.539	10.137	18.037	17.296	62.429	26.604	5.753	2.277
SX-2020-E	K53	196.667	206.333	110	37.667	50.2	47.2	26.556	1.85	68.111	39.82	11.041	20.692	18.037	62.333	34.549	5.943	2.4
SX-2020-E	K54	201	208	88.5	29.778	29.556	25.444	27.722	1.978	134.286	45.08	10.565	23.542	20.375	55.5	31.107	5.667	2.467
SX-2020-E	K55	192.667	203	112.571	43.333	40.333	37.5	23.344	1.467	151.556	28.413	10.338	20.037	18.407	61.333	34.426	5.773	2.527
SX-2020-E	K56	196	205.667	79	22.875	24.778	16.143	17.011	1.557	51.667	22.646	10.733	24.077	19.815	56.2	37.323	5.88	2.58
SX-2020-E	K57	199.667	208	128.778	40.444	47.25	46.571	24.944	1.744	146	36.327	11.485	23.308	21.923	66.75	28.798	5.2	2.473
SX-2020-E	K58	201.333	208.667	76.889	24.2	40.778	38	21.522	1.711	57.5	30.234	10.825	25.238	21.75	65	33.263	5.877	2.5
SX-2020-E	K59	198.667	207	75.429	23.222	42.375	40.125	21.429	1.889	96.667	31.414	11.136	22.625	20.423	62	29.882	5.707	2.51
SX-2020-E	K6	189.333	200.333	106.222	43.778	16.714	14.429	21.778	1.322	112.222	23.911	9.617	17.864	15.895	42.333	36.993	5.45	2.32
SX-2020-E	K60	190.667	201.667	73.444	20.25	30.556	27.889	17.256	1.467	79.111	21.009	10	23.043	19.762	51.333	25.828	5.727	2.317
SX-2020-E	K61	200.667	208.667	123.857	36.429	44.286	38.625	25	1.389	80.556	32.142	9.058	18.923	18.476	57	35.13	6.02	2.59
SX-2020-E	K62	201.333	209	109.889	37.333	28.429	25	24.567	1.611	112.556	33.65	13.741	23.963	21.519	77.625	36.246	5.727	2.617
SX-2020-E	K63	194.667	203.333	81.333	29.667	33.625	30.5	21.333	1.844	61.625	32.208	9.593	21.815	19.481	53.333	35.182	6.08	2.47
SX-2020-E	K64	192.667	200.667	76	26.889	35	32.111	22.078	1.778	70	32.57	10.844	19.63	17.04	53.857	36.549	6.263	2.54
SX-2020-E	K65	202	208.333	125.625	35.222	43.714	40.714	18.911	1.575	80.222	24.015	10.063	22.24	20.609	58.583	38.529	5.787	2.557
SX-2020-E	K66	194.667	203.333	75.667	29	28.75	25	21	2.167	81.667	41.048	11.2	18.926	16.778	65.071	39.011	6.31	2.57
SX-2020-E	K67	191.333	202	100.667	32.714	35	32.8	20.533	1.9	105	33.722	10.358	22.778	20.519	62	29.207	5.47	2.3
SX-2020-E	K68	188	199.667	95.556	40.5	38.375	35.25	21.038	1.767	129.167	30.333	10.2	20.45	18.231	59.333	36.98	5.817	2.737
SX-2020-E	K69	196.667	206	91.444	30.375	38.286	36.429	20.189	1.714	85	27.25	8.846	21.926	20.296	54	41.766	6.485	2.675
SX-2020-E	K7	189.667	199.667	115.778	48	40.5	38.333	19.488	1.5	95.111	22.743	9.707	16.852	15.259	34	37.656	5.86	2.677
[truncated: 2,062 more rows]

## Sheet: Table S6
Table S6: Signficant SNPs associated with reaction-norm parameters.
Trait	Reaction-norm parameter	SNP	Chr	Position	-Log(p)	MAF	Additive effect
FLA	Intercept	chr6A&38724582	6A	38724582	10.5752	0.105911	-1.89785
FLA	Intercept	chr2D&32792868	2D	32792868	10.0003	0.091133	-2.01825
FLA	Intercept	chr2B&609288303	2B	609288303	8.90011	0.426108	1.10249
FLA	Intercept	chr3A&326464823	3A	326464823	6.56727	0.376847	-0.964639
FLA	Intercept	chr1A&303728144	1A	303728144	6.54346	0.406404	0.890865
FLL	Intercept	chr7A&694545862	7A	694545862	8.2499	0.0985222	0.803707
FLL	Intercept	chr2A&30152618	2A	30152618	7.19384	0.123153	0.772272
FLW	Slope	chr4D&18781242	4D	18781242	11.5113	0.243842	0.00263663
FLW	Slope	chr4B&407056852	4B	407056852	10.629	0.110837	0.00355806
FLW	Slope	chr2B&746319577	2B	746319577	8.84356	0.448276	0.00207589
FLW	Slope	chr5B&521138755	5B	521138755	7.78758	0.337438	0.00201384
FLW	Intercept	chr1A&313537358	1A	313537358	9.21238	0.125616	0.0817961
FSN	Intercept	chr7A&19957416	7A	19957416	11.5479	0.0788177	-0.648739
FSN	Intercept	chr1B&586302176	1B	586302176	7.13879	0.369458	-0.278833
FT	Slope	chr4A&64957872	4A	64957872	9.82511	0.0566502	-0.0591366
FT	Slope	chr7A&515199551	7A	515199551	8.7808	0.165025	-0.0332167
FT	Slope	chr1D&356154031	1D	356154031	6.7928	0.135468	0.0287369
FT	Slope	chr5B&90499830	5B	90499830	6.70273	0.204433	-0.0230639
FT	Intercept	chr3A&654591163	3A	654591163	8.95884	0.118227	-1.36785
FT	Intercept	chr2D&32970833	2D	32970833	8.49814	0.174877	-1.20057
FT	Intercept	chr4A&565719313	4A	565719313	7.49545	0.0738916	1.61978
HD	Slope	chr4A&281417008	4A	281417008	7.38619	0.320197	-0.0311879
HD	Slope	chr3B&22101297	3B	22101297	6.81223	0.165025	-0.0330978
HD	Intercept	chr2D&32970833	2D	32970833	9.88137	0.174877	-1.4035
HD	Intercept	chr2B&777114099	2B	777114099	9.63867	0.0935961	-1.64403
HD	Intercept	chr2B&42942622	2B	42942622	8.95309	0.376847	-0.979575
HD	Intercept	chr7A&3907251	7A	3907251	8.83003	0.0689655	1.94003
HD	Intercept	chr2D&57103398	2D	57103398	8.28673	0.0566502	1.87345
HD	Intercept	chr1A&535433030	1A	535433030	6.5978	0.150246	-1.05668
KNS	Slope	chr2B&745035392	2B	745035392	8.84148	0.160099	-2.55722
KNS	Slope	chr5A&678268788	5A	678268788	7.07761	0.455665	-1.61032
KNS	Intercept	chr2B&454325436	2B	454325436	7.69411	0.133005	1.8133
KW	Intercept	chr7A&606579436	7A	606579436	7.23131	0.41133	0.031937
PH	Slope	chr4D&18781242	4D	18781242	18.0934	0.243842	0.212811
PH	Slope	chr4B&30861571	4B	30861571	12.9156	0.26601	0.168868
PH	Slope	chr5D&562005708	5D	562005708	8.53202	0.091133	-0.185488
PH	Intercept	chr4D&18781242	4D	18781242	22.3407	0.243842	-6.05166
PH	Intercept	chr4B&30861571	4B	30861571	17.8389	0.26601	-5.20142
PH	Intercept	chr5A&536814191	5A	536814191	8.12569	0.349754	2.6527
PH	Intercept	chr4B&553356344	4B	553356344	7.51352	0.204433	-2.51306
PL	Slope	chr2B&439768697	2B	439768697	7.42852	0.174877	0.135242
PL	Slope	chr6A&12392355	6A	12392355	6.91979	0.0615764	-0.17757
PL	Slope	chr6B&201226875	6B	201226875	6.76882	0.0615764	-0.195782
PL	Intercept	chr4D&18781242	4D	18781242	16.5923	0.243842	-1.96883
PL	Intercept	chr5A&707824101	5A	707824101	9.87365	0.401478	-1.58715
PL	Intercept	chr6A&146742344	6A	146742344	9.06469	0.142857	1.45561
PL	Intercept	chr1B&100990559	1B	100990559	7.79635	0.320197	0.883181
PL	Intercept	chr5B&565899186	5B	565899186	7.44529	0.460591	0.813484
PTN	Slope	chr7A&516138947	7A	516138947	8.039	0.14532	-21.8041
SL	Slope	chr5B&696189018	5B	696189018	7.16507	0.0541872	0.0247895
SL	Slope	chr5B&562964842	5B	562964842	6.64091	0.179803	-0.0158064
SL	Intercept	chr2D&23422038	2D	23422038	12.7936	0.490148	0.410704
SL	Intercept	chr6D&375016179	6D	375016179	8.69585	0.155172	0.408741
SL	Intercept	chr6B&556488347	6B	556488347	8.16227	0.0566502	0.570583
SL	Intercept	chr7A&433701581	7A	433701581	7.91578	0.0812808	-0.432553
SL	Intercept	chr2D&32792868	2D	32792868	7.71811	0.091133	-0.453924
SL	Intercept	chr6B&505250079	6B	505250079	7.5249	0.0738916	0.49105
TKW	Slope	chr3A&686682008	3A	686682008	6.53592	0.327586	0.034885
TKW	Intercept	chr1A&354190569	1A	354190569	8.97447	0.0591133	-1.58771
TKW	Intercept	chr4A&284253489	4A	284253489	7.18089	0.1133	1.40522
TKW	Intercept	chr5A&296722912	5A	296722912	6.53068	0.216749	0.787011

## Sheet: Table S7
Table S7: Genes tagged by SNPs significantly associated with reaction-norm parameters
Trait	Reaction-norm parameter	SNP	Gene model	Gene symbol	Chr	Start	End	Annotation
FT	Intercept	chr2D&32970833	TraesCS2D02G079600	Ppd-D1	chr2D	33952048	33956269	Pseudo-response regulator
HD	Intercept	chr2D&32970833	TraesCS2D02G079600	Ppd-D1	chr2D	33952048	33956269	Pseudo-response regulator
PH	Slope	chr4D&18781242	TraesCS4D02G040400	Rht-D1	chr4D	18781062	18782933	GAI-like protein 1
PH	Intercept	chr4D&18781242	TraesCS4D02G040400	Rht-D1	chr4D	18781062	18782933	GAI-like protein 1
PH	Slope	chr4B&30861571	TraesCS4B02G043100	Rht-B1	chr4B	30861268	30863723	GAI-like protein 1
PH	Intercept	chr4B&30861571	TraesCS4B02G043100	Rht-B1	chr4B	30861268	30863723	GAI-like protein 1
PL	Intercept	chr4D&18781242	TraesCS4D02G040400	Rht-D1	chr4D	18781062	18782933	GAI-like protein 1
FLW	Slope	chr4D&18781242	TraesCS4D02G040400	Rht-D1	chr4D	18781062	18782933	GAI-like protein 1
FLA	Intercept	chr1A&303728144	TraesCS1A02G169700		chr1A	302899182	302906773	Leucine-rich repeat receptor-like protein kinase family protein
FLA	Intercept	chr1A&303728144	TraesCS1A02G169800		chr1A	302912219	302913447	Cortactin-binding protein 2
FLA	Intercept	chr1A&303728144	TraesCS1A02G169900		chr1A	302957961	302959148	agenet domain protein (DOMAIN OF UNKNOWN FUNCTION 724 6)
FLA	Intercept	chr1A&303728144	TraesCS1A02G170000		chr1A	303727691	303730110	CBS domain-containing protein CBSX5
FLA	Intercept	chr1A&303728144	TraesCS1A02G170100		chr1A	303849555	303852175	RP/EB family microtubule-associated protein
FLA	Intercept	chr1A&303728144	TraesCS1A02G170300		chr1A	304029764	304036570	Trafficking protein particle complex subunit 13
FLA	Intercept	chr1A&303728144	TraesCS1A02G170200		chr1A	303853527	303858626	Major facilitator superfamily transporter
FLA	Intercept	chr1A&303728144	TraesCS1A02G170400		chr1A	304036915	304047086	Mediator of RNA polymerase II transcription subunit 16
FLA	Intercept	chr2B&609288303	TraesCS2B02G422800		chr2B	608362884	608367061	Cyclin
FLA	Intercept	chr2B&609288303	TraesCS2B02G422900		chr2B	608444584	608449482	Transmembrane protein 184C
FLA	Intercept	chr2B&609288303	TraesCS2B02G422900		chr2B	608445029	608449470	Transmembrane protein 184C
FLA	Intercept	chr2B&609288303	TraesCS2B02G423100		chr2B	608474125	608477929	O-fucosyltransferase family protein
FLA	Intercept	chr2B&609288303	TraesCS2B02G423200		chr2B	608539784	608542245	Pectin lyase-like superfamily protein
FLA	Intercept	chr2B&609288303	TraesCS2B02G423300		chr2B	608666849	608669361	Pectin lyase-like superfamily protein
FLA	Intercept	chr2B&609288303	TraesCS2B02G423400		chr2B	608801855	608804223	Pectin lyase-like superfamily protein
FLA	Intercept	chr2B&609288303	TraesCS2B02G423600		chr2B	609200958	609202417	DUF241 domain protein (DUF241)
FLA	Intercept	chr2B&609288303	TraesCS2B02G423700		chr2B	609948364	609950261	Lysine/histidine transporter
FLA	Intercept	chr2B&609288303	TraesCS2B02G423800		chr2B	609950575	609955163	S-acyltransferase
FLA	Intercept	chr2B&609288303	TraesCS2B02G423900		chr2B	609955628	609958772	L-ascorbate oxidase-like protein
FLA	Intercept	chr2B&609288303	TraesCS2B02G424000		chr2B	610017094	610021945	GDSL esterase/lipase
FLA	Intercept	chr2B&609288303	TraesCS2B02G424100		chr2B	610111999	610115929	GDSL esterase/lipase
FLA	Intercept	chr2B&609288303	TraesCS2B02G424100		chr2B	610115845	610116666	GDSL esterase/lipase
FLA	Intercept	chr2B&609288303	TraesCS2B02G423500		chr2B	608941791	608946212	DUF630 family protein, putative (DUF630 and DUF632)
FLA	Intercept	chr2D&32792868	TraesCS2D02G077400		chr2D	32991798	32992801	Actin cross-linking protein, putative (DUF569)
FLA	Intercept	chr2D&32792868	TraesCS2D02G077500		chr2D	33046494	33049609	actin cross-linking protein, putative (DUF569)
FLA	Intercept	chr2D&32792868	TraesCS2D02G075200		chr2D	32150745	32152171	L-lactate dehydrogenase
FLA	Intercept	chr2D&32792868	TraesCS2D02G074300		chr2D	31805895	31811622	Methyl-CpG-binding domain-containing protein 13
FLA	Intercept	chr2D&32792868	TraesCS2D02G074400		chr2D	31886408	31889787	IAA-amino acid hydrolase ILR1
FLA	Intercept	chr2D&32792868	TraesCS2D02G074500		chr2D	31896135	31898699	carboxyl-terminal peptidase, putative (DUF239)
FLA	Intercept	chr2D&32792868	TraesCS2D02G074600		chr2D	31909302	31910855	F-box family protein
FLA	Intercept	chr2D&32792868	TraesCS2D02G074900		chr2D	32035506	32036473	Unknown protein
FLA	Intercept	chr2D&32792868	TraesCS2D02G075000		chr2D	32051640	32056056	Amine oxidase
FLA	Intercept	chr2D&32792868	TraesCS2D02G075100		chr2D	32070835	32071707	Unknown protein
FLA	Intercept	chr2D&32792868	TraesCS2D02G075300		chr2D	32181566	32190427	Elongation factor 1 alpha
FLA	Intercept	chr2D&32792868	TraesCS2D02G075400		chr2D	32280239	32284156	FBD-associated F-box protein
FLA	Intercept	chr2D&32792868	TraesCS2D02G075500		chr2D	32293803	32297066	ER membrane protein complex subunit 8/9-like protein
FLA	Intercept	chr2D&32792868	TraesCS2D02G075600		chr2D	32400745	32402175	Glycosyltransferase
FLA	Intercept	chr2D&32792868	TraesCS2D02G075700		chr2D	32469837	32472051	transmembrane protein, putative (DUF594)
FLA	Intercept	chr2D&32792868	TraesCS2D02G075900		chr2D	32502946	32503527	Glycine-rich cell wall structural protein 2
FLA	Intercept	chr2D&32792868	TraesCS2D02G076000		chr2D	32520264	32521551	Strictosidine synthase
FLA	Intercept	chr2D&32792868	TraesCS2D02G076100		chr2D	32540817	32549164	Pectin lyase-like superfamily protein
FLA	Intercept	chr2D&32792868	TraesCS2D02G076200		chr2D	32557965	32559316	Strictosidine synthase
FLA	Intercept	chr2D&32792868	TraesCS2D02G076300		chr2D	32594073	32595754	Strictosidine synthase
FLA	Intercept	chr2D&32792868	TraesCS2D02G076400		chr2D	32598127	32599584	Strictosidine synthase
FLA	Intercept	chr2D&32792868	TraesCS2D02G076500		chr2D	32638462	32640696	Proline-rich protein
FLA	Intercept	chr2D&32792868	TraesCS2D02G076600		chr2D	32763082	32764314	Dof zinc finger protein
FLA	Intercept	chr2D&32792868	TraesCS2D02G076700		chr2D	32788510	32793546	Kinase family protein
FLA	Intercept	chr2D&32792868	TraesCS2D02G076800		chr2D	32793551	32796846	Peptide transporter family protein
FLA	Intercept	chr2D&32792868	TraesCS2D02G077000		chr2D	32806849	32809353	Telomere repeat-binding factor like-protein
FLA	Intercept	chr2D&32792868	TraesCS2D02G077100		chr2D	32960637	32963863	P53/DNA damage-regulated protein
FLA	Intercept	chr2D&32792868	TraesCS2D02G077200		chr2D	32966897	32972449	Afadin
FLA	Intercept	chr2D&32792868	TraesCS2D02G077300		chr2D	32983668	32986858	LPS-induced tumor necrosis factor alpha factor
FLA	Intercept	chr2D&32792868	TraesCS2D02G077600		chr2D	33163197	33165243	Actin cross-linking protein, putative (DUF569)
FLA	Intercept	chr2D&32792868	TraesCS2D02G077800		chr2D	33239366	33242006	Actin cross-linking protein, putative (DUF569)
FLA	Intercept	chr2D&32792868	TraesCS2D02G078000		chr2D	33365170	33367595	DnaJ domain containing protein, expressed
FLA	Intercept	chr2D&32792868	TraesCS2D02G078200		chr2D	33543700	33545996	F-box family protein
FLA	Intercept	chr2D&32792868	TraesCS2D02G078300		chr2D	33580027	33581027	Actin cross-linking protein, putative (DUF569)
FLA	Intercept	chr2D&32792868	TraesCS2D02G078500		chr2D	33718541	33723620	Kinase interacting (KIP1-like) family protein
FLA	Intercept	chr2D&32792868	TraesCS2D02G078600		chr2D	33726905	33727935	Expansin protein
FLA	Intercept	chr2D&32792868	TraesCS2D02G078600		chr2D	33727263	33727914	Expansin protein
FLA	Intercept	chr2D&32792868	TraesCS2D02G078700		chr2D	33778826	33780373	UDP-glycosyltransferase
FLA	Intercept	chr2D&32792868	TraesCS2D02G074700		chr2D	31947967	31951030	IAA-amino acid hydrolase ILR1
FLA	Intercept	chr2D&32792868	TraesCS2D02G074800		chr2D	32028134	32031481	IAA-amino acid hydrolase ILR1
FLA	Intercept	chr2D&32792868	TraesCS2D02G075800		chr2D	32472578	32481962	NAD-dependent protein deacetylase
FLA	Intercept	chr2D&32792868	TraesCS2D02G076900		chr2D	32798475	32803889	2-oxoglutarate dehydrogenase E1 component family protein
FLA	Intercept	chr2D&32792868	TraesCS2D02G077700		chr2D	33216511	33231389	DNAJ heat shock N-terminal domain-containing protein-like
FLA	Intercept	chr2D&32792868	TraesCS2D02G077900		chr2D	33301130	33310903	DnaJ domain containing protein, expressed
FLA	Intercept	chr2D&32792868	TraesCS2D02G078100		chr2D	33371930	33374226	Actin cross-linking protein, putative (DUF569)
FLA	Intercept	chr3A&326464823	TraesCS3A02G199500		chr3A	325488828	325489762	Disks large-associated protein 4
FLA	Intercept	chr3A&326464823	TraesCS3A02G199600		chr3A	326462033	326465294	Ubiquitin fusion degradation protein 1-like protein
FLA	Intercept	chr3A&326464823	TraesCS3A02G199700		chr3A	327032596	327032799	Acyl-CoA N-acyltransferase with RING/FYVE/PHD-type zinc finger protein
FLA	Intercept	chr3A&326464823	TraesCS3A02G199800		chr3A	327290110	327295129	Mitochondrial carrier protein, expressed
FLA	Intercept	chr3A&326464823	TraesCS3A02G199800		chr3A	327293521	327295129	Mitochondrial carrier protein, expressed
FLA	Intercept	chr6A&38724582	TraesCS6A02G069700		chr6A	37770735	37772006	kinase superfamily with octicosapeptide/Phox/Bem1p domain-containing protein
FLA	Intercept	chr6A&38724582	TraesCS6A02G069800		chr6A	37844912	37845616	F-box family protein
FLA	Intercept	chr6A&38724582	TraesCS6A02G069900		chr6A	38099130	38105105	F-box family protein
FLA	Intercept	chr6A&38724582	TraesCS6A02G070000		chr6A	38361057	38363951	DNA-directed RNA polymerase subunit
FLA	Intercept	chr6A&38724582	TraesCS6A02G070100		chr6A	38402048	38403557	F-box family protein
FLA	Intercept	chr6A&38724582	TraesCS6A02G070200		chr6A	38438908	38443164	transmembrane protein, putative (DUF594)
FLA	Intercept	chr6A&38724582	TraesCS6A02G070300		chr6A	38453855	38454175	F-box family protein
FLA	Intercept	chr6A&38724582	TraesCS6A02G070400		chr6A	38459025	38461890	F-box family protein
FLA	Intercept	chr6A&38724582	TraesCS6A02G070600		chr6A	38472228	38474991	Bifunctional protein FolD
FLA	Intercept	chr6A&38724582	TraesCS6A02G070700		chr6A	38551574	38553700	Rac-like GTP binding protein
FLA	Intercept	chr6A&38724582	TraesCS6A02G070800		chr6A	38684535	38685919	F-box protein SKIP22
FLA	Intercept	chr6A&38724582	TraesCS6A02G070900		chr6A	38723667	38725077	F-box family protein
FLA	Intercept	chr6A&38724582	TraesCS6A02G071000		chr6A	38758958	38759492	Inhibitor protein
FLA	Intercept	chr6A&38724582	TraesCS6A02G071100		chr6A	38769595	38770499	Ubiquitin-conjugating enzyme E2
FLA	Intercept	chr6A&38724582	TraesCS6A02G071200		chr6A	39046927	39049951	Basic helix-loop-helix (BHLH) Transcription Factor
FLA	Intercept	chr6A&38724582	TraesCS6A02G071300		chr6A	39129472	39132587	Basic helix-loop-helix (BHLH) Transcription Factor
FLA	Intercept	chr6A&38724582	TraesCS6A02G071400		chr6A	39143121	39145170	Glucuronokinase 1
FLA	Intercept	chr6A&38724582	TraesCS6A02G071500		chr6A	39145420	39148466	Glycine cleavage system H protein
FLA	Intercept	chr6A&38724582	TraesCS6A02G071600		chr6A	39149747	39151285	Methyltransferase family protein, putative
FLA	Intercept	chr6A&38724582	TraesCS6A02G071800		chr6A	39178233	39181170	Carboxypeptidase
FLA	Intercept	chr6A&38724582	TraesCS6A02G072000		chr6A	39266292	39266746	Homeobox protein, putative
FLA	Intercept	chr6A&38724582	TraesCS6A02G072100		chr6A	39426493	39428248	Protein kinase family protein
FLA	Intercept	chr6A&38724582	TraesCS6A02G072200		chr6A	39438346	39440103	Pentatricopeptide repeat-containing protein
FLA	Intercept	chr6A&38724582	TraesCS6A02G072300		chr6A	39441857	39443056	Receptor-like protein kinase
FLA	Intercept	chr6A&38724582	TraesCS6A02G072400		chr6A	39492877	39495025	GDSL esterase/lipase
FLA	Intercept	chr6A&38724582	TraesCS6A02G072600		chr6A	39507842	39510849	Pentatricopeptide repeat-containing protein
FLA	Intercept	chr6A&38724582	TraesCS6A02G072700		chr6A	39627589	39628734	Elongation factor Tu
FLA	Intercept	chr6A&38724582	TraesCS6A02G072800		chr6A	39668609	39670133	Elongation factor Tu
FLA	Intercept	chr6A&38724582	TraesCS6A02G072900		chr6A	39670278	39670793	F-box family protein
FLA	Intercept	chr6A&38724582	TraesCS6A02G070500		chr6A	38466578	38470775	Glutamate--tRNA ligase
FLA	Intercept	chr6A&38724582	TraesCS6A02G070700		chr6A	38550577	38553700	Rac-like GTP binding protein
FLA	Intercept	chr6A&38724582	TraesCS6A02G071700		chr6A	39171467	39177284	Phospholipase D
FLA	Intercept	chr6A&38724582	TraesCS6A02G072500		chr6A	39495492	39505834	aminoalcoholphosphotransferase 1
FLA	Intercept	chr6A&38724582	TraesCS6A02G071900		chr6A	39187831	39192639	Protein kinase, putative
FLL	Intercept	chr2A&30152618	TraesCS2A02G066700	TaRbcS1A	chr2A	30020633	30021500	Ribulose bisphosphate carboxylase small chain
FLL	Intercept	chr2A&30152618	TraesCS2A02G069400	TaACCase-A	chr2A	30451134	30464943	Acetyl-CoA carboxylase
FLL	Intercept	chr2A&30152618	TraesCS2A02G064800		chr2A	29149115	29152690	Protein DETOXIFICATION
FLL	Intercept	chr2A&30152618	TraesCS2A02G065000		chr2A	29285160	29290489	Prostaglandin E synthase 2
FLL	Intercept	chr2A&30152618	TraesCS2A02G065200		chr2A	29593791	29594126	E3 ubiquitin-protein ligase
FLL	Intercept	chr2A&30152618	TraesCS2A02G065300		chr2A	29600560	29603423	2-oxoglutarate (2OG) and Fe(II)-dependent oxygenase superfamily protein
FLL	Intercept	chr2A&30152618	TraesCS2A02G065400		chr2A	29616645	29619020	2-oxoglutarate (2OG) and Fe(II)-dependent oxygenase superfamily protein
FLL	Intercept	chr2A&30152618	TraesCS2A02G065500		chr2A	29644407	29648495	2-oxoglutarate (2OG) and Fe(II)-dependent oxygenase superfamily protein
FLL	Intercept	chr2A&30152618	TraesCS2A02G065900		chr2A	29812977	29813664	Sigma factor sigB regulation protein rsbQ
FLL	Intercept	chr2A&30152618	TraesCS2A02G066000		chr2A	29814678	29817699	F-box family protein
FLL	Intercept	chr2A&30152618	TraesCS2A02G066100		chr2A	29870058	29872379	40S ribosomal protein S6
FLL	Intercept	chr2A&30152618	TraesCS2A02G066200		chr2A	29872268	29879461	40S ribosomal protein S6
FLL	Intercept	chr2A&30152618	TraesCS2A02G066400		chr2A	29933733	29935186	Alcohol dehydrogenase, putative
FLL	Intercept	chr2A&30152618	TraesCS2A02G066500		chr2A	29955063	29956579	Alcohol dehydrogenase, putative
FLL	Intercept	chr2A&30152618	TraesCS2A02G066600		chr2A	29989502	29990463	Expansin
FLL	Intercept	chr2A&30152618	TraesCS2A02G066900		chr2A	30071558	30072776	Ribulose bisphosphate carboxylase small chain
FLL	Intercept	chr2A&30152618	TraesCS2A02G067000		chr2A	30079116	30080690	Ribulose bisphosphate carboxylase small chain
FLL	Intercept	chr2A&30152618	TraesCS2A02G067100		chr2A	30085405	30086867	Ribulose bisphosphate carboxylase small chain
FLL	Intercept	chr2A&30152618	TraesCS2A02G067200		chr2A	30090306	30091759	Ribulose bisphosphate carboxylase small chain
FLL	Intercept	chr2A&30152618	TraesCS2A02G067300		chr2A	30125890	30127338	Ribulose bisphosphate carboxylase small chain
FLL	Intercept	chr2A&30152618	TraesCS2A02G067400		chr2A	30130886	30132706	Coiled-coil domain-containing protein 6
FLL	Intercept	chr2A&30152618	TraesCS2A02G067500		chr2A	30132836	30137123	Eukaryotic aspartyl protease family protein
FLL	Intercept	chr2A&30152618	TraesCS2A02G067600		chr2A	30138626	30142177	Thioredoxin protein
FLL	Intercept	chr2A&30152618	TraesCS2A02G067800		chr2A	30147679	30153701	Glucose-6-phosphate 1-dehydrogenase
FLL	Intercept	chr2A&30152618	TraesCS2A02G067900		chr2A	30154627	30155395	Leucine-rich repeat receptor-like protein kinase family protein
FLL	Intercept	chr2A&30152618	TraesCS2A02G067900		chr2A	30155277	30158734	Leucine-rich repeat receptor-like protein kinase family protein
FLL	Intercept	chr2A&30152618	TraesCS2A02G068100		chr2A	30167325	30172161	Receptor-kinase, putative
FLL	Intercept	chr2A&30152618	TraesCS2A02G068300		chr2A	30184420	30189107	Receptor-kinase, putative
FLL	Intercept	chr2A&30152618	TraesCS2A02G068400		chr2A	30197044	30199142	Leucine-rich repeat receptor-like protein kinase family protein
FLL	Intercept	chr2A&30152618	TraesCS2A02G068500		chr2A	30222865	30224605	Glycosyltransferase
FLL	Intercept	chr2A&30152618	TraesCS2A02G068600		chr2A	30243601	30244735	Protein kinase family protein
FLL	Intercept	chr2A&30152618	TraesCS2A02G068700		chr2A	30253203	30254004	Protein kinase family protein
FLL	Intercept	chr2A&30152618	TraesCS2A02G068800		chr2A	30268642	30272927	Receptor-kinase, putative
FLL	Intercept	chr2A&30152618	TraesCS2A02G069000		chr2A	30301000	30304452	Receptor-kinase, putative
FLL	Intercept	chr2A&30152618	TraesCS2A02G069100		chr2A	30305253	30306305	Leucine-rich repeat receptor-like protein kinase family protein
FLL	Intercept	chr2A&30152618	TraesCS2A02G069100		chr2A	30306263	30308602	Leucine-rich repeat receptor-like protein kinase family protein
FLL	Intercept	chr2A&30152618	TraesCS2A02G069200		chr2A	30312488	30313338	50S ribosomal protein L30
FLL	Intercept	chr2A&30152618	TraesCS2A02G069300		chr2A	30329082	30332255	MYB-related transcription factor
FLL	Intercept	chr2A&30152618	TraesCS2A02G069500		chr2A	30549309	30552897	FACT complex subunit SPT16
FLL	Intercept	chr2A&30152618	TraesCS2A02G069600		chr2A	30561178	30564868	INO80 complex subunit C
FLL	Intercept	chr2A&30152618	TraesCS2A02G069700		chr2A	30567586	30569004	Cysteine protease, putative
FLL	Intercept	chr2A&30152618	TraesCS2A02G069900		chr2A	30764411	30766386	NADP-dependent alkenal double bond reductase
FLL	Intercept	chr2A&30152618	TraesCS2A02G070000		chr2A	30857277	30859136	NADP-dependent alkenal double bond reductase
FLL	Intercept	chr2A&30152618	TraesCS2A02G070200		chr2A	30868912	30870531	Carboxypeptidase
FLL	Intercept	chr2A&30152618	TraesCS2A02G070300		chr2A	31072385	31077509	Lactoylglutathione lyase
FLL	Intercept	chr2A&30152618	TraesCS2A02G070500		chr2A	31083834	31089923	Glycerol-3-phosphate dehydrogenase
FLL	Intercept	chr2A&30152618	TraesCS2A02G064900		chr2A	29261790	29262932	Heavy metal-associated domain containing protein, expressed
FLL	Intercept	chr2A&30152618	TraesCS2A02G065100		chr2A	29579732	29592621	mRNA-capping enzyme
FLL	Intercept	chr2A&30152618	TraesCS2A02G065600		chr2A	29652925	29656500	2-oxoglutarate (2OG) and Fe(II)-dependent oxygenase superfamily protein
FLL	Intercept	chr2A&30152618	TraesCS2A02G065700		chr2A	29719687	29722235	Aquaporin
FLL	Intercept	chr2A&30152618	TraesCS2A02G065800		chr2A	29732555	29737625	2-oxoglutarate (2OG) and Fe(II)-dependent oxygenase superfamily protein
FLL	Intercept	chr2A&30152618	TraesCS2A02G066800		chr2A	30047902	30049124	Ribulose bisphosphate carboxylase small chain
FLL	Intercept	chr2A&30152618	TraesCS2A02G068000		chr2A	30162513	30164882	Leucine-rich repeat receptor-like protein kinase family protein
FLL	Intercept	chr2A&30152618	TraesCS2A02G068200		chr2A	30175594	30180429	Receptor-kinase, putative
FLL	Intercept	chr2A&30152618	TraesCS2A02G069800		chr2A	30571426	30575116	F-box protein
FLL	Intercept	chr2A&30152618	TraesCS2A02G070400		chr2A	31077049	31083109	CW7 protein, putative
FLL	Intercept	chr2A&30152618	TraesCS2A02G066300		chr2A	29883241	29885873	Rho GTPase-activating protein
FLL	Intercept	chr2A&30152618	TraesCS2A02G067700		chr2A	30144088	30147247	Thioredoxin superfamily protein
FLL	Intercept	chr2A&30152618	TraesCS2A02G068900		chr2A	30273664	30277901	Receptor-kinase, putative
FLL	Intercept	chr7A&694545862	TraesCS7A02G506000	TaDJC	chr7A	693815402	693816263	Chaperone protein dnaJ
FLL	Intercept	chr7A&694545862	TraesCS7A02G506400		chr7A	693858771	693860968	N-acetyltransferase, putative
FLL	Intercept	chr7A&694545862	TraesCS7A02G506100		chr7A	693838431	693839169	Chaperone protein dnaJ
FLL	Intercept	chr7A&694545862	TraesCS7A02G506200		chr7A	693841726	693845768	Phospholipase D Z
FLL	Intercept	chr7A&694545862	TraesCS7A02G506300		chr7A	693852903	693855862	Ubiquitin, putative
FLL	Intercept	chr7A&694545862	TraesCS7A02G506500		chr7A	694001906	694002431	Succinate dehydrogenase subunit 8A, mitochondrial
FLL	Intercept	chr7A&694545862	TraesCS7A02G506600		chr7A	694014448	694019299	Magnesium transporter MRS2-like protein
FLL	Intercept	chr7A&694545862	TraesCS7A02G506700		chr7A	694022069	694022587	Chaperone protein dnaJ
FLL	Intercept	chr7A&694545862	TraesCS7A02G506800		chr7A	694053373	694053943	Growth factor receptor-bound protein 10
FLL	Intercept	chr7A&694545862	TraesCS7A02G506900		chr7A	694060394	694067693	Histone-lysine N-methyltransferase
FLL	Intercept	chr7A&694545862	TraesCS7A02G507000		chr7A	694096275	694097432	F-box family protein
FLL	Intercept	chr7A&694545862	TraesCS7A02G507100		chr7A	694196451	694198614	Protein kinase
FLL	Intercept	chr7A&694545862	TraesCS7A02G507200		chr7A	694252172	694253260	Protein kinase
FLL	Intercept	chr7A&694545862	TraesCS7A02G507400		chr7A	694329927	694331903	Protein kinase
FLL	Intercept	chr7A&694545862	TraesCS7A02G507500		chr7A	694355842	694357880	Protein kinase
FLL	Intercept	chr7A&694545862	TraesCS7A02G507600		chr7A	694373607	694374830	Protein kinase
FLL	Intercept	chr7A&694545862	TraesCS7A02G507700		chr7A	694420331	694422397	Protein kinase
FLL	Intercept	chr7A&694545862	TraesCS7A02G507900		chr7A	694542511	694547765	Transcription elongation factor (TFIIS) family protein, putative
FLL	Intercept	chr7A&694545862	TraesCS7A02G508000		chr7A	694556078	694559194	DNA-3-methyladenine glycosylase, putative
FLL	Intercept	chr7A&694545862	TraesCS7A02G507800		chr7A	694515700	694517776	Carboxypeptidase
FLW	Intercept	chr1A&313537358	TraesCS1A02G174800		chr1A	312583634	312585896	Nucleotide binding, putative
FLW	Intercept	chr1A&313537358	TraesCS1A02G175000		chr1A	312772250	312777623	Myosin heavy chain-related protein, putative
FLW	Intercept	chr1A&313537358	TraesCS1A02G175100		chr1A	313006745	313007070	Lipid transfer protein
FLW	Intercept	chr1A&313537358	TraesCS1A02G175200		chr1A	313161460	313162228	Lipid transfer protein
FLW	Intercept	chr1A&313537358	TraesCS1A02G175300		chr1A	313478337	313478911	stress response NST1-like protein
FLW	Intercept	chr1A&313537358	TraesCS1A02G175600		chr1A	313590610	313592112	Pentatricopeptide repeat-containing protein
FLW	Intercept	chr1A&313537358	TraesCS1A02G175700		chr1A	313738701	313751739	Tetratricopeptide repeat protein 1
FLW	Intercept	chr1A&313537358	TraesCS1A02G175800		chr1A	313744357	313748524	Leukocyte receptor cluster member 1
FLW	Intercept	chr1A&313537358	TraesCS1A02G175900		chr1A	313903531	313912668	Chaperone protein dnaJ, putative
FLW	Intercept	chr1A&313537358	TraesCS1A02G176000		chr1A	314428210	314432375	Monocopper oxidase-like protein SKU5
FLW	Intercept	chr1A&313537358	TraesCS1A02G176100		chr1A	314491807	314494505	P-loop containing nucleoside triphosphate hydrolases superfamily protein
FLW	Intercept	chr1A&313537358	TraesCS1A02G176200		chr1A	314511390	314513466	DUF641 family protein (DUF641)
FLW	Intercept	chr1A&313537358	TraesCS1A02G175500		chr1A	313489231	313491849	Low-temperature-induced 65 kDa protein
FLW	Intercept	chr1A&313537358	TraesCS1A02G174900		chr1A	312584969	312607067	Cytochrome b561
FLW	Slope	chr2B&746319577	TraesCS2B02G550900		chr2B	747077042	747078098	Transcription factor protein
FLW	Slope	chr2B&746319577	TraesCS2B02G549200		chr2B	745579484	745580617	PP2A regulatory subunit TAP46
FLW	Slope	chr2B&746319577	TraesCS2B02G549300		chr2B	745676451	745680824	Minichromosome maintenance (MCM2/3/5) family protein
FLW	Slope	chr2B&746319577	TraesCS2B02G549300		chr2B	745676736	745680824	Minichromosome maintenance (MCM2/3/5) family protein
FLW	Slope	chr2B&746319577	TraesCS2B02G549600		chr2B	745719014	745724615	V-type ATP synthase subunit D
FLW	Slope	chr2B&746319577	TraesCS2B02G549800		chr2B	745771187	745773385	Cysteine protease
FLW	Slope	chr2B&746319577	TraesCS2B02G549900		chr2B	746032158	746033425	P-loop containing nucleoside triphosphate hydrolases superfamily protein
FLW	Slope	chr2B&746319577	TraesCS2B02G550000		chr2B	746035855	746041489	Cullin family protein
FLW	Slope	chr2B&746319577	TraesCS2B02G550100		chr2B	746080418	746081638	Cullin family protein
FLW	Slope	chr2B&746319577	TraesCS2B02G550200		chr2B	746101425	746102365	Major allergen Bet v 1
FLW	Slope	chr2B&746319577	TraesCS2B02G550500		chr2B	746172141	746176151	RNA-binding protein Nova
FLW	Slope	chr2B&746319577	TraesCS2B02G550600		chr2B	746262561	746265959	Microtubule-associated protein RP/EB family member
FLW	Slope	chr2B&746319577	TraesCS2B02G550600		chr2B	746263406	746265959	Microtubule-associated protein RP/EB family member
FLW	Slope	chr2B&746319577	TraesCS2B02G550800		chr2B	746680516	746680928	Transcription factor protein
FLW	Slope	chr2B&746319577	TraesCS2B02G551000		chr2B	747113893	747116241	Ubiquitin-like-specific protease 1A
FLW	Slope	chr2B&746319577	TraesCS2B02G551100		chr2B	747176416	747180184	RNA binding protein
FLW	Slope	chr2B&746319577	TraesCS2B02G551200		chr2B	747180304	747181959	Glutaredoxin-like
FLW	Slope	chr2B&746319577	TraesCS2B02G551300		chr2B	747237141	747240309	Cation/H(+) antiporter
FLW	Slope	chr2B&746319577	TraesCS2B02G551400		chr2B	747310013	747313653	Pectinesterase
FLW	Slope	chr2B&746319577	TraesCS2B02G549400		chr2B	745698984	745704041	3-oxoacyl-[acyl-carrier-protein] synthase 3
FLW	Slope	chr2B&746319577	TraesCS2B02G549500		chr2B	745714055	745718280	Glutamyl-tRNA(Gln) amidotransferase subunit A
FLW	Slope	chr2B&746319577	TraesCS2B02G549700		chr2B	745765055	745769275	Cytochrome P450 family protein, expressed
FLW	Slope	chr2B&746319577	TraesCS2B02G550300		chr2B	746108243	746115902	Beta-glucosidase
FLW	Slope	chr2B&746319577	TraesCS2B02G550400		chr2B	746158769	746163848	(RAP Annotation release2) Conserved hypothetical protein
FLW	Slope	chr2B&746319577	TraesCS2B02G550700		chr2B	746316568	746325173	ABC transporter ATP-binding protein
FLW	Slope	chr4B&407056852	TraesCS4B02G186200		chr4B	406346066	406346950	Long cell-linked locus protein, putative, expressed
FLW	Slope	chr4B&407056852	TraesCS4B02G186300		chr4B	406386508	406387387	Long cell-linked locus protein, putative, expressed
FLW	Slope	chr4B&407056852	TraesCS4B02G186400		chr4B	406395029	406395854	DUF3511 domain protein
FLW	Slope	chr4B&407056852	TraesCS4B02G186500		chr4B	406457919	406461341	RING/U-box superfamily protein
FLW	Slope	chr4B&407056852	TraesCS4B02G186600		chr4B	406462668	406465650	Peroxisomal membrane protein 11 homolog
FLW	Slope	chr4B&407056852	TraesCS4B02G186700		chr4B	406675448	406682854	Kinesin-related protein
FLW	Slope	chr4B&407056852	TraesCS4B02G186800		chr4B	406803496	406811545	Protein phosphatase 2C-like
FLW	Slope	chr4B&407056852	TraesCS4B02G186900		chr4B	406890800	406893544	Calmodulin-binding protein, putative, expressed
FLW	Slope	chr4B&407056852	TraesCS4B02G187000		chr4B	407056201	407058678	Zinc finger CCCH domain protein
FLW	Slope	chr4B&407056852	TraesCS4B02G187200		chr4B	407069661	407073479	Pentatricopeptide repeat-containing protein
FLW	Slope	chr4B&407056852	TraesCS4B02G187300		chr4B	407408492	407410495	Protein COBRA, putative
FLW	Slope	chr4B&407056852	TraesCS4B02G187400		chr4B	407807408	407808508	Hexosyltransferase
FLW	Slope	chr4B&407056852	TraesCS4B02G187100		chr4B	407058952	407069598	DNA polymerase III polC-type
FLW	Slope	chr4B&407056852	TraesCS4B02G187100		chr4B	407059270	407069598	DNA polymerase III polC-type
FLW	Slope	chr4D&18781242	TraesCS4D02G040100	TB-D1	chr4D	18463838	18472387	Transcription factor TEOSINTE BRANCHED 1
FLW	Slope	chr4D&18781242	TraesCS4D02G040500		chr4D	19154831	19163665	vesicle-associated membrane protein 721
FLW	Slope	chr4D&18781242	TraesCS4D02G040000		chr4D	17859801	17865189	RuvB-like helicase
FLW	Slope	chr4D&18781242	TraesCS4D02G040300		chr4D	18723885	18726825	Drug/metabolite transporter
FLW	Slope	chr4D&18781242	TraesCS4D02G040800		chr4D	19290662	19292382	Phospholipase A2
FLW	Slope	chr4D&18781242	TraesCS4D02G041000		chr4D	19339196	19340648	F-box family protein
FLW	Slope	chr4D&18781242	TraesCS4D02G041100		chr4D	19393841	19398506	3-oxo-5-alpha-steroid 4-dehydrogenase
FLW	Slope	chr4D&18781242	TraesCS4D02G041300		chr4D	19402285	19403866	Cytochrome P450
FLW	Slope	chr4D&18781242	TraesCS4D02G041400		chr4D	19407229	19410164	ATP-dependent RNA helicase
FLW	Slope	chr4D&18781242	TraesCS4D02G041500		chr4D	19438912	19444641	Myosin-binding protein 2
FLW	Slope	chr4D&18781242	TraesCS4D02G041600		chr4D	19460922	19461815	DNA-binding storekeeper protein-related transcriptional regulator
FLW	Slope	chr4D&18781242	TraesCS4D02G041700		chr4D	19546603	19551912	Zinc finger protein VAR3, chloroplastic
FLW	Slope	chr4D&18781242	TraesCS4D02G041800		chr4D	19552192	19553826	Microsomal glutathione S-transferase 3
FLW	Slope	chr4D&18781242	TraesCS4D02G041900		chr4D	19641556	19643537	Microsomal glutathione S-transferase 3
FLW	Slope	chr4D&18781242	TraesCS4D02G042100		chr4D	19685442	19686339	Basic blue protein
FLW	Slope	chr4D&18781242	TraesCS4D02G042200		chr4D	19687920	19688976	Basic blue protein
FLW	Slope	chr4D&18781242	TraesCS4D02G042300		chr4D	19752190	19755893	Receptor-like protein kinase
FLW	Slope	chr4D&18781242	TraesCS4D02G040200		chr4D	18688931	18698103	Transmembrane fragile-X-F-associated protein
FLW	Slope	chr4D&18781242	TraesCS4D02G040700		chr4D	19177456	19188329	Glutamyl-tRNA(Gln) amidotransferase subunit A
FLW	Slope	chr4D&18781242	TraesCS4D02G040900		chr4D	19298982	19302057	Phytanoyl-CoA dioxygenase family protein
FLW	Slope	chr4D&18781242	TraesCS4D02G042000		chr4D	19676281	19678184	Microsomal glutathione S-transferase 3
FLW	Slope	chr4D&18781242	TraesCS4D02G042400		chr4D	19774280	19784471	Wall-associated receptor kinase 2
FLW	Slope	chr4D&18781242	TraesCS4D02G041200		chr4D	19398540	19399673	Peptidylprolyl isomerase
FLW	Slope	chr5B&521138755	TraesCS5B02G337400		chr5B	520970152	520970850	B-box zinc finger family protein
FLW	Slope	chr5B&521138755	TraesCS5B02G337500		chr5B	521031958	521032572	Zinc finger protein CONSTANS-like protein
FLW	Slope	chr5B&521138755	TraesCS5B02G337000		chr5B	520369593	520370918	Agmatine coumaroyltransferase-2
FLW	Slope	chr5B&521138755	TraesCS5B02G337100		chr5B	520419202	520420866	Agmatine coumaroyltransferase-2
FLW	Slope	chr5B&521138755	TraesCS5B02G337200		chr5B	520552153	520552374	Plant thionin family protein
FLW	Slope	chr5B&521138755	TraesCS5B02G337300		chr5B	520868787	520875955	Protein kinase, putative
FLW	Slope	chr5B&521138755	TraesCS5B02G337600		chr5B	521137980	521141053	Ankyrin repeat family protein, putative, expressed
FLW	Slope	chr5B&521138755	TraesCS5B02G337700		chr5B	521147724	521152432	Pentatricopeptide repeat-containing protein
FLW	Slope	chr5B&521138755	TraesCS5B02G337800		chr5B	521153335	521154666	F-box family protein
FLW	Slope	chr5B&521138755	TraesCS5B02G337900		chr5B	521160040	521161164	F-box family protein
FLW	Slope	chr5B&521138755	TraesCS5B02G338200		chr5B	522085714	522087091	Ferredoxin--NADP reductase
FLW	Slope	chr5B&521138755	TraesCS5B02G338100		chr5B	522081924	522092624	ACT domain repeat 5
FSN	Intercept	chr1B&586302176	TraesCS1B02G356100	ABC-2 transporter	chr1B	585306242	585312301	ABC(ATP-binding) family transporter
FSN	Intercept	chr1B&586302176	TraesCS1B02G356200		chr1B	585326048	585331508	ATP-binding cassette transporter subfamily A member
FSN	Intercept	chr1B&586302176	TraesCS1B02G356400		chr1B	585423615	585424163	DNA topoisomerase
FSN	Intercept	chr1B&586302176	TraesCS1B02G356600		chr1B	585539207	585541806	Auxin-responsive protein
FSN	Intercept	chr1B&586302176	TraesCS1B02G356700		chr1B	585679512	585680522	Profilin
FSN	Intercept	chr1B&586302176	TraesCS1B02G356800		chr1B	585880614	585885304	Glutamate--tRNA ligase
FSN	Intercept	chr1B&586302176	TraesCS1B02G356900		chr1B	586289333	586296649	Mitochondrial-processing peptidase subunit alpha
FSN	Intercept	chr1B&586302176	TraesCS1B02G356300		chr1B	585334137	585339383	ATP-binding cassette transporter subfamily A member
FSN	Intercept	chr1B&586302176	TraesCS1B02G357000		chr1B	586297635	586303171	ATP-dependent 6-phosphofructokinase
FSN	Intercept	chr1B&586302176	TraesCS1B02G357100		chr1B	586991552	587028563	ARM repeat superfamily protein
FSN	Intercept	chr1B&586302176	TraesCS1B02G357200		chr1B	587035491	587047829	Calcineurin B-like protein
FSN	Intercept	chr1B&586302176	TraesCS1B02G357300		chr1B	587268015	587274397	F-box family protein
FSN	Intercept	chr7A&19957416	TraesCS7A02G040900		chr7A	19002179	19007777	Sucrose synthase
FSN	Intercept	chr7A&19957416	TraesCS7A02G040800		chr7A	18993714	18997367	ARM repeat superfamily protein
FSN	Intercept	chr7A&19957416	TraesCS7A02G041100		chr7A	19082580	19083963	Calcium-dependent lipid-binding domain-containing protein
FSN	Intercept	chr7A&19957416	TraesCS7A02G041200		chr7A	19174161	19178855	Flavonoid 3'-hydroxylase
FSN	Intercept	chr7A&19957416	TraesCS7A02G041300		chr7A	19218992	19222512	Sentrin-specific protease
FSN	Intercept	chr7A&19957416	TraesCS7A02G041400		chr7A	19251537	19252302	Hydrogen peroxide induced protein, putative
FSN	Intercept	chr7A&19957416	TraesCS7A02G041500		chr7A	19253728	19259576	GDSL esterase/lipase
FSN	Intercept	chr7A&19957416	TraesCS7A02G041600		chr7A	19318682	19320005	Ozone-responsive stress-related protein
FSN	Intercept	chr7A&19957416	TraesCS7A02G041700		chr7A	19363942	19365782	Disease resistance protein (TIR-NBS-LRR class) family
FSN	Intercept	chr7A&19957416	TraesCS7A02G041800		chr7A	19371953	19372620	Phthiocerol synthesis polyketide synthase type I PpsC
FSN	Intercept	chr7A&19957416	TraesCS7A02G041900		chr7A	19417864	19418889	Hydrogen peroxide induced protein 1
FSN	Intercept	chr7A&19957416	TraesCS7A02G042000		chr7A	19420744	19421626	F-box protein
FSN	Intercept	chr7A&19957416	TraesCS7A02G042100		chr7A	19487327	19489093	Leucine-rich repeat receptor kinase-like protein
FSN	Intercept	chr7A&19957416	TraesCS7A02G042200		chr7A	19515700	19519652	Receptor protein kinase, putative
FSN	Intercept	chr7A&19957416	TraesCS7A02G042400		chr7A	19704478	19706203	Carboxyl methyltransferase
FSN	Intercept	chr7A&19957416	TraesCS7A02G042500		chr7A	19816393	19817176	Seed maturation protein
FSN	Intercept	chr7A&19957416	TraesCS7A02G042600		chr7A	19899016	19906425	Cytochrome P450
FSN	Intercept	chr7A&19957416	TraesCS7A02G042700		chr7A	19931848	19935534	Disease resistance protein (TIR-NBS-LRR class) family
FSN	Intercept	chr7A&19957416	TraesCS7A02G042900		chr7A	19959196	19960389	Glycosyltransferase
FSN	Intercept	chr7A&19957416	TraesCS7A02G043000		chr7A	19964026	19965407	Shikimate kinase
FSN	Intercept	chr7A&19957416	TraesCS7A02G043200		chr7A	20025402	20027904	NBS-LRR disease resistance protein
FSN	Intercept	chr7A&19957416	TraesCS7A02G043300		chr7A	20047510	20049807	NBS-LRR disease resistance protein-like protein
FSN	Intercept	chr7A&19957416	TraesCS7A02G043400		chr7A	20070441	20071163	Cysteine proteinase inhibitor
FSN	Intercept	chr7A&19957416	TraesCS7A02G043500		chr7A	20113839	20114576	Coatomer beta' subunit
FSN	Intercept	chr7A&19957416	TraesCS7A02G043600		chr7A	20162160	20165945	Plant/F18O14-17 protein
FSN	Intercept	chr7A&19957416	TraesCS7A02G043700		chr7A	20170996	20182247	Phosphoglucan, water dikinase
FSN	Intercept	chr7A&19957416	TraesCS7A02G043900		chr7A	20291452	20294828	Haloacid dehalogenase-like hydrolase domain-containing protein 3
FSN	Intercept	chr7A&19957416	TraesCS7A02G043900		chr7A	20293091	20294828	Haloacid dehalogenase-like hydrolase domain-containing protein 3
FSN	Intercept	chr7A&19957416	TraesCS7A02G044100		chr7A	20435962	20446626	NBS-LRR disease resistance protein-like
FSN	Intercept	chr7A&19957416	TraesCS7A02G044200		chr7A	20457921	20460497	NBS-LRR disease resistance protein, putative, expressed
FSN	Intercept	chr7A&19957416	TraesCS7A02G044300		chr7A	20482829	20486172	NBS-LRR disease resistance protein, putative, expressed
FSN	Intercept	chr7A&19957416	TraesCS7A02G044400		chr7A	20490163	20494633	NBS-LRR disease resistance protein, putative, expressed
FSN	Intercept	chr7A&19957416	TraesCS7A02G044500		chr7A	20503457	20506874	Protein kinase
FSN	Intercept	chr7A&19957416	TraesCS7A02G044700		chr7A	20555131	20558522	NBS-LRR disease resistance protein, putative, expressed
FSN	Intercept	chr7A&19957416	TraesCS7A02G044800		chr7A	20588777	20592064	NBS-LRR disease resistance protein, putative, expressed
FSN	Intercept	chr7A&19957416	TraesCS7A02G044900		chr7A	20598264	20604103	NBS-LRR disease resistance protein, putative, expressed
FSN	Intercept	chr7A&19957416	TraesCS7A02G045000		chr7A	20615451	20616437	NBS-LRR disease resistance protein, putative, expressed
FSN	Intercept	chr7A&19957416	TraesCS7A02G045100		chr7A	20650830	20653580	NBS-LRR disease resistance protein, putative, expressed
FSN	Intercept	chr7A&19957416	TraesCS7A02G045400		chr7A	20699426	20701152	3-deoxy-manno-octulosonate cytidylyltransferase 2
FSN	Intercept	chr7A&19957416	TraesCS7A02G045500		chr7A	20705885	20706730	NBS-LRR disease resistance protein, putative
FSN	Intercept	chr7A&19957416	TraesCS7A02G045600		chr7A	20706791	20708641	NBS-LRR disease resistance protein, putative, expressed
FSN	Intercept	chr7A&19957416	TraesCS7A02G045700		chr7A	20721433	20724236	NBS-LRR disease resistance protein, putative, expressed
FSN	Intercept	chr7A&19957416	TraesCS7A02G045800		chr7A	20726547	20731763	NBS-LRR disease resistance protein, putative, expressed
FSN	Intercept	chr7A&19957416	TraesCS7A02G045900		chr7A	20778950	20782857	NBS-LRR disease resistance protein, putative, expressed
FSN	Intercept	chr7A&19957416	TraesCS7A02G046000		chr7A	20908907	20913986	NBS-LRR disease resistance protein, putative, expressed
FSN	Intercept	chr7A&19957416	TraesCS7A02G041000		chr7A	19016906	19026849	NBS-LRR class disease resistance protein
FSN	Intercept	chr7A&19957416	TraesCS7A02G042300		chr7A	19546087	19547900	Aspartic proteinase nepenthesin-1
FSN	Intercept	chr7A&19957416	TraesCS7A02G042800		chr7A	19954609	19958980	WPP domain-interacting tail-anchored protein 1
FSN	Intercept	chr7A&19957416	TraesCS7A02G043100		chr7A	19969554	19972743	transmembrane protein, putative (DUF1218)
FSN	Intercept	chr7A&19957416	TraesCS7A02G044600		chr7A	20510405	20512958	Receptor protein kinase, putative
FSN	Intercept	chr7A&19957416	TraesCS7A02G045200		chr7A	20658531	20664893	NBS-LRR disease resistance protein, putative, expressed
FSN	Intercept	chr7A&19957416	TraesCS7A02G045300		chr7A	20676508	20679757	NBS-LRR disease resistance protein, putative, expressed
FSN	Slope	chr1B&334311500	TraesCS1B02G186300		chr1B	333321969	333324003	Protochlorophyllide reductase
FSN	Slope	chr1B&334311500	TraesCS1B02G186400		chr1B	333489985	333494434	Prolyl 4-hydroxylase alpha subunit, putative
FSN	Slope	chr1B&334311500	TraesCS1B02G186500		chr1B	333595520	333597852	LanC-like protein
FSN	Slope	chr1B&334311500	TraesCS1B02G186600		chr1B	333601520	333603004	Epoxide hydrolase 2
FSN	Slope	chr1B&334311500	TraesCS1B02G186800		chr1B	334237890	334240604	RP/EB family microtubule-associated protein
FSN	Slope	chr1B&334311500	TraesCS1B02G186900		chr1B	334241644	334245064	Major facilitator superfamily transporter
FSN	Slope	chr1B&334311500	TraesCS1B02G187000		chr1B	334305257	334311737	Trafficking protein particle complex subunit 13
FSN	Slope	chr1B&334311500	TraesCS1B02G187000		chr1B	334307087	334311737	Trafficking protein particle complex subunit 13
FSN	Slope	chr1B&334311500	TraesCS1B02G187200		chr1B	334547237	334549615	CBS domain-containing protein CBSX5
FSN	Slope	chr1B&334311500	TraesCS1B02G187400		chr1B	334890418	334896968	Maf-like protein, expressed
FSN	Slope	chr1B&334311500	TraesCS1B02G186700		chr1B	333625576	333628086	Epoxide hydrolase 2
FSN	Slope	chr1B&334311500	TraesCS1B02G187100		chr1B	334312002	334322225	Mediator of RNA polymerase II transcription subunit 16
FSN	Slope	chr1B&334311500	TraesCS1B02G187300		chr1B	334674777	334685163	Receptor-kinase, putative
FT	Intercept	chr2D&32970833	TraesCS2D02G077400		chr2D	32991798	32992801	Actin cross-linking protein, putative (DUF569)
FT	Intercept	chr2D&32970833	TraesCS2D02G077500		chr2D	33046494	33049609	actin cross-linking protein, putative (DUF569)
FT	Intercept	chr2D&32970833	TraesCS2D02G074900		chr2D	32035506	32036473	Unknown protein
FT	Intercept	chr2D&32970833	TraesCS2D02G075000		chr2D	32051640	32056056	Amine oxidase
FT	Intercept	chr2D&32970833	TraesCS2D02G075100		chr2D	32070835	32071707	Unknown protein
FT	Intercept	chr2D&32970833	TraesCS2D02G075200		chr2D	32150745	32152171	L-lactate dehydrogenase
FT	Intercept	chr2D&32970833	TraesCS2D02G075300		chr2D	32181566	32190427	Elongation factor 1 alpha
FT	Intercept	chr2D&32970833	TraesCS2D02G075400		chr2D	32280239	32284156	FBD-associated F-box protein
FT	Intercept	chr2D&32970833	TraesCS2D02G075500		chr2D	32293803	32297066	ER membrane protein complex subunit 8/9-like protein
FT	Intercept	chr2D&32970833	TraesCS2D02G075600		chr2D	32400745	32402175	Glycosyltransferase
FT	Intercept	chr2D&32970833	TraesCS2D02G075700		chr2D	32469837	32472051	transmembrane protein, putative (DUF594)
FT	Intercept	chr2D&32970833	TraesCS2D02G075900		chr2D	32502946	32503527	Glycine-rich cell wall structural protein 2
FT	Intercept	chr2D&32970833	TraesCS2D02G076000		chr2D	32520264	32521551	Strictosidine synthase
FT	Intercept	chr2D&32970833	TraesCS2D02G076100		chr2D	32540817	32549164	Pectin lyase-like superfamily protein
FT	Intercept	chr2D&32970833	TraesCS2D02G076200		chr2D	32557965	32559316	Strictosidine synthase
FT	Intercept	chr2D&32970833	TraesCS2D02G076300		chr2D	32594073	32595754	Strictosidine synthase
FT	Intercept	chr2D&32970833	TraesCS2D02G076400		chr2D	32598127	32599584	Strictosidine synthase
FT	Intercept	chr2D&32970833	TraesCS2D02G076500		chr2D	32638462	32640696	Proline-rich protein
FT	Intercept	chr2D&32970833	TraesCS2D02G076600		chr2D	32763082	32764314	Dof zinc finger protein
FT	Intercept	chr2D&32970833	TraesCS2D02G076700		chr2D	32788510	32793546	Kinase family protein
FT	Intercept	chr2D&32970833	TraesCS2D02G076800		chr2D	32793551	32796846	Peptide transporter family protein
FT	Intercept	chr2D&32970833	TraesCS2D02G077000		chr2D	32806849	32809353	Telomere repeat-binding factor like-protein
FT	Intercept	chr2D&32970833	TraesCS2D02G077100		chr2D	32960637	32963863	P53/DNA damage-regulated protein
FT	Intercept	chr2D&32970833	TraesCS2D02G077200		chr2D	32966897	32972449	Afadin
FT	Intercept	chr2D&32970833	TraesCS2D02G077300		chr2D	32983668	32986858	LPS-induced tumor necrosis factor alpha factor
FT	Intercept	chr2D&32970833	TraesCS2D02G077600		chr2D	33163197	33165243	Actin cross-linking protein, putative (DUF569)
FT	Intercept	chr2D&32970833	TraesCS2D02G077800		chr2D	33239366	33242006	Actin cross-linking protein, putative (DUF569)
FT	Intercept	chr2D&32970833	TraesCS2D02G078000		chr2D	33365170	33367595	DnaJ domain containing protein, expressed
FT	Intercept	chr2D&32970833	TraesCS2D02G078200		chr2D	33543700	33545996	F-box family protein
FT	Intercept	chr2D&32970833	TraesCS2D02G078300		chr2D	33580027	33581027	Actin cross-linking protein, putative (DUF569)
FT	Intercept	chr2D&32970833	TraesCS2D02G078500		chr2D	33718541	33723620	Kinase interacting (KIP1-like) family protein
FT	Intercept	chr2D&32970833	TraesCS2D02G078600		chr2D	33726905	33727935	Expansin protein
FT	Intercept	chr2D&32970833	TraesCS2D02G078600		chr2D	33727263	33727914	Expansin protein
FT	Intercept	chr2D&32970833	TraesCS2D02G078700		chr2D	33778826	33780373	UDP-glycosyltransferase
FT	Intercept	chr2D&32970833	TraesCS2D02G078900		chr2D	33874346	33875361	Expansin protein
FT	Intercept	chr2D&32970833	TraesCS2D02G079000		chr2D	33878259	33878715	Ribosome production factor 2-like protein
FT	Intercept	chr2D&32970833	TraesCS2D02G079100		chr2D	33891999	33894677	Transcription factor protein
FT	Intercept	chr2D&32970833	TraesCS2D02G079200		chr2D	33903808	33907017	Protein kinase-like protein
FT	Intercept	chr2D&32970833	TraesCS2D02G079300		chr2D	33934810	33935341	NAD(P)H-quinone oxidoreductase subunit 6, chloroplastic
FT	Intercept	chr2D&32970833	TraesCS2D02G079400		chr2D	33935554	33935859	NADH-quinone oxidoreductase subunit K
FT	Intercept	chr2D&32970833	TraesCS2D02G074800		chr2D	32028134	32031481	IAA-amino acid hydrolase ILR1
FT	Intercept	chr2D&32970833	TraesCS2D02G075800		chr2D	32472578	32481962	NAD-dependent protein deacetylase
FT	Intercept	chr2D&32970833	TraesCS2D02G076900		chr2D	32798475	32803889	2-oxoglutarate dehydrogenase E1 component family protein
FT	Intercept	chr2D&32970833	TraesCS2D02G077700		chr2D	33216511	33231389	DNAJ heat shock N-terminal domain-containing protein-like
FT	Intercept	chr2D&32970833	TraesCS2D02G077900		chr2D	33301130	33310903	DnaJ domain containing protein, expressed
FT	Intercept	chr2D&32970833	TraesCS2D02G078100		chr2D	33371930	33374226	Actin cross-linking protein, putative (DUF569)
FT	Intercept	chr2D&32970833	TraesCS2D02G078800		chr2D	33849206	33850590	Expansin protein
FT	Intercept	chr2D&32970833	TraesCS2D02G079500		chr2D	33947469	33948577	RING/U-box superfamily protein
FT	Intercept	chr3A&654591163	TraesCS3A02G409000		chr3A	653822926	653823609	Cytochrome c biogenesis C
FT	Intercept	chr3A&654591163	TraesCS3A02G409100		chr3A	653824789	653825109	Neuraminidase
FT	Intercept	chr3A&654591163	TraesCS3A02G409300		chr3A	653871540	653871824	DEAD/DEAH box RNA helicase family protein
FT	Intercept	chr3A&654591163	TraesCS3A02G409500		chr3A	653974930	653977833	Glycosyl hydrolase family protein
FT	Intercept	chr3A&654591163	TraesCS3A02G409600		chr3A	654062841	654063691	Myb/SANT-like DNA-binding domain protein
FT	Intercept	chr3A&654591163	TraesCS3A02G409700		chr3A	654069569	654071173	DUF506 family protein
FT	Intercept	chr3A&654591163	TraesCS3A02G409800		chr3A	654214362	654216953	SET-domain protein lysine methyltransferase family protein
FT	Intercept	chr3A&654591163	TraesCS3A02G409900		chr3A	654315077	654317764	Protein COBRA
FT	Intercept	chr3A&654591163	TraesCS3A02G410100		chr3A	654382577	654390413	U-box domain-containing protein 4
FT	Intercept	chr3A&654591163	TraesCS3A02G410200		chr3A	654402612	654404951	Mediator of RNA polymerase II transcription subunit 10
FT	Intercept	chr3A&654591163	TraesCS3A02G410300		chr3A	654499528	654502059	FBD-associated F-box protein
FT	Intercept	chr3A&654591163	TraesCS3A02G410400		chr3A	654518327	654519582	F-box family protein
FT	Intercept	chr3A&654591163	TraesCS3A02G410500		chr3A	654568762	654570077	F-box protein-like
FT	Intercept	chr3A&654591163	TraesCS3A02G410700		chr3A	654781914	654785094	F-box protein-like
FT	Intercept	chr3A&654591163	TraesCS3A02G410900		chr3A	655080254	655080880	RING/U-box superfamily protein
FT	Intercept	chr3A&654591163	TraesCS3A02G411000		chr3A	655083035	655086589	F-box protein-like
FT	Intercept	chr3A&654591163	TraesCS3A02G411200		chr3A	655506807	655507304	RING-H2 finger protein ATL4O
FT	Intercept	chr3A&654591163	TraesCS3A02G411300		chr3A	655569488	655570627	F-box family protein
FT	Intercept	chr3A&654591163	TraesCS3A02G411400		chr3A	655586628	655587809	F-box protein family
FT	Intercept	chr3A&654591163	TraesCS3A02G409200		chr3A	653851435	653857638	Hexosyltransferase
FT	Intercept	chr3A&654591163	TraesCS3A02G409400		chr3A	653948276	653953548	Hippocampus abundant transcript-like protein 1
FT	Intercept	chr3A&654591163	TraesCS3A02G410000		chr3A	654357350	654361322	U-box domain-containing protein 4
FT	Intercept	chr3A&654591163	TraesCS3A02G410600		chr3A	654588767	654591516	RING/U-box superfamily protein
FT	Intercept	chr3A&654591163	TraesCS3A02G410800		chr3A	654785912	654798127	Tyrosine decarboxylase family protein
FT	Intercept	chr4A&565719313	TraesCS4A02G252400		chr4A	564749958	564752993	ARM repeat superfamily protein
FT	Intercept	chr4A&565719313	TraesCS4A02G252600		chr4A	564954715	564956394	Glycosyltransferase
FT	Intercept	chr4A&565719313	TraesCS4A02G252700		chr4A	564971277	564974497	Cathepsin B-like cysteine protease
FT	Intercept	chr4A&565719313	TraesCS4A02G252800		chr4A	565040316	565043816	Cathepsin B-like cysteine protease
FT	Intercept	chr4A&565719313	TraesCS4A02G252900		chr4A	565302085	565305616	Cathepsin B-like cysteine protease
FT	Intercept	chr4A&565719313	TraesCS4A02G253100		chr4A	565430217	565431389	F-box protein
FT	Intercept	chr4A&565719313	TraesCS4A02G253200		chr4A	565431960	565433239	Photosystem I reaction center subunit N
FT	Intercept	chr4A&565719313	TraesCS4A02G253300		chr4A	565433661	565434890	Photosystem I reaction center subunit N
FT	Intercept	chr4A&565719313	TraesCS4A02G253400		chr4A	565435085	565437909	Core-2/I-branching beta-1,6-N-acetylglucosaminyltransferase family protein
FT	Intercept	chr4A&565719313	TraesCS4A02G253700		chr4A	565747026	565750658	Serine carboxypeptidase family protein, expressed
FT	Intercept	chr4A&565719313	TraesCS4A02G253700		chr4A	565747624	565750658	Serine carboxypeptidase family protein, expressed
FT	Intercept	chr4A&565719313	TraesCS4A02G253700		chr4A	565747930	565750658	Serine carboxypeptidase family protein, expressed
FT	Intercept	chr4A&565719313	TraesCS4A02G253800		chr4A	565758609	565762127	Serine carboxypeptidase family protein, expressed
FT	Intercept	chr4A&565719313	TraesCS4A02G253900		chr4A	565841381	565844436	Lecithin-cholesterol acyltransferase-like 1
FT	Intercept	chr4A&565719313	TraesCS4A02G254000		chr4A	566289728	566291695	Lecithin-cholesterol acyltransferase-like 1
FT	Intercept	chr4A&565719313	TraesCS4A02G254300		chr4A	566527363	566529939	ACT domain containing protein, expressed
FT	Intercept	chr4A&565719313	TraesCS4A02G254400		chr4A	566589200	566589644	Glutaredoxin, putative
FT	Intercept	chr4A&565719313	TraesCS4A02G254500		chr4A	566609902	566610346	Glutaredoxin, putative
FT	Intercept	chr4A&565719313	TraesCS4A02G252500		chr4A	564951240	564953182	Peptide-N4-(N-acetyl-beta-glucosaminyl)asparagine amidase A
FT	Intercept	chr4A&565719313	TraesCS4A02G253600		chr4A	565732622	565742183	Serine carboxypeptidase family protein, expressed
FT	Intercept	chr4A&565719313	TraesCS4A02G254100		chr4A	566293015	566300454	Ribosomal RNA small subunit methyltransferase F
FT	Intercept	chr4A&565719313	TraesCS4A02G254200		chr4A	566522495	566527292	BSD domain containing protein
FT	Intercept	chr4A&565719313	TraesCS4A02G253000		chr4A	565306113	565317699	Leishmanolysin-like peptidase
FT	Intercept	chr4A&565719313	TraesCS4A02G253500		chr4A	565699214	565726006	Calcium-transporting ATPase
FT	Slope	chr1D&356154031	TraesCS1D02G260900		chr1D	355164562	355170603	Guanosine nucleotide diphosphate dissociation inhibitor
FT	Slope	chr1D&356154031	TraesCS1D02G261000		chr1D	355174195	355181517	Guanosine nucleotide diphosphate dissociation inhibitor
FT	Slope	chr1D&356154031	TraesCS1D02G261100		chr1D	355183639	355185531	F-box family protein
FT	Slope	chr1D&356154031	TraesCS1D02G261200		chr1D	355429375	355431804	Calcineurin B-like protein
FT	Slope	chr1D&356154031	TraesCS1D02G261400		chr1D	355469718	355474464	MLO-like protein
FT	Slope	chr1D&356154031	TraesCS1D02G261500		chr1D	355507645	355508805	evolutionarily conserved C-terminal region 2
FT	Slope	chr1D&356154031	TraesCS1D02G261600		chr1D	355510547	355512379	Pentatricopeptide repeat-containing protein
FT	Slope	chr1D&356154031	TraesCS1D02G261700		chr1D	355668149	355670192	Glycosyltransferase
FT	Slope	chr1D&356154031	TraesCS1D02G261800		chr1D	355696842	355699227	NAC domain-containing protein
FT	Slope	chr1D&356154031	TraesCS1D02G261900		chr1D	355825229	355825897	Histone H3
FT	Slope	chr1D&356154031	TraesCS1D02G262000		chr1D	355828022	355828727	Histone H4
FT	Slope	chr1D&356154031	TraesCS1D02G262100		chr1D	356073723	356076307	Alpha/beta-hydrolase-like protein
FT	Slope	chr1D&356154031	TraesCS1D02G262100		chr1D	356074184	356076307	Alpha/beta-hydrolase-like protein
FT	Slope	chr1D&356154031	TraesCS1D02G262400		chr1D	356360123	356361188	Cold shock protein
FT	Slope	chr1D&356154031	TraesCS1D02G262600		chr1D	356868101	356872970	KH domain-containing protein
FT	Slope	chr1D&356154031	TraesCS1D02G262700		chr1D	356928483	356933054	AGAMOUS-like MADS-box transcription factor
FT	Slope	chr1D&356154031	TraesCS1D02G262800		chr1D	356943453	356947062	Phospho-N-acetylmuramoyl-pentapeptide-transferase
FT	Slope	chr1D&356154031	TraesCS1D02G261300		chr1D	355431512	355435325	GDSL esterase/lipase
FT	Slope	chr1D&356154031	TraesCS1D02G262200		chr1D	356135856	356142481	PHD finger alfin-like protein
FT	Slope	chr1D&356154031	TraesCS1D02G262300		chr1D	356153620	356157914	Protein root UVB sensitive 6
FT	Slope	chr1D&356154031	TraesCS1D02G262500		chr1D	356859352	356862661	Cold shock protein
FT	Slope	chr4A&64957872	TraesCS4A02G066900		chr4A	64147212	64151822	Alpha-glucosidase like protein
FT	Slope	chr4A&64957872	TraesCS4A02G067100		chr4A	64569912	64571087	Pentatricopeptide repeat-containing protein
FT	Slope	chr4A&64957872	TraesCS4A02G067200		chr4A	64571317	64576058	Pentatricopeptide repeat-containing protein
FT	Slope	chr4A&64957872	TraesCS4A02G067300		chr4A	64956484	64958633	LOB domain protein
FT	Slope	chr4A&64957872	TraesCS4A02G067400		chr4A	65456768	65466040	Brefeldin A-inhibited guanine nucleotide-exchange protein
FT	Slope	chr4A&64957872	TraesCS4A02G067500		chr4A	65466129	65467525	Early light-induced protein
FT	Slope	chr4A&64957872	TraesCS4A02G067600		chr4A	65776911	65777572	basic region/leucine zipper motif 27
FT	Slope	chr4A&64957872	TraesCS4A02G066800		chr4A	64136036	64146901	Protein DETOXIFICATION
FT	Slope	chr4A&64957872	TraesCS4A02G067000		chr4A	64568368	64569749	Late embryogenesis abundant protein, group 2
FT	Slope	chr5B&90499830	TraesCS5B02G075100		chr5B	89628427	89632889	Calcium-transporting ATPase
FT	Slope	chr5B&90499830	TraesCS5B02G075300		chr5B	89683299	89685729	Two-component response regulator
FT	Slope	chr5B&90499830	TraesCS5B02G075400		chr5B	89727818	89728081	GRF zinc finger family protein
FT	Slope	chr5B&90499830	TraesCS5B02G075500		chr5B	90073390	90076140	Cation/H(+) antiporter
FT	Slope	chr5B&90499830	TraesCS5B02G075600		chr5B	90182120	90183992	FBD-associated F-box protein
FT	Slope	chr5B&90499830	TraesCS5B02G075800		chr5B	90507294	90509733	Kinase family protein
FT	Slope	chr5B&90499830	TraesCS5B02G075900		chr5B	90512417	90517043	Disease resistance protein (NBS-LRR class) family
FT	Slope	chr5B&90499830	TraesCS5B02G076000		chr5B	90988334	90988654	Lipid transfer protein
FT	Slope	chr5B&90499830	TraesCS5B02G076100		chr5B	91108881	91109198	Protease inhibitor/seed storage/lipid transfer protein family protein
FT	Slope	chr5B&90499830	TraesCS5B02G076200		chr5B	91112112	91112432	Protease inhibitor/seed storage/lipid transfer protein family protein
FT	Slope	chr5B&90499830	TraesCS5B02G075200		chr5B	89634891	89638525	Protein misato-like protein 1
FT	Slope	chr5B&90499830	TraesCS5B02G075700		chr5B	90499346	90505939	Methionine--tRNA ligase
FT	Slope	chr5B&90499830	TraesCS5B02G076300		chr5B	91191142	91199742	Nucleobase-ascorbate transporter
FT	Slope	chr7A&515199551	TraesCS7A02G350900		chr7A	514434927	514437521	basic helix-loop-helix (bHLH) DNA-binding superfamily protein
FT	Slope	chr7A&515199551	TraesCS7A02G351000		chr7A	514661976	514662808	Avr9/Cf-9 rapidly elicited protein
FT	Slope	chr7A&515199551	TraesCS7A02G351100		chr7A	514670911	514672240	30S ribosomal protein S31
FT	Slope	chr7A&515199551	TraesCS7A02G351200		chr7A	514702188	514703090	Lectin receptor kinase
FT	Slope	chr7A&515199551	TraesCS7A02G351300		chr7A	514713707	514716038	P-loop containing nucleoside triphosphate hydrolases superfamily protein
FT	Slope	chr7A&515199551	TraesCS7A02G351400		chr7A	514722348	514725812	Trichome birefringence-like protein
FT	Slope	chr7A&515199551	TraesCS7A02G351500		chr7A	514822274	514829178	Extra-large G-protein-like
FT	Slope	chr7A&515199551	TraesCS7A02G351600		chr7A	514921034	514925746	Crooked neck-like protein 1
FT	Slope	chr7A&515199551	TraesCS7A02G351700		chr7A	515002047	515007349	Cmp-sialic acid transporter, putative
FT	Slope	chr7A&515199551	TraesCS7A02G351800		chr7A	515009610	515010993	Cytoplasmic tRNA 2-thiolation protein 1
FT	Slope	chr7A&515199551	TraesCS7A02G351900		chr7A	515034754	515035574	Cytoplasmic tRNA 2-thiolation protein 1
FT	Slope	chr7A&515199551	TraesCS7A02G352000		chr7A	515199226	515200567	Peroxidase
FT	Slope	chr7A&515199551	TraesCS7A02G352100		chr7A	515226452	515227559	Ring finger protein, putative
FT	Slope	chr7A&515199551	TraesCS7A02G352200		chr7A	515879021	515880777	Non-specific serine/threonine protein kinase
FT	Slope	chr7A&515199551	TraesCS7A02G352300		chr7A	515983975	515985513	Receptor kinase, putative
FT	Slope	chr7A&515199551	TraesCS7A02G352500		chr7A	516105953	516108956	O-fucosyltransferase-like protein
FT	Slope	chr7A&515199551	TraesCS7A02G352600		chr7A	516141060	516149469	50S ribosomal protein L1
HD	Intercept	chr1A&535433030	TraesCS1A02G349600	TaROS1c1-1A	chr1A	534535188	534547681	DNA glycosylase
HD	Intercept	chr1A&535433030	TraesCS1A02G349900	DJC-Fer4	chr1A	534930977	534933809	Chaperone DnaJ
HD	Intercept	chr1A&535433030	TraesCS1A02G349700		chr1A	534685713	534686348	Divalent ion symporter
HD	Intercept	chr1A&535433030	TraesCS1A02G349900		chr1A	534931034	534933809	Chaperone DnaJ
HD	Intercept	chr1A&535433030	TraesCS1A02G350000		chr1A	534940875	534943351	ALA-interacting subunit 3
HD	Intercept	chr1A&535433030	TraesCS1A02G350100		chr1A	535027813	535033173	epstein-barr nuclear antigen
HD	Intercept	chr1A&535433030	TraesCS1A02G350200		chr1A	535062101	535064765	Tubulin alpha chain
HD	Intercept	chr1A&535433030	TraesCS1A02G350400		chr1A	535311667	535313964	Heat shock transcription factor
HD	Intercept	chr1A&535433030	TraesCS1A02G350600		chr1A	535323850	535328371	WD-repeat protein, putative
HD	Intercept	chr1A&535433030	TraesCS1A02G350700		chr1A	535429907	535432360	Pleckstrin-like (PH) domain protein
HD	Intercept	chr1A&535433030	TraesCS1A02G350800		chr1A	535434886	535436541	Leucine-rich repeat receptor-like protein kinase family protein
HD	Intercept	chr1A&535433030	TraesCS1A02G351000		chr1A	535446433	535447323	senescence regulator (Protein of unknown function, DUF584)
HD	Intercept	chr1A&535433030	TraesCS1A02G351100		chr1A	535484973	535487137	F-box family protein
HD	Intercept	chr1A&535433030	TraesCS1A02G351200		chr1A	535769353	535770483	ATP-dependent RNA helicase
HD	Intercept	chr1A&535433030	TraesCS1A02G351300		chr1A	535857780	535858706	Rapid alkalinization factor (RALF) family protein
HD	Intercept	chr1A&535433030	TraesCS1A02G351700		chr1A	536246327	536247340	F-box domain containing protein
HD	Intercept	chr1A&535433030	TraesCS1A02G351900		chr1A	536353547	536356836	Glycosyltransferase
HD	Intercept	chr1A&535433030	TraesCS1A02G350500		chr1A	535314301	535318863	Non-specific serine/threonine protein kinase
HD	Intercept	chr1A&535433030	TraesCS1A02G350900		chr1A	535445352	535445783	senescence regulator (Protein of unknown function, DUF584)
HD	Intercept	chr1A&535433030	TraesCS1A02G351500		chr1A	535887563	535888876	F-box family protein
HD	Intercept	chr1A&535433030	TraesCS1A02G351600		chr1A	536067155	536068747	Cytochrome P450 family protein, expressed
HD	Intercept	chr1A&535433030	TraesCS1A02G352000		chr1A	536427616	536434556	CASC3/barentsz eIF4AIII-binding protein
HD	Intercept	chr1A&535433030	TraesCS1A02G351800		chr1A	536343748	536349359	Pentatricopeptide repeat-containing protein
HD	Intercept	chr2B&777114099	TraesCS2B02G592600	TaDOF3.4	chr2B	777520979	777522445	Dof zinc finger protein
HD	Intercept	chr2B&777114099	TraesCS2B02G592700	TaDOF17	chr2B	777548469	777549764	Dof-like zinc finger protein
HD	Intercept	chr2B&777114099	TraesCS2B02G589700		chr2B	776209079	776214338	Myb family transcription factor family protein
HD	Intercept	chr2B&777114099	TraesCS2B02G589800		chr2B	776218929	776223021	B3 domain transcription factor
HD	Intercept	chr2B&777114099	TraesCS2B02G589900		chr2B	776223390	776223938	DNA topoisomerase
HD	Intercept	chr2B&777114099	TraesCS2B02G590000		chr2B	776396782	776401422	Protein arginine methyltransferase
HD	Intercept	chr2B&777114099	TraesCS2B02G590100		chr2B	776410080	776411476	Rp1-like protein
HD	Intercept	chr2B&777114099	TraesCS2B02G590200		chr2B	776429060	776430933	Aspartyl protease family protein
HD	Intercept	chr2B&777114099	TraesCS2B02G590400		chr2B	776532297	776534057	Aspartyl protease family protein
HD	Intercept	chr2B&777114099	TraesCS2B02G590500		chr2B	776636445	776638833	Ubiquitin-conjugating enzyme, E2
HD	Intercept	chr2B&777114099	TraesCS2B02G590600		chr2B	776645240	776645764	SKP1-like protein
HD	Intercept	chr2B&777114099	TraesCS2B02G590700		chr2B	776655617	776658073	Ubiquitin-conjugating enzyme, E2
HD	Intercept	chr2B&777114099	TraesCS2B02G590800		chr2B	776687301	776687903	Thioredoxin
HD	Intercept	chr2B&777114099	TraesCS2B02G590900		chr2B	776700266	776701651	Leucine-rich repeat receptor-like protein kinase family protein
HD	Intercept	chr2B&777114099	TraesCS2B02G591000		chr2B	776707625	776709030	Late embryogenesis abundant (LEA) hydroxyproline-rich glycoprotein
HD	Intercept	chr2B&777114099	TraesCS2B02G591200		chr2B	776805539	776806677	UDP-N-acetylmuramoyl-L-alanyl-D-glutamate--2,6-diaminopimelate ligase
HD	Intercept	chr2B&777114099	TraesCS2B02G591400		chr2B	776822232	776823213	DNA helicase INO80 complex-1-like protein
HD	Intercept	chr2B&777114099	TraesCS2B02G591500		chr2B	776888938	776889545	Auxin-responsive protein
HD	Intercept	chr2B&777114099	TraesCS2B02G591700		chr2B	777113595	777119391	Elongation factor 1-alpha
HD	Intercept	chr2B&777114099	TraesCS2B02G591800		chr2B	777143060	777143739	Lipoxygenase homology domain-containing protein 1
HD	Intercept	chr2B&777114099	TraesCS2B02G591900		chr2B	777168978	777171642	Beta-glucosidase
HD	Intercept	chr2B&777114099	TraesCS2B02G591900		chr2B	777168989	777171642	Beta-glucosidase
HD	Intercept	chr2B&777114099	TraesCS2B02G592000		chr2B	777302864	777305920	Fiber protein Fb34
HD	Intercept	chr2B&777114099	TraesCS2B02G592100		chr2B	777329452	777331172	Isopropylmalate dehydrogenase
HD	Intercept	chr2B&777114099	TraesCS2B02G592200		chr2B	777356355	777363599	WD-repeat protein, putative
HD	Intercept	chr2B&777114099	TraesCS2B02G592300		chr2B	777367046	777367333	B3 domain-containing protein
HD	Intercept	chr2B&777114099	TraesCS2B02G592400		chr2B	777375435	777385380	Cytochrome P450
HD	Intercept	chr2B&777114099	TraesCS2B02G592500		chr2B	777513264	777517454	Ethylene-overproduction protein 1
HD	Intercept	chr2B&777114099	TraesCS2B02G592800		chr2B	777617945	777619098	Dof zinc finger protein
HD	Intercept	chr2B&777114099	TraesCS2B02G592900		chr2B	777658029	777659076	Dof zinc finger protein
HD	Intercept	chr2B&777114099	TraesCS2B02G593100		chr2B	777935599	777935901	Cytochrome P450 family protein, expressed
HD	Intercept	chr2B&777114099	TraesCS2B02G593200		chr2B	777962969	777964575	Cytochrome P450 family protein, expressed
HD	Intercept	chr2B&777114099	TraesCS2B02G593300		chr2B	778002540	778004334	Cytochrome P450 family protein, expressed
HD	Intercept	chr2B&777114099	TraesCS2B02G590300		chr2B	776453400	776455884	Ubiquitin-conjugating enzyme, E2
HD	Intercept	chr2B&777114099	TraesCS2B02G591100		chr2B	776747030	776750679	heat-inducible transcription repressor (DUF639)
HD	Intercept	chr2B&777114099	TraesCS2B02G591100		chr2B	776747292	776750679	heat-inducible transcription repressor (DUF639)
HD	Intercept	chr2B&777114099	TraesCS2B02G591300		chr2B	776811578	776816217	Pyruvate kinase
HD	Intercept	chr2B&777114099	TraesCS2B02G591600		chr2B	776975908	776983884	Katanin p80 WD40 repeat-containing subunit B1 homolog
HD	Intercept	chr2B&777114099	TraesCS2B02G593000		chr2B	777828857	777837197	Protochlorophyllide reductase
HD	Intercept	chr2B&42942622	TraesCS2B02G076900		chr2B	42143087	42153426	E3 ubiquitin-protein ligase
HD	Intercept	chr2B&42942622	TraesCS2B02G077000		chr2B	42194401	42194658	ENHANCED DISEASE RESISTANCE protein (DUF1336)
HD	Intercept	chr2B&42942622	TraesCS2B02G077100		chr2B	42264154	42265177	Heavy metal-associated domain containing protein, expressed
HD	Intercept	chr2B&42942622	TraesCS2B02G077200		chr2B	42276897	42282176	Prostaglandin E synthase 2
HD	Intercept	chr2B&42942622	TraesCS2B02G077300		chr2B	42942475	42955169	mRNA-capping enzyme
HD	Intercept	chr2B&42942622	TraesCS2B02G077400		chr2B	42957075	42957482	RING/U-box superfamily protein
HD	Intercept	chr2B&42942622	TraesCS2B02G077600		chr2B	43156788	43159481	2-oxoglutarate (2OG) and Fe(II)-dependent oxygenase superfamily protein
HD	Intercept	chr2B&42942622	TraesCS2B02G077700		chr2B	43232567	43234314	Aquaporin
HD	Intercept	chr2B&42942622	TraesCS2B02G077800		chr2B	43243604	43247821	2-oxoglutarate (2OG) and Fe(II)-dependent oxygenase superfamily protein
HD	Intercept	chr2B&42942622	TraesCS2B02G077900		chr2B	43265343	43267540	ADP-L-glycero-D-manno-heptose-6-epimerase
HD	Intercept	chr2B&42942622	TraesCS2B02G078000		chr2B	43273412	43274621	NBS-LRR disease resistance protein-like protein
HD	Intercept	chr2B&42942622	TraesCS2B02G078100		chr2B	43454809	43456343	E3 ubiquitin-protein ligase SINA-like 10
HD	Intercept	chr2B&42942622	TraesCS2B02G078400		chr2B	43674304	43677094	Rho GTPase-activating protein
HD	Intercept	chr2B&42942622	TraesCS2B02G078500		chr2B	43799825	43804196	Ubiquitin thioesterase
HD	Intercept	chr2B&42942622	TraesCS2B02G076800		chr2B	41957022	41966666	PHD finger protein
HD	Intercept	chr2B&42942622	TraesCS2B02G077500		chr2B	43052876	43057507	2-oxoglutarate (2OG) and Fe(II)-dependent oxygenase superfamily protein
HD	Intercept	chr2B&42942622	TraesCS2B02G078200		chr2B	43613780	43616240	40S ribosomal protein S6
HD	Intercept	chr2B&42942622	TraesCS2B02G078300		chr2B	43615811	43631975	40S ribosomal protein S6
HD	Intercept	chr2D&32970833	TraesCS2D02G077400		chr2D	32991798	32992801	Actin cross-linking protein, putative (DUF569)
HD	Intercept	chr2D&32970833	TraesCS2D02G077500		chr2D	33046494	33049609	actin cross-linking protein, putative (DUF569)
HD	Intercept	chr2D&32970833	TraesCS2D02G074900		chr2D	32035506	32036473	Unknown protein
HD	Intercept	chr2D&32970833	TraesCS2D02G075000		chr2D	32051640	32056056	Amine oxidase
HD	Intercept	chr2D&32970833	TraesCS2D02G075100		chr2D	32070835	32071707	Unknown protein
HD	Intercept	chr2D&32970833	TraesCS2D02G075200		chr2D	32150745	32152171	L-lactate dehydrogenase
HD	Intercept	chr2D&32970833	TraesCS2D02G075300		chr2D	32181566	32190427	Elongation factor 1 alpha
HD	Intercept	chr2D&32970833	TraesCS2D02G075400		chr2D	32280239	32284156	FBD-associated F-box protein
HD	Intercept	chr2D&32970833	TraesCS2D02G075500		chr2D	32293803	32297066	ER membrane protein complex subunit 8/9-like protein
HD	Intercept	chr2D&32970833	TraesCS2D02G075600		chr2D	32400745	32402175	Glycosyltransferase
HD	Intercept	chr2D&32970833	TraesCS2D02G075700		chr2D	32469837	32472051	transmembrane protein, putative (DUF594)
HD	Intercept	chr2D&32970833	TraesCS2D02G075900		chr2D	32502946	32503527	Glycine-rich cell wall structural protein 2
HD	Intercept	chr2D&32970833	TraesCS2D02G076000		chr2D	32520264	32521551	Strictosidine synthase
HD	Intercept	chr2D&32970833	TraesCS2D02G076100		chr2D	32540817	32549164	Pectin lyase-like superfamily protein
HD	Intercept	chr2D&32970833	TraesCS2D02G076200		chr2D	32557965	32559316	Strictosidine synthase
HD	Intercept	chr2D&32970833	TraesCS2D02G076300		chr2D	32594073	32595754	Strictosidine synthase
HD	Intercept	chr2D&32970833	TraesCS2D02G076400		chr2D	32598127	32599584	Strictosidine synthase
HD	Intercept	chr2D&32970833	TraesCS2D02G076500		chr2D	32638462	32640696	Proline-rich protein
HD	Intercept	chr2D&32970833	TraesCS2D02G076600		chr2D	32763082	32764314	Dof zinc finger protein
HD	Intercept	chr2D&32970833	TraesCS2D02G076700		chr2D	32788510	32793546	Kinase family protein
HD	Intercept	chr2D&32970833	TraesCS2D02G076800		chr2D	32793551	32796846	Peptide transporter family protein
HD	Intercept	chr2D&32970833	TraesCS2D02G077000		chr2D	32806849	32809353	Telomere repeat-binding factor like-protein
HD	Intercept	chr2D&32970833	TraesCS2D02G077100		chr2D	32960637	32963863	P53/DNA damage-regulated protein
HD	Intercept	chr2D&32970833	TraesCS2D02G077200		chr2D	32966897	32972449	Afadin
HD	Intercept	chr2D&32970833	TraesCS2D02G077300		chr2D	32983668	32986858	LPS-induced tumor necrosis factor alpha factor
HD	Intercept	chr2D&32970833	TraesCS2D02G077600		chr2D	33163197	33165243	Actin cross-linking protein, putative (DUF569)
HD	Intercept	chr2D&32970833	TraesCS2D02G077800		chr2D	33239366	33242006	Actin cross-linking protein, putative (DUF569)
HD	Intercept	chr2D&32970833	TraesCS2D02G078000		chr2D	33365170	33367595	DnaJ domain containing protein, expressed
HD	Intercept	chr2D&32970833	TraesCS2D02G078200		chr2D	33543700	33545996	F-box family protein
HD	Intercept	chr2D&32970833	TraesCS2D02G078300		chr2D	33580027	33581027	Actin cross-linking protein, putative (DUF569)
HD	Intercept	chr2D&32970833	TraesCS2D02G078500		chr2D	33718541	33723620	Kinase interacting (KIP1-like) family protein
HD	Intercept	chr2D&32970833	TraesCS2D02G078600		chr2D	33726905	33727935	Expansin protein
HD	Intercept	chr2D&32970833	TraesCS2D02G078600		chr2D	33727263	33727914	Expansin protein
HD	Intercept	chr2D&32970833	TraesCS2D02G078700		chr2D	33778826	33780373	UDP-glycosyltransferase
HD	Intercept	chr2D&32970833	TraesCS2D02G078900		chr2D	33874346	33875361	Expansin protein
HD	Intercept	chr2D&32970833	TraesCS2D02G079000		chr2D	33878259	33878715	Ribosome production factor 2-like protein
HD	Intercept	chr2D&32970833	TraesCS2D02G079100		chr2D	33891999	33894677	Transcription factor protein
HD	Intercept	chr2D&32970833	TraesCS2D02G079200		chr2D	33903808	33907017	Protein kinase-like protein
HD	Intercept	chr2D&32970833	TraesCS2D02G079300		chr2D	33934810	33935341	NAD(P)H-quinone oxidoreductase subunit 6, chloroplastic
HD	Intercept	chr2D&32970833	TraesCS2D02G079400		chr2D	33935554	33935859	NADH-quinone oxidoreductase subunit K
HD	Intercept	chr2D&32970833	TraesCS2D02G074800		chr2D	32028134	32031481	IAA-amino acid hydrolase ILR1
HD	Intercept	chr2D&32970833	TraesCS2D02G075800		chr2D	32472578	32481962	NAD-dependent protein deacetylase
HD	Intercept	chr2D&32970833	TraesCS2D02G076900		chr2D	32798475	32803889	2-oxoglutarate dehydrogenase E1 component family protein
HD	Intercept	chr2D&32970833	TraesCS2D02G077700		chr2D	33216511	33231389	DNAJ heat shock N-terminal domain-containing protein-like
HD	Intercept	chr2D&32970833	TraesCS2D02G077900		chr2D	33301130	33310903	DnaJ domain containing protein, expressed
HD	Intercept	chr2D&32970833	TraesCS2D02G078100		chr2D	33371930	33374226	Actin cross-linking protein, putative (DUF569)
HD	Intercept	chr2D&32970833	TraesCS2D02G078800		chr2D	33849206	33850590	Expansin protein
HD	Intercept	chr2D&32970833	TraesCS2D02G079500		chr2D	33947469	33948577	RING/U-box superfamily protein
HD	Intercept	chr2D&57103398	TraesCS2D02G103800		chr2D	56102253	56107330	Receptor-like kinase
HD	Intercept	chr2D&57103398	TraesCS2D02G103900		chr2D	56109291	56111710	Eukaryotic translation initiation factor 2 subunit beta
HD	Intercept	chr2D&57103398	TraesCS2D02G104000		chr2D	56113738	56114859	Glutamate--tRNA ligase 2
HD	Intercept	chr2D&57103398	TraesCS2D02G104100		chr2D	56192896	56195961	F-box family protein
HD	Intercept	chr2D&57103398	TraesCS2D02G104200		chr2D	56200840	56202785	Protein kinase
HD	Intercept	chr2D&57103398	TraesCS2D02G104200		chr2D	56201097	56202785	Protein kinase
HD	Intercept	chr2D&57103398	TraesCS2D02G104300		chr2D	56232185	56235547	extra-large G-like protein, putative (DUF3133)
HD	Intercept	chr2D&57103398	TraesCS2D02G104500		chr2D	56253779	56256115	WRKY transcription factor
HD	Intercept	chr2D&57103398	TraesCS2D02G104600		chr2D	56297881	56299883	WRKY transcription factor
HD	Intercept	chr2D&57103398	TraesCS2D02G104700		chr2D	56445845	56447647	WRKY transcription factor
HD	Intercept	chr2D&57103398	TraesCS2D02G104800		chr2D	56530566	56531566	Expansin protein
HD	Intercept	chr2D&57103398	TraesCS2D02G104900		chr2D	56533821	56540457	tRNA (Guanine(26)-N(2))-dimethyltransferase
HD	Intercept	chr2D&57103398	TraesCS2D02G105000		chr2D	56575579	56577875	Ubiquinol-cytochrome c reductase complex 6.7 kDa protein
HD	Intercept	chr2D&57103398	TraesCS2D02G105100		chr2D	56578453	56584343	Vacuolar sorting receptor family protein
HD	Intercept	chr2D&57103398	TraesCS2D02G105300		chr2D	56639691	56646412	B3 domain transcription factor
HD	Intercept	chr2D&57103398	TraesCS2D02G105400		chr2D	56795732	56801037	Transcription factor
HD	Intercept	chr2D&57103398	TraesCS2D02G105500		chr2D	57106889	57114296	Alpha-galactosidase
HD	Intercept	chr2D&57103398	TraesCS2D02G105500		chr2D	57107433	57114296	Alpha-galactosidase
HD	Intercept	chr2D&57103398	TraesCS2D02G105500		chr2D	57109548	57114296	Alpha-galactosidase
HD	Intercept	chr2D&57103398	TraesCS2D02G105700		chr2D	57163864	57166072	Actin-related protein 2/3 complex subunit 5
HD	Intercept	chr2D&57103398	TraesCS2D02G105800		chr2D	57167912	57168196	Protein kinase
HD	Intercept	chr2D&57103398	TraesCS2D02G105900		chr2D	57257672	57259253	Receptor-like kinase
HD	Intercept	chr2D&57103398	TraesCS2D02G106000		chr2D	57264904	57265728	Transcription repressor ofp17
HD	Intercept	chr2D&57103398	TraesCS2D02G104400		chr2D	56238982	56251381	E3 ubiquitin-protein ligase SHPRH
HD	Intercept	chr2D&57103398	TraesCS2D02G106100		chr2D	57359926	57361432	F-box domain containing protein
HD	Intercept	chr2D&57103398	TraesCS2D02G105600		chr2D	57146394	57147623	transcription repressor
HD	Intercept	chr7A&3907251	TraesCS7A02G009100	OsINV3	chr7A	3982822	3986635	Beta-fructofuranosidase 1
HD	Intercept	chr7A&3907251	TraesCS7A02G006100		chr7A	2939734	2940930	Leucine-rich repeat receptor-like protein kinase family protein, putative
HD	Intercept	chr7A&3907251	TraesCS7A02G006200		chr7A	2999763	3005170	Disease resistance protein
HD	Intercept	chr7A&3907251	TraesCS7A02G006300		chr7A	3007780	3011557	Leucine-rich repeat (LRR) family protein
HD	Intercept	chr7A&3907251	TraesCS7A02G006400		chr7A	3138238	3141576	Receptor protein kinase, putative
HD	Intercept	chr7A&3907251	TraesCS7A02G006500		chr7A	3151917	3156052	disease resistance protein (TIR-NBS-LRR class)
HD	Intercept	chr7A&3907251	TraesCS7A02G006600		chr7A	3204072	3209269	NBS-LRR disease resistance protein, putative
HD	Intercept	chr7A&3907251	TraesCS7A02G006800		chr7A	3268204	3269253	NBS-LRR disease resistance protein, putative
HD	Intercept	chr7A&3907251	TraesCS7A02G007200		chr7A	3311242	3314974	NBS-LRR disease resistance protein, putative
HD	Intercept	chr7A&3907251	TraesCS7A02G007300		chr7A	3322584	3324647	Disease resistance protein (NBS-LRR class) family
HD	Intercept	chr7A&3907251	TraesCS7A02G007400		chr7A	3379058	3383784	Disease resistance protein
HD	Intercept	chr7A&3907251	TraesCS7A02G007500		chr7A	3411625	3416122	NBS-LRR-like resistance protein
HD	Intercept	chr7A&3907251	TraesCS7A02G007800		chr7A	3542397	3543917	Methyltransferase-like protein
HD	Intercept	chr7A&3907251	TraesCS7A02G007900		chr7A	3580873	3585505	Disease resistance protein
HD	Intercept	chr7A&3907251	TraesCS7A02G008100		chr7A	3627362	3634829	Disease resistance protein (TIR-NBS-LRR class) family
HD	Intercept	chr7A&3907251	TraesCS7A02G008300		chr7A	3779199	3783131	NBS-LRR-like resistance protein
HD	Intercept	chr7A&3907251	TraesCS7A02G008400		chr7A	3803493	3807856	Disease resistance protein (NBS-LRR class) family
HD	Intercept	chr7A&3907251	TraesCS7A02G008500		chr7A	3839735	3844561	NBS-LRR-like resistance protein
HD	Intercept	chr7A&3907251	TraesCS7A02G008700		chr7A	3851015	3853082	NADH dehydrogenase (Ubiquinone) complex I, assembly factor 6
HD	Intercept	chr7A&3907251	TraesCS7A02G008800		chr7A	3858931	3862202	NAC domain protein,
HD	Intercept	chr7A&3907251	TraesCS7A02G008900		chr7A	3906483	3911596	Monocopper oxidase-like protein SKU5
HD	Intercept	chr7A&3907251	TraesCS7A02G009000		chr7A	3977784	3978104	Lipid-A-disaccharide synthase
HD	Intercept	chr7A&3907251	TraesCS7A02G009200		chr7A	4014507	4017160	Beta-fructofuranosidase 1
HD	Intercept	chr7A&3907251	TraesCS7A02G009300		chr7A	4020726	4021894	Splicing factor 3B subunit 4
HD	Intercept	chr7A&3907251	TraesCS7A02G009400		chr7A	4067455	4072522	Acid invertase 1
HD	Intercept	chr7A&3907251	TraesCS7A02G009500		chr7A	4206019	4209108	Beta-fructofuranosidase 1
HD	Intercept	chr7A&3907251	TraesCS7A02G009600		chr7A	4251676	4255084	Beta-fructofuranosidase 1
HD	Intercept	chr7A&3907251	TraesCS7A02G009700		chr7A	4327689	4330356	Beta-fructofuranosidase 1
HD	Intercept	chr7A&3907251	TraesCS7A02G009800		chr7A	4429532	4435570	Acid invertase 1
HD	Intercept	chr7A&3907251	TraesCS7A02G010000		chr7A	4528469	4531271	Cytospin-A
HD	Intercept	chr7A&3907251	TraesCS7A02G010100		chr7A	4555704	4559858	Cytochrome P450 family protein, expressed
HD	Intercept	chr7A&3907251	TraesCS7A02G010200		chr7A	4625252	4629547	Acid invertase 1
HD	Intercept	chr7A&3907251	TraesCS7A02G010400		chr7A	4742410	4745345	Protein TolB
HD	Intercept	chr7A&3907251	TraesCS7A02G010600		chr7A	4763894	4767227	transmembrane protein, putative (DUF594)
HD	Intercept	chr7A&3907251	TraesCS7A02G010700		chr7A	4802969	4807380	Superkiller viralicidic activity 2-like protein 2
HD	Intercept	chr7A&3907251	TraesCS7A02G010800		chr7A	4891028	4897792	ATP-dependent RNA helicase family protein
HD	Intercept	chr7A&3907251	TraesCS7A02G007600		chr7A	3423395	3432800	NBS-LRR disease resistance protein, putative
HD	Intercept	chr7A&3907251	TraesCS7A02G008600		chr7A	3845648	3850869	3-methyl-2-oxobutanoate hydroxymethyltransferase
HD	Intercept	chr7A&3907251	TraesCS7A02G009900		chr7A	4472189	4483221	Transducin/WD40 repeat-like superfamily protein
HD	Intercept	chr7A&3907251	TraesCS7A02G010300		chr7A	4685333	4687935	inter-alpha-trypsin inhibitor heavy chain-like protein
HD	Intercept	chr7A&3907251	TraesCS7A02G010500		chr7A	4749535	4752784	BAG family molecular chaperone regulator 7
HD	Intercept	chr7A&3907251	TraesCS7A02G010900		chr7A	4898068	4899812	Protein yippee-like
HD	Intercept	chr7A&3907251	TraesCS7A02G006900		chr7A	3273279	3295150	Disease resistance protein RPP13
HD	Slope	chr3B&22101297	TraesCS3B02G042100		chr3B	21346119	21347117	F-box domain containing protein
HD	Slope	chr3B&22101297	TraesCS3B02G042200		chr3B	21384803	21387745	F-box domain containing protein
HD	Slope	chr3B&22101297	TraesCS3B02G042300		chr3B	21402835	21405805	GMP synthase, putative
HD	Slope	chr3B&22101297	TraesCS3B02G042400		chr3B	21770070	21771613	AP2-EREBP transcription factor
HD	Slope	chr3B&22101297	TraesCS3B02G042500		chr3B	21880115	21880378	P-loop containing nucleoside triphosphate hydrolases superfamily protein
HD	Slope	chr3B&22101297	TraesCS3B02G042600		chr3B	22053762	22056996	Signal peptidase subunit family protein
HD	Slope	chr3B&22101297	TraesCS3B02G042700		chr3B	22100490	22101538	Basic 7S globulin
HD	Slope	chr3B&22101297	TraesCS3B02G042800		chr3B	22129256	22130588	Basic 7S globulin 2
HD	Slope	chr3B&22101297	TraesCS3B02G042900		chr3B	22164699	22166341	Heat stress transcription factor A-9
HD	Slope	chr3B&22101297	TraesCS3B02G043000		chr3B	22171306	22173034	translocator assembly/maintenance protein
HD	Slope	chr3B&22101297	TraesCS3B02G043100		chr3B	22195429	22198079	Mitochondrial import inner membrane translocase subunit TIM22
HD	Slope	chr3B&22101297	TraesCS3B02G043200		chr3B	22199623	22200051	Polyubiquitin
HD	Slope	chr3B&22101297	TraesCS3B02G043300		chr3B	22200989	22205119	Leucine-rich repeat receptor-like protein kinase family protein
HD	Slope	chr3B&22101297	TraesCS3B02G043400		chr3B	22207886	22210892	Receptor-like protein kinase
HD	Slope	chr3B&22101297	TraesCS3B02G043600		chr3B	22320226	22323224	Protein kinase
HD	Slope	chr3B&22101297	TraesCS3B02G043900		chr3B	22452554	22454274	Cytochrome P450
HD	Slope	chr3B&22101297	TraesCS3B02G044000		chr3B	22458189	22461465	Protein kinase
HD	Slope	chr3B&22101297	TraesCS3B02G044100		chr3B	22472067	22474622	Protein kinase
HD	Slope	chr3B&22101297	TraesCS3B02G044300		chr3B	22516601	22519487	Protein kinase
HD	Slope	chr3B&22101297	TraesCS3B02G044400		chr3B	22524391	22525008	beta-galactosidase 8
HD	Slope	chr3B&22101297	TraesCS3B02G044500		chr3B	22544807	22549462	Cullin-1
HD	Slope	chr3B&22101297	TraesCS3B02G044600		chr3B	22665916	22667524	Disease resistance protein RGA2
HD	Slope	chr3B&22101297	TraesCS3B02G044800		chr3B	22699647	22701230	Leucine-rich repeat receptor-like protein kinase family protein
HD	Slope	chr3B&22101297	TraesCS3B02G045100		chr3B	22802692	22806281	Leucine-rich repeat receptor-like protein kinase family protein
HD	Slope	chr3B&22101297	TraesCS3B02G045200		chr3B	22831276	22837690	Leucine-rich repeat receptor-like protein kinase family protein
HD	Slope	chr3B&22101297	TraesCS3B02G045300		chr3B	22837725	22839196	Leucine-rich repeat receptor-like protein kinase family protein
HD	Slope	chr3B&22101297	TraesCS3B02G045400		chr3B	22841259	22845361	Aldo-keto reductase
HD	Slope	chr3B&22101297	TraesCS3B02G045500		chr3B	22860213	22861881	Calcium binding family protein
HD	Slope	chr3B&22101297	TraesCS3B02G045600		chr3B	22915578	22918045	Endo-1,4-beta-xylanase
HD	Slope	chr3B&22101297	TraesCS3B02G043700		chr3B	22344043	22349055	Protein kinase
HD	Slope	chr3B&22101297	TraesCS3B02G043800		chr3B	22361393	22367858	Leucine-rich repeat receptor-like protein kinase family protein
HD	Slope	chr3B&22101297	TraesCS3B02G044200		chr3B	22510480	22513336	Protein kinase
HD	Slope	chr3B&22101297	TraesCS3B02G044900		chr3B	22772903	22776930	Cytochrome P450 family protein, expressed
HD	Slope	chr3B&22101297	TraesCS3B02G045000		chr3B	22784725	22790408	Leucine-rich repeat receptor-like protein kinase family protein
HD	Slope	chr3B&22101297	TraesCS3B02G045700		chr3B	23019210	23022159	Endo-1,4-beta-xylanase
HD	Slope	chr3B&22101297	TraesCS3B02G045700		chr3B	23019488	23022159	Endo-1,4-beta-xylanase
HD	Slope	chr3B&22101297	TraesCS3B02G044700		chr3B	22674908	22676763	Leucine-rich repeat receptor-like protein kinase family protein
HD	Slope	chr4A&281417008	TraesCS4A02G148600		chr4A	280909926	280910117	2-C-methyl-D-erythritol 4-phosphate cytidylyltransferase
HD	Slope	chr4A&281417008	TraesCS4A02G148700		chr4A	280931326	280931817	Cytochrome c oxidase subunit 2
HD	Slope	chr4A&281417008	TraesCS4A02G148800		chr4A	281409097	281411440	Myb/SANT-like DNA-binding domain protein
HD	Slope	chr4A&281417008	TraesCS4A02G148900		chr4A	281593154	281593836	Glycosyltransferase
HD	Slope	chr4A&281417008	TraesCS4A02G149000		chr4A	281682293	281698044	CLK4-associating serine/arginine rich
HD	Slope	chr4A&281417008	TraesCS4A02G149100		chr4A	282080827	282086233	WD40 repeat-like protein
KNS	Intercept	chr2B&454325436	TraesCS2B02G317900		chr2B	453747757	453752627	Histone-lysine N-methyltransferase
KNS	Intercept	chr2B&454325436	TraesCS2B02G318000		chr2B	453809195	453813696	Ubiquitin carboxyl-terminal hydrolase
KNS	Intercept	chr2B&454325436	TraesCS2B02G318000		chr2B	453810864	453813696	Ubiquitin carboxyl-terminal hydrolase
KNS	Intercept	chr2B&454325436	TraesCS2B02G318100		chr2B	453814716	453818361	Cellulose synthase family protein, expressed
KNS	Intercept	chr2B&454325436	TraesCS2B02G318200		chr2B	453820789	453821172	homolog of X-ray repair cross complementing 2 (XRCC2)
KNS	Intercept	chr2B&454325436	TraesCS2B02G318500		chr2B	454337485	454340250	40S ribosomal protein S10
KNS	Intercept	chr2B&454325436	TraesCS2B02G318500		chr2B	454338088	454340250	40S ribosomal protein S10
KNS	Intercept	chr2B&454325436	TraesCS2B02G318700		chr2B	454668638	454669980	Cytochrome P450 family protein, expressed
KNS	Intercept	chr2B&454325436	TraesCS2B02G318800		chr2B	454691412	454694430	Cytochrome P450
KNS	Intercept	chr2B&454325436	TraesCS2B02G318900		chr2B	454739854	454741755	Cytochrome P450, putative
KNS	Intercept	chr2B&454325436	TraesCS2B02G319000		chr2B	454766695	454768164	Cytochrome P450, putative
KNS	Intercept	chr2B&454325436	TraesCS2B02G319100		chr2B	454824032	454825318	Glycerol-3-phosphate acyltransferase
KNS	Intercept	chr2B&454325436	TraesCS2B02G319200		chr2B	454847989	454849242	3'-N-debenzoyl-2'-deoxytaxol N-benzoyltransferase
KNS	Intercept	chr2B&454325436	TraesCS2B02G319300		chr2B	454925776	454926030	Glycosyl transferase family 2 protein
KNS	Intercept	chr2B&454325436	TraesCS2B02G319400		chr2B	454927424	454927537	Cytochrome b6-f complex subunit 5
KNS	Intercept	chr2B&454325436	TraesCS2B02G318300		chr2B	454010225	454018956	Nicotinate phosphoribosyltransferase
KNS	Intercept	chr2B&454325436	TraesCS2B02G318300		chr2B	454011383	454018956	Nicotinate phosphoribosyltransferase
KNS	Intercept	chr2B&454325436	TraesCS2B02G318300		chr2B	454013488	454018956	Nicotinate phosphoribosyltransferase
KNS	Intercept	chr2B&454325436	TraesCS2B02G318400		chr2B	454325050	454328671	Protein kinase family protein
KNS	Intercept	chr2B&454325436	TraesCS2B02G318600		chr2B	454342642	454344854	PI-PLC X domain-containing protein
KW	Intercept	chr7A&606579436	TraesCS7A02G414600		chr7A	605772913	605777061	NAD(P)-binding Rossmann-fold superfamily protein
KW	Intercept	chr7A&606579436	TraesCS7A02G414700		chr7A	606183275	606190868	Poly [ADP-ribose] polymerase
KW	Intercept	chr7A&606579436	TraesCS7A02G414700		chr7A	606184084	606190674	Poly [ADP-ribose] polymerase
KW	Intercept	chr7A&606579436	TraesCS7A02G414700		chr7A	606184579	606190868	Poly [ADP-ribose] polymerase
KW	Intercept	chr7A&606579436	TraesCS7A02G414800		chr7A	606193708	606194690	Myb/SANT-like DNA-binding domain protein
KW	Intercept	chr7A&606579436	TraesCS7A02G414900		chr7A	606197458	606199004	carboxyl-terminal peptidase (DUF239)
KW	Intercept	chr7A&606579436	TraesCS7A02G415200		chr7A	606559607	606560596	Mitochondrial import inner membrane translocase subunit tim-10 isoform 1
KW	Intercept	chr7A&606579436	TraesCS7A02G415300		chr7A	606561245	606564868	electron protein, putative (Protein of unknown function, DUF547)
KW	Intercept	chr7A&606579436	TraesCS7A02G415400		chr7A	606578962	606580595	Glycine-rich protein
KW	Intercept	chr7A&606579436	TraesCS7A02G415500		chr7A	607543767	607545485	Dolichyl-diphosphooligosaccharide--protein glycosyltransferase 48 kDa subunit
KW	Intercept	chr7A&606579436	TraesCS7A02G415500		chr7A	607543913	607545485	Dolichyl-diphosphooligosaccharide--protein glycosyltransferase 48 kDa subunit
KW	Intercept	chr7A&606579436	TraesCS7A02G415600		chr7A	607552546	607556349	3,4-dihydroxy-2-butanone 4-phosphate synthase
KW	Intercept	chr7A&606579436	TraesCS7A02G414500		chr7A	605759167	605772416	Histone acetyltransferase
KW	Intercept	chr7A&606579436	TraesCS7A02G415000		chr7A	606322282	606328022	Delta-aminolevulinic acid dehydratase
KW	Intercept	chr7A&606579436	TraesCS7A02G415100		chr7A	606550111	606559408	Zinc finger (CCCH-type) family protein
PH	Intercept	chr4B&30861571	TraesCS4B02G042700		chr4B	30362277	30363341	Teosinte branched 1 protein
PH	Intercept	chr4B&30861571	TraesCS4B02G042800		chr4B	30498971	30504757	Werner Syndrome-like exonuclease
PH	Intercept	chr4B&30861571	TraesCS4B02G042900		chr4B	30724599	30734116	Transmembrane fragile-X-F-associated protein
PH	Intercept	chr4B&30861571	TraesCS4B02G043000		chr4B	30837198	30841240	Drug/metabolite transporter
PH	Intercept	chr4B&30861571	TraesCS4B02G043300		chr4B	31682062	31683636	Phospholipase A2
PH	Intercept	chr4B&30861571	TraesCS4B02G043400		chr4B	31706949	31710079	Phytanoyl-CoA dioxygenase
PH	Intercept	chr4B&30861571	TraesCS4B02G043400		chr4B	31706960	31710079	Phytanoyl-CoA dioxygenase
PH	Intercept	chr4B&30861571	TraesCS4B02G043500		chr4B	31711693	31713203	F-box family protein
PH	Intercept	chr4B&30861571	TraesCS4B02G043600		chr4B	31844214	31849166	3-oxo-5-alpha-steroid 4-dehydrogenase
PH	Intercept	chr4B&30861571	TraesCS4B02G043700		chr4B	31849101	31850336	Peptidylprolyl isomerase
PH	Intercept	chr4B&30861571	TraesCS4B02G043200		chr4B	31517658	31529129	Glutamyl-tRNA(Gln) amidotransferase subunit A
PH	Intercept	chr4B&553356344	TraesCS4B02G274700		chr4B	552744448	552745887	3-ketoacyl-CoA synthase
PH	Intercept	chr4B&553356344	TraesCS4B02G274800		chr4B	552797030	552799240	Tumor necrosis factor receptor superfamily member 21
PH	Intercept	chr4B&553356344	TraesCS4B02G274900		chr4B	552829741	552833462	Subtilisin-like protease
PH	Intercept	chr4B&553356344	TraesCS4B02G275100		chr4B	553255669	553258221	Disease resistance protein RPM1
PH	Intercept	chr4B&553356344	TraesCS4B02G275200		chr4B	553337944	553339038	Transcription repressor OFP12
PH	Intercept	chr4B&553356344	TraesCS4B02G275300		chr4B	553608738	553610158	Late embryogenesis abundant D-like protein
PH	Intercept	chr4B&553356344	TraesCS4B02G275400		chr4B	553863768	553864348	Histone H2B
PH	Intercept	chr4B&553356344	TraesCS4B02G275500		chr4B	553866641	553867524	Histone H3
PH	Intercept	chr4B&553356344	TraesCS4B02G275700		chr4B	553915596	553918282	Pentatricopeptide repeat-containing protein
PH	Intercept	chr4B&553356344	TraesCS4B02G275700		chr4B	553915639	553918282	Pentatricopeptide repeat-containing protein
PH	Intercept	chr4B&553356344	TraesCS4B02G275000		chr4B	552843820	552846959	Protein kinase
PH	Intercept	chr4B&553356344	TraesCS4B02G275800		chr4B	553942481	553948283	Ulp1 protease family, C-terminal catalytic domain containing protein
PH	Intercept	chr4D&18781242	TraesCS4D02G040100	TB-D1	chr4D	18463838	18472387	Transcription factor TEOSINTE BRANCHED 1
PH	Intercept	chr4D&18781242	TraesCS4D02G040000		chr4D	17859801	17865189	RuvB-like helicase
PH	Intercept	chr4D&18781242	TraesCS4D02G040300		chr4D	18723885	18726825	Drug/metabolite transporter
PH	Intercept	chr4D&18781242	TraesCS4D02G040500		chr4D	19154831	19163665	vesicle-associated membrane protein 721
PH	Intercept	chr4D&18781242	TraesCS4D02G040800		chr4D	19290662	19292382	Phospholipase A2
PH	Intercept	chr4D&18781242	TraesCS4D02G041000		chr4D	19339196	19340648	F-box family protein
PH	Intercept	chr4D&18781242	TraesCS4D02G041100		chr4D	19393841	19398506	3-oxo-5-alpha-steroid 4-dehydrogenase
PH	Intercept	chr4D&18781242	TraesCS4D02G041300		chr4D	19402285	19403866	Cytochrome P450
PH	Intercept	chr4D&18781242	TraesCS4D02G041400		chr4D	19407229	19410164	ATP-dependent RNA helicase
PH	Intercept	chr4D&18781242	TraesCS4D02G041500		chr4D	19438912	19444641	Myosin-binding protein 2
PH	Intercept	chr4D&18781242	TraesCS4D02G041600		chr4D	19460922	19461815	DNA-binding storekeeper protein-related transcriptional regulator
PH	Intercept	chr4D&18781242	TraesCS4D02G041700		chr4D	19546603	19551912	Zinc finger protein VAR3, chloroplastic
PH	Intercept	chr4D&18781242	TraesCS4D02G041800		chr4D	19552192	19553826	Microsomal glutathione S-transferase 3
PH	Intercept	chr4D&18781242	TraesCS4D02G041900		chr4D	19641556	19643537	Microsomal glutathione S-transferase 3
PH	Intercept	chr4D&18781242	TraesCS4D02G042100		chr4D	19685442	19686339	Basic blue protein
PH	Intercept	chr4D&18781242	TraesCS4D02G042200		chr4D	19687920	19688976	Basic blue protein
PH	Intercept	chr4D&18781242	TraesCS4D02G042300		chr4D	19752190	19755893	Receptor-like protein kinase
PH	Intercept	chr4D&18781242	TraesCS4D02G040200		chr4D	18688931	18698103	Transmembrane fragile-X-F-associated protein
PH	Intercept	chr4D&18781242	TraesCS4D02G040700		chr4D	19177456	19188329	Glutamyl-tRNA(Gln) amidotransferase subunit A
PH	Intercept	chr4D&18781242	TraesCS4D02G040900		chr4D	19298982	19302057	Phytanoyl-CoA dioxygenase family protein
PH	Intercept	chr4D&18781242	TraesCS4D02G042000		chr4D	19676281	19678184	Microsomal glutathione S-transferase 3
PH	Intercept	chr4D&18781242	TraesCS4D02G042400		chr4D	19774280	19784471	Wall-associated receptor kinase 2
PH	Intercept	chr4D&18781242	TraesCS4D02G041200		chr4D	19398540	19399673	Peptidylprolyl isomerase
PH	Intercept	chr5A&536814191	TraesCS5A02G325600		chr5A	536261634	536265907	Protein XAP5 CIRCADIAN TIMEKEEPER
PH	Intercept	chr5A&536814191	TraesCS5A02G326100		chr5A	536677183	536680476	Cysteine proteinase
PH	Intercept	chr5A&536814191	TraesCS5A02G325200		chr5A	535879396	535881010	Glycosyltransferase
PH	Intercept	chr5A&536814191	TraesCS5A02G325300		chr5A	535883882	535887285	Methyltransferase, FkbM family protein, expressed
PH	Intercept	chr5A&536814191	TraesCS5A02G325400		chr5A	536119168	536125403	RING/U-box superfamily protein
PH	Intercept	chr5A&536814191	TraesCS5A02G325500		chr5A	536222299	536223095	Fatty acid hydroxylase superfamily
PH	Intercept	chr5A&536814191	TraesCS5A02G325700		chr5A	536266665	536268065	Collagen, type IV, alpha 5
PH	Intercept	chr5A&536814191	TraesCS5A02G325800		chr5A	536291140	536296371	Disease resistance protein (NBS-LRR class) family
PH	Intercept	chr5A&536814191	TraesCS5A02G325900		chr5A	536351740	536355319	NBS-LRR-like resistance protein
PH	Intercept	chr5A&536814191	TraesCS5A02G326000		chr5A	536674949	536676487	F-box protein
PH	Intercept	chr5A&536814191	TraesCS5A02G326400		chr5A	536796614	536798270	F-box protein
PH	Intercept	chr5A&536814191	TraesCS5A02G326700		chr5A	536878914	536886454	Protein DETOXIFICATION
PH	Intercept	chr5A&536814191	TraesCS5A02G326800		chr5A	536895738	536896639	RING/U-box superfamily protein
PH	Intercept	chr5A&536814191	TraesCS5A02G326900		chr5A	536903936	536904481	RING/U-box superfamily protein
PH	Intercept	chr5A&536814191	TraesCS5A02G327000		chr5A	536905266	536905676	GTPase Obg
PH	Intercept	chr5A&536814191	TraesCS5A02G327100		chr5A	536970408	536971672	Holo-[acyl-carrier-protein] synthase
PH	Intercept	chr5A&536814191	TraesCS5A02G327300		chr5A	537019369	537020088	GDSL esterase/lipase
PH	Intercept	chr5A&536814191	TraesCS5A02G327500		chr5A	537109691	537110521	Invertase inhibitor
PH	Intercept	chr5A&536814191	TraesCS5A02G327700		chr5A	537123578	537125126	BTB/POZ domain containing protein
PH	Intercept	chr5A&536814191	TraesCS5A02G327800		chr5A	537126910	537132082	DNA-(apurinic or apyrimidinic site) lyase
PH	Intercept	chr5A&536814191	TraesCS5A02G327800		chr5A	537126929	537132082	DNA-(apurinic or apyrimidinic site) lyase
PH	Intercept	chr5A&536814191	TraesCS5A02G327900		chr5A	537134733	537138490	Aspartate--tRNA ligase
PH	Intercept	chr5A&536814191	TraesCS5A02G328000		chr5A	537249037	537250008	1-phosphatidylinositol phosphodiesterase
PH	Intercept	chr5A&536814191	TraesCS5A02G328200		chr5A	537353143	537355849	Armadillo repeat only
PH	Intercept	chr5A&536814191	TraesCS5A02G328300		chr5A	537369062	537369364	dentin sialophosphoprotein
PH	Intercept	chr5A&536814191	TraesCS5A02G328400		chr5A	537615786	537616928	Thaumatin
[truncated: 511 more rows]

## Sheet: Table S8
Table S8: Composite environmental factors derived from daily primary factors.
[truncated: 13 more rows]
